# Supplementary material for: Integrated metagenomics and metabolomics analysis reveals changes in the microbiome and metabolites in the rhizosphere soil of Fritillaria unibracteata
Source: Front Plant Sci. 2023 Aug 4;14:1223720. doi: 10.3389/fpls.2023.1223720 (PMC10436506; doi:10.3389/fpls.2023.1223720)
Supplement: Supplementary Figure 1 — Cluster heat map of the distribution of content between different groups for the top 30 bacterial genera in terms of relative content. [file DataSheet_1.zip]

Archive with 18 entries (18 files):
- Supplementary Figure 1.TIF
- Supplementary Figure 2.TIF
- Supplementary Figure 3.TIF
- Supplementary Figure 4.TIF
- Supplementary Figure 5.TIF
- Supplementary Figure 6.TIF
- Supplementary Figure 7.TIF
- Supplementary Figure 8.TIF
- Supplementary Table 1.XLSX
- Supplementary Table 10.XLSX
- Supplementary Table 2.XLSX
- Supplementary Table 3.XLSX
- Supplementary Table 4.XLSX
- Supplementary Table 5.XLSX
- Supplementary Table 6.XLSX
- Supplementary Table 7.XLSX
- Supplementary Table 8.XLSX
- Supplementary Table 9.XLSX
