# Supplementary material for: Integrated metagenomics and metabolomics analysis reveals changes in the microbiome and metabolites in the rhizosphere soil of Fritillaria unibracteata
Source: Front Plant Sci. 2023 Aug 4;14:1223720. doi: 10.3389/fpls.2023.1223720 (PMC10436506; doi:10.3389/fpls.2023.1223720)
Supplement: Supplementary Figure 1 — Cluster heat map of the distribution of content between different groups for the top 30 bacterial genera in terms of relative content. [file DataSheet_1.zip › Supplementary Table 1.XLSX]

## Sheet: Supplementary Table 1
Physicochemical properties of rhizosphere soil.
	CC1	CC2	CC3
pH	6.59 a**	6.80 A**	6.61 a**
OM (g/kg)	43.66 C	45.14 B*	37.94 b*c
TN (g/kg)	3.51 d*e	4.37 D*	4.09 E
TP (g/kg)	2.66 f**g**	3.16 F**	3.10 G**
TK (g/kg)	10.67 -	10.46 -	10.52 -
AP (mg/kg)	37.73 h**i**	62.85 h**I**	118.18 H**
AK (mg/kg)	529.20 -	615.63 -	608.34 -
NO3-N (mg/kg)	75.64 j**	79.77 j**	137.44 J**
NH4-N (mg/kg)	1.65 -	1.68 -	1.14 -
DOC (mg/kg)	105.96 -	93.17 -	108.22 -
CEC (cmol/kg)	24.79 k*	29.95 K*	26.58 k
