# Supplementary material for: Integrated metagenomics and metabolomics analysis reveals changes in the microbiome and metabolites in the rhizosphere soil of Fritillaria unibracteata
Source: Front Plant Sci. 2023 Aug 4;14:1223720. doi: 10.3389/fpls.2023.1223720 (PMC10436506; doi:10.3389/fpls.2023.1223720)
Supplement: Supplementary Figure 1 — Cluster heat map of the distribution of content between different groups for the top 30 bacterial genera in terms of relative content. [file DataSheet_1.zip › Supplementary Table 10.XLSX]

## Sheet: Supplementary Table 10
Differential metabolite screening
name	class	CC1a	CC1b	CC1c	CC2a	CC2b	CC2c	CC3a	CC3b	CC3c	VIP	p.value
Prostaglandin E1	Lipids	1.15098e+07	1.13145e+07	1.3103e+07	1.42862e+07	1.37555e+07	1.65951e+07	3.95189e+06	4.3518e+06	3.55962e+06	1.17976	1.5585e-06
Sucrose	Carbohydrates	30920132325	25636032659	38411928916	4147042790	4849216920	4901818998	4.54069e+08	1032880137	4.64902e+08	1.43407	2.3479e-06
Cytidine	Nucleic acids	272940647	2.30386e+08	9.84082e+07	1.09396e+06	1.12459e+06	1.15865e+06	1.93878e+06	1.82315e+06	1.82619e+06	1.14726	4.1885e-06
Docosahexaenoic Acid	Lipids	1.36115e+07	8.67347e+06	8.51845e+06	242422	384110	398858	412871	429217	275064	1.18854	6.2661e-06
Palmitoleic Acid	Lipids	9.38042e+07	7.55791e+07	8.02017e+07	3.92484e+06	3.12696e+06	4.64532e+06	4.63823e+06	2.32615e+06	2.49924e+06	1.24087	1.1066e-05
Myristic Acid	Lipids	6.00183e+06	2.92899e+06	4.17405e+06	601291	591969	819195	522498	525247	391302	1.27208	2.905e-05
Serotonin	Peptides	4.08377e+06	3.25441e+06	3.75779e+06	4.60484e+06	3.75636e+06	6.29518e+06	1.83773e+07	2.5781e+07	1.24868e+07	1.29442	4.8939e-05
L-Hydroxyproline	Peptides	191724	265896	210229	738710	754451	782394	1.26721e+06	1.22069e+06	999312	1.37068	6.6904e-05
Oleic Acid	Lipids	6.95462e+07	4.67955e+07	5.84466e+07	6.37628e+06	9.36713e+06	1.24776e+07	7.41064e+06	6.85555e+06	6.79496e+06	1.24825	6.9674e-05
2-Deoxyuridine	Nucleic acids	824158	778876	1.02044e+06	1.27717e+06	1.29455e+06	1.13218e+06	3.4763e+06	3.15696e+06	3.19563e+06	1.33046	8.9247e-05
17alpha-Hydroxyprogesterone	Hormones and transmitters	925067	1.54598e+06	971666	562261	383832	663075	133905	148939	134104	1.40419	0.00011446
D-Glucosamine	Carbohydrates	6.02653e+08	4.85711e+08	2.06532e+08	3.99036e+06	3.27197e+06	1.4712e+07	5.64086e+06	5.30443e+06	5.31329e+06	1.19785	0.00011575
Lauric Acid	Lipids	3.92237e+06	1.78722e+06	2.57162e+06	1.36125e+06	804374	801197	200490	365374	188676	1.4031	0.00016888
16α-Hydroxyestrone	Hormones and transmitters	5.18713e+06	5.27841e+06	5.32647e+06	8.23408e+07	3.16256e+07	4.15262e+07	3.1496e+07	2.75481e+07	2.61582e+07	1.06531	0.00017435
Aldosterone	Steroids	4.5911e+07	3.22718e+07	3.61378e+07	2.22215e+08	1.96661e+08	1.37772e+08	2.01217e+08	2.24932e+08	2.68911e+08	1.30464	0.00018888
Cytosine	Nucleic acids	8.30275e+06	7.55939e+06	5.71858e+06	1.04509e+06	1.56116e+06	942368	831402	678658	1.0438e+06	1.25997	0.00043465
Levodopa	Peptides	7.29436e+06	3.41656e+06	4.01633e+06	9.7754e+06	1.11471e+07	1.00781e+07	2.23934e+07	2.21921e+07	2.23438e+07	1.36482	0.00073495
L-Ornithine	Peptides	886739	606450	772933	1.41678e+06	3.67268e+06	2.12823e+06	1.06267e+07	7.0979e+06	1.11749e+07	1.35639	0.00080001
Hydrocortisone	Steroids	413146	320104	341979	1.1702e+07	9.33598e+06	3.52421e+06	6.28081e+06	2.57516e+06	4.95489e+06	1.07275	0.001097
D-Phenylalanine	Peptides	2.34198e+06	1.88528e+06	2.83083e+06	2.40103e+06	3.62779e+06	1.2358e+06	2.05078e+07	4.11501e+07	1.27677e+07	1.13502	0.0011453
Prostaglandin B2	Lipids	7.46349e+06	1.10835e+07	3.72165e+06	973565	1.20301e+06	1.10363e+06	858098	789444	824093	1.23865	0.001154
Prostaglandin J2	Lipids	1575565624	1712128845	1097784407	4.2049e+08	6.71114e+08	2.68861e+08	1.82651e+08	1.40628e+08	113773623	1.37226	0.0014421
Thymine	Nucleic acids	2.8351e+08	2.63229e+08	1.5906e+08	5.42738e+07	5.24478e+07	4.73812e+07	3.76285e+07	2.0127e+07	3.90039e+07	1.27922	0.0015482
Inositol	Carbohydrates	4.1593e+07	4.28789e+07	4.54389e+07	7.12335e+06	1.96511e+07	6.37759e+06	3.52294e+06	3.17644e+06	3.91253e+06	1.35129	0.0015529
L-Tryptophan	Peptides	3.95382e+06	3.14435e+06	3.49521e+06	8.79196e+06	5.58574e+06	7.80029e+06	8.48789e+06	7.40245e+06	9.49139e+06	1.32366	0.0019329
Adenine	Nucleic acids	8.79666e+08	7.18745e+08	6.44344e+08	4.27721e+08	2.86576e+08	3.60711e+08	3.15123e+08	2.66695e+08	317957596	1.18489	0.0019382
L-Glutamic acid	Peptides	1324436358	1371487745	1080189563	2.14397e+08	6.11545e+08	1.28666e+08	8.54765e+07	5.95969e+07	8.07192e+07	1.34497	0.002954
Vitamin B2	Vitamins and Cofactors	526530	343858	284178	103178	125454	120267	146795	100042	81632.2	1.13329	0.0031137
cGMP	Nucleic acids	1.05234e+06	885735	1.04917e+06	453687	434971	560397	306027	255368	447822	1.25144	0.0039382
Prostaglandin I2	Lipids	5.45816e+07	1.04805e+08	3.51442e+07	1.96188e+07	1.26016e+07	1.30836e+07	1.29638e+07	9.63403e+06	8.86954e+06	1.22392	0.0047545
Methionine	Peptides	1.40369e+07	4.08758e+07	30170784	6.79474e+06	4.45172e+06	8.16716e+06	6.77001e+06	5.27113e+06	5.84102e+06	1.08867	0.0052613
Uridine	Nucleic acids	491192175	6.26652e+08	4.64941e+08	4.19602e+08	4.30633e+08	3.55045e+08	2.01751e+08	2.7361e+08	2.08682e+08	1.34745	0.0052717
Deoxycytidine	Nucleic acids	2.76435e+06	1.92301e+06	1.6181e+06	6.41264e+06	3.21045e+06	3.36456e+06	6.81267e+06	6.853e+06	5.40035e+06	1.29569	0.0057615
Arachidonic acid	Lipids	8.32507e+07	1.44732e+08	5.3417e+07	3.06421e+07	3.19294e+07	4.14666e+07	1.84695e+07	2.59845e+07	1.77919e+07	1.28745	0.0063178
L-Asparagine	Peptides	5.06446e+07	3.52034e+07	4.30404e+07	4.1195e+06	2.45613e+07	5.576e+06	2.82544e+06	2.50034e+06	3.45497e+06	1.29666	0.0066457
6-Deoxy-D-glucose	Carbohydrates	3.94005e+08	2.549e+08	292013140	5.91463e+07	1.87293e+08	1.0365e+08	5.55927e+07	3.27275e+07	4.88421e+07	1.28854	0.0074661
Nicotinamide	Vitamins and Cofactors	3.40227e+08	2.56421e+08	3.86005e+08	2.58081e+08	1.97809e+08	2.40735e+08	171497350	2.92515e+08	1.85725e+08	1.05159	0.0076474
Adenosine	Nucleic acids	5163330799	4248638424	3704364172	2478369443	1826121763	1172893930	1690260585	1578300292	1820269162	1.05187	0.010614
2'-Deoxyguanosine	Nucleic acids	1.71758e+08	3.43018e+08	1.07686e+08	1.11469e+08	9.90246e+07	9.2485e+07	3.41418e+07	2.47041e+07	4.22367e+07	1.29004	0.011271
Uracil	Nucleic acids	5.62142e+08	6.60508e+08	4.56183e+08	4.1464e+08	245813073	2.88098e+08	2.83502e+08	2.67851e+08	255006920	1.11337	0.011273
Guanine	Nucleic acids	786826917	1312810948	5.01902e+08	5.49526e+08	4.86347e+08	486719395	1.86416e+08	1.32489e+08	2.29281e+08	1.2762	0.012337
Linoleic Acid	Lipids	749200	667144	413606	747440	548079	717482	2.83892e+06	1.61797e+06	1.15496e+06	1.10654	0.012692
Prostaglandin A1	Lipids	3.89532e+06	4.02993e+06	2.13787e+06	845286	1.37508e+06	1.3684e+06	1.25189e+06	1.11091e+06	1.31391e+06	1.0004	0.014564
D-Gluconic acid	Carbohydrates	6.38776e+06	4.4258e+06	5.80126e+06	9.69818e+06	8.66514e+06	9.20929e+06	1.72891e+07	9.05925e+06	1.67015e+07	1.23106	0.023935
2'-Deoxyadenosine	Nucleic acids	4.63029e+08	1115476737	3.36082e+08	6.11906e+08	540908075	4.60391e+08	4.27757e+07	1.17097e+08	2.04591e+08	1.12431	0.029576
Eicosapentaenoic acid	Lipids	2.85549e+08	1.13753e+08	1.4691e+08	179585509	9.77576e+06	7.75752e+06	6.70682e+06	4.24028e+06	1.25467e+07	1.15874	0.032841
