# Supplementary material for: Integrated metagenomics and metabolomics analysis reveals changes in the microbiome and metabolites in the rhizosphere soil of Fritillaria unibracteata
Source: Front Plant Sci. 2023 Aug 4;14:1223720. doi: 10.3389/fpls.2023.1223720 (PMC10436506; doi:10.3389/fpls.2023.1223720)
Supplement: Supplementary Figure 1 — Cluster heat map of the distribution of content between different groups for the top 30 bacterial genera in terms of relative content. [file DataSheet_1.zip › Supplementary Table 2.XLSX]

## Sheet: Supplementary Table 2
Sequencing data summary
Sample ID	InsertSize(bp)	SeqStrategy	RawReads(#)	Raw Base(GB)	%GC	Raw Q20(%)	Raw Q30(%)	Clean Reads(#)	Cleaned(%)	Clean Q20(%)	Clean Q30(%)
CC1a	350	(150:150)	26709054	8.01	63	95.65	89.57	24737294	92.62	97.72	92.71
CC1b	350	(150:150)	20725460	6.22	63	95.17	88.71	19106744	92.19	97.47	92.17
CC1c	350	(150:150)	22596977	6.78	63	95.08	88.55	20858890	92.31	97.43	92.05
CC2a	350	(150:150)	28079261	8.42	64	95.52	89.38	26107218	92.98	97.66	92.58
CC2b	350	(150:150)	26455231	7.94	64	95.52	89.34	24492375	92.58	97.67	92.6
CC2c	350	(150:150)	20384784	6.12	64	95	88.41	18795363	92.2	97.4	92
CC3a	350	(150:150)	23640781	7.09	63	95.64	89.54	21986724	93	97.7	92.65
CC3b	350	(150:150)	23829090	7.15	63	95.43	89.22	22145573	92.94	97.58	92.45
CC3c	350	(150:150)	23241476	6.97	63	95.6	89.46	21605774	92.96	97.67	92.59
