# Supplementary material for: Integrated metagenomics and metabolomics analysis reveals changes in the microbiome and metabolites in the rhizosphere soil of Fritillaria unibracteata
Source: Front Plant Sci. 2023 Aug 4;14:1223720. doi: 10.3389/fpls.2023.1223720 (PMC10436506; doi:10.3389/fpls.2023.1223720)
Supplement: Supplementary Figure 1 — Cluster heat map of the distribution of content between different groups for the top 30 bacterial genera in terms of relative content. [file DataSheet_1.zip › Supplementary Table 3.XLSX]

## Sheet: Supplementary Table 3
Bacterial α diversity index
sample	Shannon	Chao 1
CC1a	4.48105	2069595
CC1b	4.49549	1792671
CC1c	4.5249	2178828
CC2a	4.68744	2137278
CC2b	4.64068	2013021
CC2c	4.55276	1714026
CC3a	4.06136	2312325
CC3b	4.05309	2527876
CC3c	4.15631	2137278
