# Supplementary material for: Integrated metagenomics and metabolomics analysis reveals changes in the microbiome and metabolites in the rhizosphere soil of Fritillaria unibracteata
Source: Front Plant Sci. 2023 Aug 4;14:1223720. doi: 10.3389/fpls.2023.1223720 (PMC10436506; doi:10.3389/fpls.2023.1223720)
Supplement: Supplementary Figure 1 — Cluster heat map of the distribution of content between different groups for the top 30 bacterial genera in terms of relative content. [file DataSheet_1.zip › Supplementary Table 4.XLSX]

## Sheet: Supplementary Table 4
Fungal α diversity index
sample	Shannon	Chao 1
CC1a	2.31205	5151
CC1b	2.36246	2850
CC1c	2.01428	3828
CC2a	1.86527	4560
CC2b	2.18076	3916
CC2c	2.3509	4465
CC3a	3.20769	9591
CC3b	3.35242	10296
CC3c	3.44962	11935
