# Supplementary material for: Integrated metagenomics and metabolomics analysis reveals changes in the microbiome and metabolites in the rhizosphere soil of Fritillaria unibracteata
Source: Front Plant Sci. 2023 Aug 4;14:1223720. doi: 10.3389/fpls.2023.1223720 (PMC10436506; doi:10.3389/fpls.2023.1223720)
Supplement: Supplementary Figure 1 — Cluster heat map of the distribution of content between different groups for the top 30 bacterial genera in terms of relative content. [file DataSheet_1.zip › Supplementary Table 5.XLSX]

## Sheet: Supplementary Table 5-1
Relative abundance of bacteria Phylum
name	CC1a	CC1b	CC1c	CC2a	CC2b	CC2c	CC3a	CC3b	CC3c	taxonomy
Acidobacteria	0.00706646	0.00881709	0.00718946	0.00559546	0.00687959	0.00585514	0.00337906	0.00359438	0.00322708	k__Bacteria;p__Acidobacteria
Actinobacteria	0.246057	0.225996	0.232345	0.358791	0.383989	0.347369	0.43719	0.452884	0.47687	k__Bacteria;p__Actinobacteria
Armatimonadetes	7.28842e-06	1.18806e-05	0.000108354	1.47622e-05	1.06095e-05	7.56654e-05	3.88786e-05	2.95489e-05	2.93317e-06	k__Bacteria;p__Armatimonadetes
Bacteroidetes	0.00425975	0.00577651	0.0072656	0.00836071	0.00841465	0.00916742	0.00824959	0.00737441	0.0048104	k__Bacteria;p__Bacteroidetes
Candidatus_Aminicenantes	1.98775e-06	0	0	0	0	0	0	0	0	k__Bacteria;p__Candidatus_Aminicenantes
Candidatus_Berkelbacteria	0	8.48613e-07	0	0	0	8.50173e-07	0	0	0	k__Bacteria;p__Candidatus_Berkelbacteria
Candidatus_Campbellbacteria	6.62584e-07	0	0	0	0	0	0	0	0	k__Bacteria;p__Candidatus_Campbellbacteria
Candidatus_Cloacimonetes	0	0	0	5.90487e-07	2.65237e-06	1.70035e-06	1.69037e-06	1.67258e-06	2.93317e-06	k__Bacteria;p__Candidatus_Cloacimonetes
Candidatus_Daviesbacteria	0	0	7.32124e-07	0	0	0	0	0	1.17327e-06	k__Bacteria;p__Candidatus_Daviesbacteria
Candidatus_Hydrogenedentes	0	7.12835e-05	0	0	0	0	0	0	0	k__Bacteria;p__Candidatus_Hydrogenedentes
Candidatus_Kaiserbacteria	8.61359e-06	5.94029e-06	7.32124e-06	4.7239e-06	3.31547e-06	0	1.57768e-05	8.92044e-06	0	k__Bacteria;p__Candidatus_Kaiserbacteria
Candidatus_Latescibacteria	0	0	0	5.90487e-07	6.63093e-07	0	0	0	0	k__Bacteria;p__Candidatus_Latescibacteria
Candidatus_Melainabacteria	0	0	0	5.90487e-07	0	0	0	0	0	k__Bacteria;p__Candidatus_Melainabacteria
Candidatus_Moranbacteria	6.62584e-06	0	0	0	0	0	0	0	0	k__Bacteria;p__Candidatus_Moranbacteria
Candidatus_Nomurabacteria	1.98775e-06	1.69723e-06	0	0	0	8.50173e-07	5.63458e-07	0	0	k__Bacteria;p__Candidatus_Nomurabacteria
Candidatus_Peregrinibacteria	0	0	0	0	0	0	0	5.57527e-07	0	k__Bacteria;p__Candidatus_Peregrinibacteria
Candidatus_Roizmanbacteria	0	1.69723e-06	1.46425e-06	0	6.63093e-07	0	0	0	1.17327e-06	k__Bacteria;p__Candidatus_Roizmanbacteria
Candidatus_Saccharibacteria	3.31292e-05	1.78209e-05	3.58741e-05	6.14107e-05	3.91225e-05	4.84599e-05	7.04323e-05	5.85404e-05	3.98911e-05	k__Bacteria;p__Candidatus_Saccharibacteria
Candidatus_Uhrbacteria	5.30067e-06	9.33475e-06	1.46425e-06	0	6.63093e-07	1.70035e-06	0	0	0	k__Bacteria;p__Candidatus_Uhrbacteria
Candidatus_Woesebacteria	1.32517e-06	8.48613e-07	2.9285e-06	5.90487e-07	4.64165e-06	8.50173e-07	7.32495e-06	7.24786e-06	4.10644e-06	k__Bacteria;p__Candidatus_Woesebacteria
Chlamydiae	7.95101e-05	4.58251e-05	6.58912e-05	3.83817e-05	1.06095e-05	1.36028e-05	9.57879e-06	1.78409e-05	3.51981e-06	k__Bacteria;p__Chlamydiae
Chlorobi	0	0	0	0	6.63093e-07	0	1.12692e-06	1.67258e-06	1.7599e-06	k__Bacteria;p__Chlorobi
Chloroflexi	0.000261058	0.00031823	0.000397543	0.000491876	0.000823562	0.000892682	0.000154951	0.0002481	0.000293317	k__Bacteria;p__Chloroflexi
Chrysiogenetes	0	0	7.32124e-07	0	0	0	0	0	0	k__Bacteria;p__Chrysiogenetes
Coprothermobacterota	0	0	0	5.90487e-07	0	0	0	0	0	k__Bacteria;p__Coprothermobacterota
Cyanobacteria	0.0015478	0.00215972	0.00167656	0.00112547	0.000996629	0.00153371	0.00016622	8.41866e-05	0.000824221	k__Bacteria;p__Cyanobacteria
Deinococcus-Thermus	7.08965e-05	0.000123898	0.00012739	0.00192381	0.00156556	0.00143509	0.0128102	0.0107541	0.0172699	k__Bacteria;p__Deinococcus-Thermus
Firmicutes	0.0112242	0.00919727	0.00866395	0.00508823	0.00441487	0.00651743	0.00425185	0.00585571	0.00610393	k__Bacteria;p__Firmicutes
Fusobacteria	0	0	0	0	0	0	0	3.90269e-06	0	k__Bacteria;p__Fusobacteria
Gemmatimonadetes	0.000916353	0.000665313	0.00102278	0.0019864	0.00231685	0.00215519	0.000647413	0.000512925	0.000758518	k__Bacteria;p__Gemmatimonadetes
Ignavibacteriae	0	0	0	0	6.63093e-07	0	3.38075e-06	2.23011e-06	1.58391e-05	k__Bacteria;p__Ignavibacteriae
Nitrospirae	0.00103032	0.000947052	0.000442203	0.000227338	0.000708846	0.00048885	2.25383e-05	2.50887e-05	0.000155458	k__Bacteria;p__Nitrospirae
Planctomycetes	0.00289019	0.00250511	0.00291092	0.00274045	0.00303299	0.0026891	0.00346358	0.00358267	0.00303349	k__Bacteria;p__Planctomycetes
Proteobacteria	0.472973	0.501015	0.500381	0.358627	0.35746	0.35847	0.475854	0.45502	0.41435	k__Bacteria;p__Proteobacteria
Spirochaetes	5.5657e-05	6.61918e-05	2.9285e-05	2.5391e-05	3.84594e-05	3.40069e-05	3.77517e-05	3.67968e-05	3.16783e-05	k__Bacteria;p__Spirochaetes
Synergistetes	0	0	7.32124e-07	0	1.32619e-06	0	0	0	5.86634e-07	k__Bacteria;p__Synergistetes
Tenericutes	6.62584e-07	1.69723e-06	1.46425e-06	0	0	1.70035e-06	0	0	0	k__Bacteria;p__Tenericutes
Thermotogae	1.32517e-06	0	0	0	0	0	0	1.11505e-06	0	k__Bacteria;p__Thermotogae
Verrucomicrobia	0.00372438	0.00279448	0.00394468	0.00288394	0.00314439	0.00249356	0.00190843	0.00207679	0.00133929	k__Bacteria;p__Verrucomicrobia
candidate_division_NC10	1.98775e-06	8.48613e-07	0	5.90487e-07	0	0	0	0	0	k__Bacteria;p__candidate_division_NC10
unclassified	0.247773	0.239448	0.233377	0.252009	0.226139	0.260754	0.0517147	0.0578178	0.070859	unclassified

## Sheet: Supplementary Table 5-2
Relative abundance of bacteria genera
name	CC1a	CC1b	CC1c	CC2a	CC2b	CC2c	CC3a	CC3b	CC3c	Total
Mycolicibacterium	0.018292	0.0196505	0.0272189	0.0542174	0.10163	0.0728199	0.29034	0.284576	0.282975	1.15172
Pseudomonas	0.0719334	0.0888006	0.0922674	0.0105113	0.0131279	0.00940462	0.112461	0.106853	0.0588523	0.564212
Afipia	0.0511097	0.0475054	0.0463976	0.039059	0.0499753	0.0548345	0.0703128	0.0825168	0.074746	0.516457
Bradyrhizobium	0.078864	0.068119	0.065181	0.0340316	0.0333416	0.0409035	0.0314669	0.0348722	0.0470628	0.433843
Nocardioides	0.029811	0.0284922	0.0305149	0.0666962	0.055105	0.0666969	0.0324738	0.0347011	0.0448288	0.38932
Streptomyces	0.0261138	0.0250748	0.0330305	0.0603673	0.0493819	0.0544723	0.0375156	0.0455377	0.0521389	0.383633
Arenimonas	0.053014	0.0576769	0.0607077	0.00417475	0.00252241	0.0022113	0.0290215	0.0286419	0.0243442	0.262314
Lysobacter	0.0230963	0.0289309	0.0332457	0.0269959	0.0296767	0.021693	0.0300633	0.0250748	0.0125076	0.231284
Arthrobacter	0.0253412	0.0224467	0.0225919	0.0238427	0.0226101	0.0244578	0.00831889	0.00824416	0.0132638	0.171117
Sphingopyxis	0.00440022	0.0046818	0.00602904	0.0519847	0.0271908	0.0147888	0.0199768	0.0174467	0.011752	0.158251
Ralstonia	0.0131602	0.0113061	0.0104298	0.0152877	0.0222687	0.0225925	0.00824114	0.00534724	0.00956625	0.1182
Saccharomonospora	0.0309771	0.0318434	0.0270381	0.000428694	0.000382605	0.000437839	0.00140076	0.00136148	0.00114394	0.0950139
Rhodococcus	0.00563859	0.00390023	0.004679	0.0130256	0.0104702	0.013562	0.012213	0.0145375	0.0159922	0.0940183
Micromonospora	0.00741365	0.00558472	0.00624648	0.0293685	0.0351512	0.00377052	0.00190336	0.00215596	0.0020978	0.0936922
Mesorhizobium	0.0102568	0.00787428	0.0108193	0.0109293	0.0104742	0.00900078	0.00961316	0.00852292	0.0070402	0.084531
Mycobacterium	0.0160312	0.0141786	0.00901245	0.00773657	0.00659313	0.00761585	0.0025581	0.00304131	0.00420852	0.0709758
Variovorax	0.00578237	0.0120783	0.0108237	0.00615701	0.00687627	0.00999549	0.00884798	0.00608095	0.00356967	0.0702118
Sphingomonas	0.00313071	0.00366601	0.00340438	0.0103595	0.0140669	0.0134982	0.00714634	0.00474567	0.00494122	0.0649589
Massilia	0.000880574	0.000756114	0.000943708	0.0191891	0.0129741	0.024116	0.00100577	0.000739281	0.00119732	0.0618019
Rhodanobacter	0.0026457	0.00351326	0.00200602	0.00201297	0.00208278	0.00169695	0.011516	0.0125823	0.0229755	0.0610314
Thermomonospora	0.0164261	0.0113969	0.0150459	0.00325536	0.00283804	0.00431803	0.000148189	0.000220781	0.000157218	0.0538065
Defluviicoccus	0.0104708	0.00955454	0.00714992	0.00463887	0.00494866	0.00863266	0.000309902	0.000661785	0.00214826	0.0485154
Stenotrophomonas	0.000978636	0.00205449	0.000761409	0.00457155	0.00829463	0.0139037	0.0027739	0.00649519	0.0072948	0.0471284
Conexibacter	0.00227266	0.00313647	0.00141227	0.0083554	0.00446394	0.00346191	0.00770698	0.010171	0.00610335	0.0470839
Thermobifida	0.0127594	0.00870083	0.00890482	0.00222378	0.00247267	0.00373651	0.00222002	0.0030586	0.00265041	0.046727
Deinococcus	7.08965e-05	0.000123049	0.00012739	0.00192322	0.0015649	0.00143424	0.0128097	0.0107541	0.0172699	0.0460774
Herbaspirillum	0.00463809	0.00489565	0.00625893	0.00548799	0.00657788	0.00688045	0.00294012	0.00253842	0.00368054	0.0438981
Methylocaldum	0.0163446	0.0120206	0.0131738	0.00013345	0.000247334	0.000715846	0.000247358	0.00029995	0.000275132	0.0434581
Sphingobium	0.0039172	0.00320946	0.00263491	0.00440504	0.00445731	0.00525407	0.00773572	0.00719322	0.00385712	0.042664
Nitrosospira	0.00562335	0.00380858	0.00345343	0.0027316	0.00344875	0.00404427	0.00548808	0.00580386	0.00745378	0.0418557
Brevundimonas	0.00419018	0.00446455	0.00544993	0.00472272	0.00637498	0.00245785	0.0032027	0.00274749	0.00327401	0.0368844
Nitrosomonas	0.00163592	0.00205449	0.00130757	0.00174607	0.00252373	0.00262703	0.00988531	0.00579327	0.00401551	0.0315889
Novosphingobium	0.0019427	0.00454602	0.00358668	0.00160554	0.00133149	0.00578373	0.00432623	0.00440447	0.00378438	0.0313112
Microbacterium	0.00240915	0.00231926	0.00220003	0.00290697	0.00388175	0.00380963	0.00387885	0.00497036	0.0038536	0.0302296
Acidovorax	0.00373035	0.00105398	0.00255584	0.00652961	0.00457799	0.00439454	0.00383997	0.0019703	0.00134398	0.0299966
Nitrobacter	0.0055657	0.00349459	0.00226812	0.00174784	0.000942918	0.000779609	0.00349119	0.00298779	0.00785738	0.0291351
Amycolatopsis	0.000206064	8.23155e-05	0.000202798	0.00711419	0.00800817	0.00591721	0.00197886	0.00178018	0.00238526	0.0276751
Cupriavidus	0.00608252	0.00536918	0.00293069	0.0030416	0.00277836	0.002684	0.000815324	0.00086584	0.00276305	0.0273306
Streptosporangium	0.00266624	0.00250596	0.00382462	0.000761138	0.000352102	0.00122935	0.00519283	0.00724061	0.00302645	0.0267993
Paenarthrobacter	0.00197715	0.000549053	0.00159969	0.00609206	0.00462176	0.00585854	0.00116129	0.00195023	0.00281819	0.026628
Pseudarthrobacter	0.00193806	0.00182876	0.00122265	0.00414168	0.00486445	0.00378157	0.00175179	0.00182423	0.00392869	0.0252819
Herminiimonas	0.00436046	0.00678042	0.00884479	0.000418065	0.00100724	0.00029246	0.00104352	0.000534111	0.00153816	0.0248192
Brucella	0.000406826	0	0.000826568	0.00368641	0.00222136	0.00287103	0.00648033	0.0044959	0.00227438	0.0232628
Achromobacter	0.00228856	0.00190768	0.00215098	0.00372361	0.00241366	0.00277837	0.00185828	0.00241632	0.00370342	0.0232409
Aminobacter	0.00363096	0.00409626	0.00272057	0.00151637	0.000720119	0.00155327	0.00346583	0.00380289	0.00136393	0.0228702
Thermobispora	0.00346068	0.00227004	0.00290287	0.00254264	0.00215969	0.0061595	6.36708e-05	7.41511e-05	6.04234e-05	0.0196937
Phenylobacterium	0.00221634	0.00549901	0.00249435	0.000571592	0.000873294	0.00110437	0.00299929	0.00204557	0.0017863	0.0195901
Rhizobium	0.00144576	0.00169808	0.00435687	0.00287626	0.00163784	0.00183807	0.00231187	0.00220056	0.0010489	0.0194142
Microcella	0.000672523	0.000218942	0.00176369	0.00101741	0.00052517	0.00707344	0.00247696	0.00148971	0.00298773	0.0182256
Rhodoferax	0.00216532	0.00251105	0.00173074	0.000178327	0.000108084	0.000287359	0.00231863	0.00127283	0.00736168	0.017934
Actinomadura	0.00361108	0.00341143	0.00333995	0.00106642	0.00109477	0.00127356	0.000850258	0.00133528	0.0012771	0.0172598
Microvirga	0.00101707	0.00104379	0.00092028	0.00421667	0.00396994	0.00508404	0.00033244	0.000364623	0.00030857	0.0172574
Flavobacterium	0.00212689	0.00314326	0.00353689	0.000304692	0.000209537	0.000244	0.00319086	0.00258135	0.00174406	0.0170816
Bosea	0.00139275	0.00231926	0.00181567	0.00145673	0.00135072	0.000463344	0.0029559	0.00258693	0.00258471	0.016926
Hymenobacter	6.89087e-05	7.04349e-05	0.000101765	0.00489396	0.00533856	0.00601923	0.000101422	9.03194e-05	0.000145485	0.0168301
Tetrasphaera	0.000852083	0.000216396	0.000196209	0.00362796	0.00365497	0.00433078	0.000896462	0.000868628	0.00203914	0.0166826
Tardibacter	0.000557896	0	0.000354348	0.000844988	0.00154368	0.00187378	0.000709957	0.000876991	0.00982202	0.0165837
Paraburkholderia	0.00131324	0.00133232	0.00111795	0.00407673	0.00300514	0.00111883	0.00125877	0.000632236	0.00164316	0.0154984
Peribacillus	0.00225345	0.00136372	0.00088587	0.00181752	0.00122739	0.00314734	0.000867725	0.000953372	0.0024885	0.0150049
Kribbella	0.000124566	3.39445e-05	4.90523e-05	0.00534509	0.00476631	0.00397626	0.000186505	0.000273746	0.000208255	0.0149637
Pseudonocardia	0.000422728	0.00105652	0.00270227	0.00229582	0.00264309	0.00188653	0.000545991	0.000601572	0.000823048	0.0129776
Luteitalea	0.0010005	0.00128141	0.00119775	0.000996152	0.000951539	0.000955595	0.00247133	0.00260756	0.00151117	0.012973
Devosia	0.00109326	0.00117788	0.00134125	0.00136107	0.00121346	0.000873978	0.00211409	0.00212808	0.00141262	0.0127157
Diaphorobacter	0	0	0	0.00272333	0.00622976	0	0.00123735	0.00154602	0.000811315	0.0125478
Tsuneonella	0.00117609	0.00304228	0.00172269	0.000367874	0.000457534	0.000419135	0.00225834	0.00213477	0.000793716	0.0123724
Cellulomonas	0.000249132	0.00288274	0.000237208	0.00355651	0.00362579	0.000219345	0.000116072	0.000166143	0.000679909	0.0117328
Comamonas	0.0071506	0.00168959	7.39445e-05	0.000929427	0.000129966	0	0.000202281	0.000621643	0.000381312	0.0111788
Croceicoccus	0.00217791	0.000971662	0.00107988	0.000412751	0.000559651	0.000886731	0.00180138	0.00209352	0.00104714	0.0110306
Hypericibacter	0.00075137	0.000627974	0.000582039	0.00029052	0.000334862	0.000374926	0.00164417	0.00269732	0.00369638	0.0109996
Caulobacter	0.00097201	0.000557539	0.00106963	0.00120341	0.00102183	0.00125741	0.00236709	0.00186883	0.000485147	0.0108029
Agrobacterium	0.000167634	0.000228277	0.00017571	0.00853018	0.00067105	0.000372376	0.000176926	0.00010593	8.09556e-05	0.010509
Promicromonospora	0	0.00719964	0	0	0	0	0.00206507	0.0011853	0	0.01045
Blastococcus	0.000435318	0.000375936	0.000181567	0.00262058	0.0011929	0.00349081	0.000452457	0.00040142	0.00109583	0.0102468
Rhodomicrobium	0.00073348	0.00093008	0.00244383	0.000751691	0.00163386	0.0017267	9.07167e-05	0.000752104	0.000881712	0.00994418
Nocardia	0.000731493	0.000397151	0.000893923	0.00257453	0.00109875	0.00105336	0.000429355	0.000681298	0.00191595	0.0097758
Acidiphilium	0.0021587	0.000142567	0.000870495	0.00116917	0.00120351	0.000947093	0.000490772	0.000352915	0.00238232	0.00971754
Lentzea	0.000195462	0.000115411	0.000140568	0.00250957	0.00214577	0.00316009	0.000370192	0.000292702	0.000735053	0.00966482
Methylobacterium	0.0006924	0.000102682	0.000245994	0.00350986	0.00173465	0.002196	0.000582052	0.000136594	0.000431763	0.00963199
Pedococcus	0.000753358	0.000343688	0.000438542	0.0017939	0.00213582	0.00226061	0.00043837	0.000540244	0.000924536	0.00962907
Hyphomicrobium	0.00112109	0.000751871	0.000858781	0.000213756	0.000678344	0.000691191	0.00199239	0.00160847	0.00161442	0.00953031
Gemmatimonas	0.000858046	0.000633066	0.000841943	0.00165218	0.00206885	0.00174711	0.000542047	0.00046665	0.000657031	0.00946692
Rhizorhabdus	0.000710952	0.00119145	0.00115456	0.000962495	0.00100658	0.00029586	0.0017439	0.00114293	0.000943895	0.00915262
Ramlibacter	0.00103761	0.00146216	0.00171463	0.00109181	0.0012307	0.00134157	0.000327933	0.000425951	0.000302117	0.00893449
Thermomonas	0.000508202	0.00044043	0.000448792	0.00280423	0.00254164	0.00048885	0.00082941	0.000508465	0.000221161	0.00879117
Aerosticca	0.000458508	0.000286831	0.000220369	0	0	0	0.00188758	0.00060213	0.00499343	0.00844886
Brevibacterium	0.000308764	0.000186695	0.00056886	0.00101269	0.00111068	0.00130247	0.00127511	0.00137152	0.00126126	0.00839804
Altererythrobacter	0.00067451	0.00135014	0.00161067	0.000177146	0.000370006	0.000917337	0.00131286	0.00101526	0.000805449	0.00823338
Luteimonas	0.00045652	0.000451462	0.000582039	0.000664298	0.000752611	0.00345765	0.000726861	0.000523518	0.000498639	0.0081136
Usitatibacter	0.00168363	0.00186695	0.00186472	0.000777082	0.000463502	0.000471846	0.000393857	0.000281551	0.000269265	0.0080724
Acinetobacter	2.51782e-05	0.000330959	7.46766e-05	0.00370177	0.00378825	9.94703e-05	0	1.56108e-05	0	0.00803591
Baekduia	0.00047176	0.000337748	0.00032067	0.00191023	0.0014409	0.00185083	0.000394421	0.000388039	0.000851207	0.0079658
Rhodoplanes	0.00119596	0.000283437	0.000215977	0.00216827	0.00122473	0.00159152	0.000121707	0.000143285	0.000834781	0.00777968
Agromyces	0.000742756	0.00117278	0.000739445	0.000809558	0.000499972	0.000543261	0.00102831	0.00124329	0.000788437	0.00756781
Delftia	0.000741431	0.00194672	0.000190352	0.00126423	0.000118031	0	0.00156022	0.00129123	0.000407711	0.00751993
Nostoc	0.00139275	0.00124492	0.00126438	0.000974304	0.000788418	0.00116049	6.7615e-05	4.1257e-05	0.00054733	0.00748146
Urbifossiella	0.000486337	0.000448916	0.00048247	0.000748738	0.000722771	0.000709044	0.00147964	0.00151982	0.00079489	0.00739263
Hydrogenophaga	0.00077456	0.00101749	0.00109526	0.000344845	0.00046085	0.000400432	0.00138442	0.00120537	0.000197696	0.00688092
Caenibius	0.000757333	0.00072217	0.00114431	0.000332444	0.00112527	0.00158727	0.000591067	0.000331171	0.000257533	0.00684857
Bacillus	0.000797751	0.000588089	0.00182811	0.000512543	0.000466154	0.000769407	0.000263135	0.00103477	0.000447015	0.00670698
Frateuria	2.12027e-05	2.03667e-05	3.22135e-05	0.000669613	0.00150124	0.00114518	0.00069249	0.000875875	0.00170359	0.00666177
Marmoricola	0.000239193	0.000231671	0.000449524	0.00173013	0.00173001	0.00128376	0.000283983	0.000326153	0.00037134	0.00664576
Microterricola	0.000932255	0.0012848	0.000845603	0.000149393	0.00018434	0.000113073	0.00101366	0.00120983	0.000896964	0.00662992
Turicibacter	0.000425379	0.000285134	0.000488327	0.000440504	0.000204233	0.000107122	0.0016391	0.00189448	0.00110698	0.00659125
Aeromicrobium	5.1019e-05	6.53432e-05	7.54088e-05	0.00297724	0.00233608	0.000143679	0.000231018	0.000284896	0.000226441	0.00639112
Shinella	0.000662584	0.000245249	0.000158139	0.000220252	0.000234072	0.000183637	0.0016915	0.00195023	0.000989066	0.00633473
Singulisphaera	0.00109923	0.00060591	0.000776051	0.000560373	0.000919047	0.000230397	0.000539793	0.000560315	0.000752652	0.00604376
Burkholderia	0.000180885	0.00200782	0.00212682	0.000227338	0.00029375	0.000556863	0.000104803	0.000217993	0.000322649	0.00603892
Aquihabitans	0.000679811	0.00069756	0.000751891	0.000833178	0.000723435	0.000611274	0.000568529	0.000584289	0.000516238	0.00596621
Ruania	2.05401e-05	1.18806e-05	1.97673e-05	7.67634e-06	1.32619e-05	1.87038e-05	0.00189491	0.00284562	0.000984373	0.00581673
Pseudoxanthomonas	0.00033328	0.000510017	0.000719678	0.00114496	0.000492678	0.000356223	0.00101761	0.000635581	0.000357847	0.00556786
Neorhizobium	0.000439293	0.00158945	0.00061718	0.00105874	0.0010026	0.000316264	0.000463163	4.46022e-06	4.69308e-06	0.00549585
Catellatospora	0.000524766	0.000522746	0.000688196	0.000558601	0.000374648	0.000628278	0.000662627	0.000939434	0.000561409	0.0054607
Sinorhizobium	0.000617528	0.00170486	0.00027235	0.00042397	0.000155827	0.000303512	0.000864908	0.000988496	9.67947e-05	0.00542825
Terrabacter	0.000337918	0.000442976	0.00138445	0.00016947	0.000942918	0.000950494	0.000121143	0.000234719	0.000619486	0.00520357
Bordetella	0.000898464	0.0013773	0.00124022	3.18863e-05	5.30474e-05	0.000940291	0.000109874	0.000441004	8.56486e-05	0.00517773
Methylorubrum	0.000888525	0.000710289	0.000737981	0.000643631	0.000611372	0.000760055	0.000217495	0.000193462	0.000347874	0.00511068
Iamia	0.000131854	0.000156993	0.000228423	0.0012105	0.00107355	0.000298411	0.00090435	0.000709732	0.000282758	0.00499657
Paeniglutamicibacter	0.00240452	2.37612e-05	3.29456e-05	0	1.12726e-05	1.10523e-05	0.00120467	0.00121597	1.99456e-05	0.00492413
Nakamurella	0.00074872	0.00075866	0.000455381	0.000749329	0.000889208	0.000551762	0.000147626	0.000244755	0.00036958	0.00491502
Curtobacterium	0.000176247	0.000113714	0.00042756	0.00129494	0.00189313	0.000515205	0.000140301	0.000138824	0.000130233	0.00483015
Porphyrobacter	0.000587049	0.000209607	0.00141812	0.000125774	0.000222136	0.000206592	0.000416959	0.000880893	0.000731533	0.00479867
Staphylococcus	0.00199703	0.00267568	0	3.54292e-06	9.2833e-06	5.10104e-06	1.57768e-05	2.23011e-06	1.17327e-05	0.00472037
Glutamicibacter	0.000216002	0.000159539	0.000298707	0.00211985	0.00164049	0.000180237	1.23961e-05	5.35226e-05	3.34382e-05	0.00471418
Xanthobacter	0.000693063	0.000337748	0.000689661	0.000295244	0.000190308	0.000109672	0.00106268	0.000535226	0.00073212	0.00464572
Candidatus_Solibacter	0.00137817	0.000327565	0.000350687	0.000306463	0.00151252	0.000339219	0.000152697	8.36291e-05	0.000192416	0.00464337
Opitutus	0.000496275	0.000506622	0.000527861	0.000513724	0.000670387	0.000449742	0.000638961	0.000362393	0.000469308	0.00463527
Pontibacter	0.000140468	0.000184998	0.000161067	2.59814e-05	3.5807e-05	1.36028e-05	0.00172587	0.0011446	0.00110229	0.00453469
Xanthomonas	0.000273647	0.000895287	0.000732856	0.000111602	0.000261922	0.000472696	0.000668261	0.000850787	0.000255186	0.00452224
Rhizobacter	0.000859371	0.00208589	0.000703571	0.000175375	0.000245344	0.000141979	9.12802e-05	5.46377e-05	4.28243e-05	0.00440027
Ciceribacter	0	0.00291753	0	0.000970171	0	0	0.000387659	0	0	0.00427536
Thermostaphylospora	0.000310089	0.0015309	0.00209534	0	0	0	9.74782e-05	0.00010816	0	0.00414196
Modestobacter	0.0001948	0.000217245	0.000391686	0.000755233	0.000749295	0.000753253	0.000346527	0.000307755	0.000424723	0.00414052
Miltoncostaea	0.000737456	0.000923291	0.00101326	0.000264538	0.00033022	0.000309463	0.00019552	0.000216321	0.000126713	0.00411678
Nitrospira	0.00102303	0.000939415	0.000440006	0.000214937	0.00069028	0.000482048	2.25383e-05	2.50887e-05	0.000154285	0.00399163
Rhodopseudomonas	0.000116615	0.000125595	0.000135443	0.000248005	0.000186992	0.000270355	0.0025812	9.31071e-05	0.000101488	0.0038588
Mycolicibacter	0.00145305	0.000792605	1.83031e-05	0.000406255	0.000789081	0.000104571	3.21171e-05	8.97619e-05	0.000129646	0.00381539
Parvibaculum	0	0.000734051	0.000122997	0	0.00222998	0	0.000536412	0.000126559	0	0.00375
Patulibacter	0	0.000375936	8.12658e-05	0.00111189	0.000374648	0.00136623	0.000212424	0	3.98911e-05	0.00356228
Pedobacter	0.000323341	0.000420912	0.000466363	0.000481838	0.000223462	0.000278857	0.00052627	0.000438774	0.000252253	0.00341207
Anaeromyxobacter	0.000516815	6.95863e-05	0.000527861	9.15256e-05	0.000545062	0.00125996	0.00018256	1.11505e-05	4.3411e-05	0.00324793
Leifsonia	0.000125228	0.00046504	7.1016e-05	0.000359016	0.000294413	0.000828919	0.00032906	0.000384136	0.000380139	0.00323697
Steroidobacter	0.000535368	0.000368298	0.000332384	0.000206671	0.000270542	0.000592571	0.000400055	0.000272631	0.000180097	0.00315862
Actinoplanes	0.000322678	0.000229974	0.000229887	0.000637136	0.000334862	0.000534759	0.000143682	0.000567563	0.000143139	0.00314368
Lacipirellula	0.000343881	0.000327565	0.000408525	0.000234424	0.000255291	0.000280557	0.000401182	0.000483376	0.000353154	0.00308795
Skermanella	0.000342556	0.000117957	0.000385829	0.000292882	0.000411781	0.000748152	0.000163403	0.000165028	0.000398325	0.00302591
Alicycliphilus	0	0.000528686	0.000344098	0	0	0	0.000500351	0.000563103	0.00108879	0.00302503
Paracoccus	0.000407489	0.000139173	0.00030676	7.08585e-05	0.000148533	0.000547512	0.000386532	0.000672378	0.000342008	0.00302124
Erythrobacter	0.000229254	0.000532081	0.000106158	0.000152936	0.000173067	6.20626e-05	0.0013399	5.63103e-05	0.00023876	0.00289053
Kitasatospora	8.61359e-05	3.30959e-05	0.00048247	0.000676108	0.000473448	0.000415735	0.00043837	0.000249215	3.51981e-05	0.00288978
Lacunisphaera	0.000355145	0.000396302	0.000500773	0.000194861	0.000108747	0.000289909	0.00032906	0.000471111	0.000217641	0.00286355
Desulfatibacillum	0	0	0	0.000228519	0.000244681	0.000337519	0.000522889	0.000666245	0.000832434	0.00283229
Sphaerobacter	0.000195462	0.000151902	0.000290653	0.00035075	0.000528485	0.000791511	0.000122834	0.000203497	0.000195936	0.00283103
Geodermatophilus	0.000188836	0.000123049	0.000142032	0.00075051	0.000572249	0.000723497	9.63513e-05	0.000146072	8.15422e-05	0.00282414
Magnetospirillum	0	0	0.00093419	0.00072689	0	0	0.00037639	0.000366295	0.000417684	0.00282145
Methylotenera	9.20992e-05	0.00083249	0.00128927	4.13341e-06	6.63093e-06	5.10104e-06	0.000350471	1.44957e-05	9.97279e-06	0.00260466
Pannonibacter	0.000505551	0.000398848	0	0	2.32083e-05	3.14564e-05	0.000366248	0.000854132	0.000394805	0.00257425
Solirubrobacter	0	0.000999666	0	0.000937694	0.000474112	0	0	0.000139382	0	0.00255085
Georhizobium	3.77673e-05	0.000145113	6.88196e-05	0.000174194	0.00013726	0.00083317	0.000531904	0.000333401	0.000289211	0.00255084
Nordella	0.000400863	0.000347931	0.000415114	0.000233833	0.000251312	0.000260153	0.000200028	0.000234719	0.00017951	0.00252346
Catenulispora	8.2823e-05	1.78209e-05	1.68389e-05	0.000203128	0.00129171	0.000275456	9.07167e-05	8.1399e-05	0.000347288	0.00240718
Qipengyuania	3.90924e-05	3.05501e-05	4.68559e-05	4.36961e-05	0.000151185	0.000837421	0.000121143	0.000587076	0.000543224	0.00240024
Kaistia	0.000106676	0.000102682	0.000142764	3.07053e-05	5.23843e-05	2.04042e-05	0.000664881	0.000792246	0.000476347	0.00238909
Saccharopolyspora	0.000795101	0.000676345	0.000660376	2.36195e-05	5.43736e-05	7.48152e-05	2.53556e-05	2.62038e-05	3.22649e-05	0.00236845
Chryseobacterium	8.08352e-05	0.000393757	0.00037924	0.000294063	0.00046085	0.000226146	0.000165657	0.000173949	0.000178924	0.00235342
Sphingosinithalassobacter	5.23441e-05	0.000279194	0.00022403	2.59814e-05	0	0.000208292	0.00064685	0.000425393	0.000448189	0.00231027
Ochrobactrum	0	0	0	0	0.000142565	0	0.000365684	0.000490067	0.00129881	0.00229712
Sphingobacterium	2.12027e-05	5.94029e-06	1.24461e-05	0.000336578	0.000301707	0.000825518	0.000295815	0.000246985	0.000166604	0.0022128
Kineococcus	0	0	4.24632e-05	0.00160613	5.03951e-05	5.78118e-05	0	0	0.000435869	0.00219267
Acidimicrobium	0.000461158	0.000601667	0.00061718	0	0	8.50173e-07	0.000473868	0	0	0.00215472
Geothrix	0.000585724	0.00100646	0.000481005	0	0	0	0	0	0	0.00207318
Geobacillus	0.000391587	0.000313138	0.000374115	0.000203718	0.000215505	0.000214244	8.95898e-05	0.000120426	8.74085e-05	0.00200973
Intrasporangium	0.000109326	0.000117957	9.88367e-05	0.000359607	0.000269879	0.000487149	0.000119453	0.000208515	0.000224094	0.00199482
Agrococcus	5.5657e-05	2.80042e-05	4.83202e-05	6.96775e-05	0.00010079	7.31149e-05	0.000571346	0.000575926	0.000449949	0.00197278
Paludisphaera	0.00017426	0.00013493	0.000138371	0.000258043	0.000165773	0.000337519	0.000181997	0.000221896	0.000346701	0.00195949
Caballeronia	2.84911e-05	1.1032e-05	1.02497e-05	0.000465895	0.000748632	0.000610424	0	1.11505e-05	4.86907e-05	0.00193456
Priestia	0.000320691	0.000137475	0.00020353	0.000174194	0.000301707	0.000372376	9.01533e-05	0.000107603	0.000207082	0.00191481
Terricaulis	0.000323341	0.000405637	0.000329456	0.000141127	0.000322263	0.000290759	2.31018e-05	1.67258e-05	1.93589e-05	0.00187177
Janibacter	6.16203e-05	4.8371e-05	0.000129586	0.000628279	0.000238713	0.000116474	0.000207916	0.000156108	0.000280411	0.00186748
Paenibacillus	0.000237205	0.000271556	0.000380704	9.2116e-05	9.88009e-05	0.000111373	0.000126215	0.000199595	0.000349634	0.0018672
Myxococcus	8.01726e-05	0.00056942	0.000459774	0.000385588	0.000167099	3.9108e-05	2.7046e-05	2.89914e-05	8.79952e-05	0.00184519
Embleya	0.000248469	0	0	0.000189546	0.000185003	0.000952194	6.93053e-05	0	0.00017423	0.00181875
Corynebacterium	0.000554583	0.000304652	0.000429757	0.000197813	7.36033e-05	0.000124125	3.38075e-05	1.72833e-05	4.92773e-05	0.0017849
Tardiphaga	0.000278285	0.000169723	0.000239405	0.000234424	0.000280488	0.000212543	0.00010424	0.000128789	0.000136099	0.001784
Azospirillum	0.000712278	0.000898682	1.02497e-05	2.77529e-05	7.95712e-06	3.23066e-05	2.25383e-05	1.72833e-05	7.03961e-06	0.00173609
Clostridium	0.000475073	0.000338597	0.000476613	3.60197e-05	2.91761e-05	8.24668e-05	8.0011e-05	6.69033e-05	0.000133753	0.00171861
Bacteroides	0.000428029	0.00019603	0.000483934	0.0002669	0.000167763	0.000107972	9.01533e-06	4.62748e-05	0	0.00170592
Zymomonas	0.000979961	0	0	0	0	0	0.000209043	0.000221896	0.000275718	0.00168662
Microlunatus	0.00017426	9.41961e-05	8.12658e-05	0.000426922	0.000328231	0.000316264	6.08535e-05	7.52662e-05	0.000103834	0.00166109
Nonomuraea	0.000312077	0.000567722	0.000259172	9.3297e-05	9.74747e-05	9.52194e-05	2.64825e-05	5.57527e-05	0.000116154	0.00162335
Thiobacillus	0.000221966	0.000208759	0.000700643	0	0	8.3317e-05	0.000112692	9.03194e-05	0.00017775	0.00159545
Thermoactinomyces	0.000446581	0.000266465	0.000358741	7.61729e-05	8.35497e-05	0.000109672	7.60668e-05	0.000105373	6.68763e-05	0.0015895
Paralcaligenes	4.63809e-06	0.000208759	6.58912e-06	0	1.32619e-05	3.40069e-06	0.000262571	0.000258135	0.000776704	0.00153406
Oerskovia	0.000219315	0.000277497	9.66404e-05	4.25151e-05	8.75283e-05	5.27107e-05	0.000143682	0.00029995	0.00029977	0.00151961
Stigmatella	0.000149081	0.000274102	0.000183031	9.5659e-05	0.000104769	0.000119024	9.91686e-05	6.0213e-05	0.00043059	0.00151564
Corallococcus	0.000284911	0.000203667	0.000163996	0.000187775	0.00013925	0.000161533	0.00012227	0.000106488	0.000121433	0.00149132
Mucilaginibacter	0	5.09168e-06	3.66062e-06	0.000437551	0.000492015	0.000419986	4.0569e-05	4.51597e-05	3.57847e-05	0.00147982
Ferrovibrio	0.000158358	0.000202819	0.000302367	5.72773e-05	0.000186992	0.000102021	0.000227637	0.000183426	4.57575e-05	0.00146665
Phycicoccus	0.00017426	0.000153599	0.000229155	0.000200175	0.000177046	9.26689e-05	0.000101986	8.64167e-05	0.000214708	0.00143001
Sulfurivermis	0.000509527	0.000213002	0.000411454	0	0.000151848	0	0	0	0.0001273	0.00141313
Sorangium	0.000192149	0.000138324	0.000140568	0.000120459	0.000163121	0.000241449	0.000151007	0.000105373	0.000157805	0.00141025
Novibacillus	0.000183536	0.000191787	0.000182299	7.263e-05	8.68652e-05	8.8418e-05	0.000162276	0.00025033	0.000171297	0.00138944
Gordonia	5.03564e-05	8.23155e-05	4.02668e-05	0.000173603	0.000252638	8.41671e-05	0.000246231	0.000210188	0.000237587	0.00137735
Methylibium	0.000180885	8.40127e-05	0.000206459	0.000183642	0.000224125	0.000361324	4.84574e-05	0	4.98639e-05	0.00133877
Thauera	0.000150407	0.000142567	0.000232083	0.000118097	0.000385257	9.3519e-05	4.22594e-05	5.46377e-05	0.00011674	0.00133557
Sphingosinicella	3.71047e-05	0.000230823	8.34621e-05	4.90105e-05	7.1614e-05	0.000291609	0.000159459	0.000337862	7.03961e-05	0.00133134
Arsenicicoccus	0.0001027	2.54584e-05	5.63735e-05	0.000191908	0.000198928	0.000278857	9.80417e-05	0.000132692	0.000241107	0.00132607
Frankia	0.00017691	0.000125595	0.000158871	7.263e-05	8.5539e-05	0.000400432	1.9721e-05	0.00014663	0.00011498	0.00130131
Ensifer	0.000184861	0.000314836	0.000153014	0.000118688	0.000196276	0.000102021	8.50822e-05	4.23721e-05	8.79952e-05	0.00128514
Clavibacter	5.83074e-05	8.91044e-05	0.000970064	3.66102e-05	3.84594e-05	6.29128e-05	0	1.22656e-05	0	0.00126772
Gemmatirosa	5.30067e-05	2.80042e-05	3.29456e-05	0.000331854	0.000246008	0.000404682	4.45132e-05	4.57172e-05	6.33565e-05	0.00125009
Mycobacteroides	0.000443269	0	7.90694e-05	1.47622e-05	0.000348787	0.000287359	9.01533e-06	3.73543e-05	1.87723e-05	0.00123839
Alcaligenes	5.16815e-05	0	0.000133247	0	0.000645853	0	5.07112e-05	0.000293817	5.63169e-05	0.00123163
Escherichia	0.000410139	0	0.0001208	0	0.000360723	0	0.000156641	8.64167e-05	9.44482e-05	0.00122917
Stella	6.02951e-05	8.40127e-05	5.05166e-05	3.83817e-05	4.84058e-05	8.07664e-05	0.00037639	0.000315003	0.000157218	0.00121099
Leucobacter	6.3608e-05	4.32793e-05	2.85528e-05	0.00030292	0.000243355	0.000181087	5.80362e-05	0.000189559	5.51436e-05	0.00116554
Archangium	0.000143781	0.000237612	0.000103962	9.62495e-05	0.000130629	0.000242299	2.7046e-05	2.95489e-05	0.000111461	0.00112259
Pseudolabrys	0.000119265	9.50447e-05	0.000143496	0.00010865	8.75283e-05	0.000119024	0.000108184	0.000142169	0.000160738	0.0010841
Pantoea	7.28842e-06	0	0	0.000429284	0.000112063	0.000104571	2.47922e-05	2.78764e-05	0.000346114	0.00105199
Geobacter	1.72272e-05	0.000945355	1.68389e-05	7.67634e-06	3.91225e-05	9.3519e-06	2.81729e-06	2.23011e-06	5.86634e-06	0.00104649
Romboutsia	0.000386949	0.000210456	0.000222566	1.47622e-05	5.96784e-06	1.36028e-05	3.77517e-05	5.96554e-05	7.15694e-05	0.00102328
Chryseolinea	0.000155045	0.000198576	0.000251851	6.79061e-05	6.29938e-05	7.90661e-05	9.29706e-05	8.1399e-05	2.63986e-05	0.0010162
Polaromonas	0.000225279	0.000179906	0.0001208	0.000113374	0.000143891	0.000144529	2.98633e-05	3.28941e-05	2.17055e-05	0.00101224
Aureimonas	6.6921e-05	6.53432e-05	4.09989e-05	0.000119278	0.000116041	0.000101171	0.000125088	0.000222453	0.00012202	0.000979315
Ureibacillus	0.000143781	0.000100136	0.000192549	0.000100973	0.000149859	0.000120725	2.47922e-05	5.40802e-05	7.97823e-05	0.000966677
Aquibium	4.83686e-05	0.000115411	9.81046e-05	2.1848e-05	4.70796e-05	3.9108e-05	0.000236089	0.000243639	0.000115567	0.000965216
Nocardiopsis	0.000230579	0.000172269	0.000303831	1.18097e-05	1.4588e-05	1.10523e-05	5.80362e-05	6.24431e-05	9.56214e-05	0.00096023
Bifidobacterium	0.000169621	0.000134081	0.00034117	7.61729e-05	0.000163784	3.74076e-05	0	1.72833e-05	2.93317e-06	0.000942453
Dietzia	0.000676498	5.60085e-05	2.26958e-05	4.96009e-05	6.69724e-05	4.16585e-05	3.94421e-06	1.0593e-05	9.38615e-06	0.000937358
Blastomonas	1.72272e-05	9.67419e-05	0	0.000286977	0.000123335	0.000368125	0	0	0	0.000892406
Phreatobacter	0.000107339	0.000125595	0.000148621	6.49536e-05	0.000118031	8.67177e-05	7.77572e-05	7.41511e-05	8.38887e-05	0.000887053
Botrimarina	0	0	0	0.000388541	0	0	0.000322298	0	0.000146072	0.000856911
Mediterraneibacter	0.000127216	8.40127e-05	0.000164728	2.83434e-05	0.000376637	1.27526e-05	0	1.22656e-05	4.63441e-05	0.000852299
Thermobacillus	0.000258408	0.000119654	0.000147157	0.00014585	3.71332e-05	6.54633e-05	1.29595e-05	3.51242e-05	2.05322e-05	0.000842282
Aeromonas	9.47495e-05	0.000280042	0.000253315	0	0	0	0.000131286	7.69388e-05	4.10644e-06	0.000840438
Pusillimonas_(ex_Stolz_et_al._2005)	8.2823e-05	8.48613e-05	3.66062e-05	6.49536e-06	0.000114715	0	0.000236089	0.000167816	0.000100314	0.00082972
Aurantiacibacter	0	0	0.000132514	0.000149984	0	0	0.00013354	0.000280994	0.00012026	0.000817292
Thermaerobacter	1.06013e-05	7.63752e-06	9.51761e-06	0.000184823	0.000191634	0.000239749	3.94421e-05	6.57882e-05	6.101e-05	0.000810202
Luteolibacter	0.000125228	0.000151902	0.000187424	3.83817e-05	2.05559e-05	3.14564e-05	7.09957e-05	0.000104258	4.3411e-05	0.000773612
Rathayibacter	1.78898e-05	1.18806e-05	1.61067e-05	6.9087e-05	0.000468144	0.000136878	1.40865e-05	1.56108e-05	1.70124e-05	0.000766695
Sporosarcina	6.89087e-05	0.000352175	4.31953e-05	1.71241e-05	0.000138586	4.50592e-05	1.9721e-05	2.67613e-05	5.4557e-05	0.000766088
Aequorivita	0	0	0	0	0	0	9.07167e-05	0.000632236	1.40792e-05	0.000737032
Edaphobacter	3.9755e-06	2.54584e-06	2.70886e-05	0.000124593	0.000205559	0.000135178	0.000117763	5.96554e-05	5.92501e-05	0.000735607
Friedmanniella	6.62584e-05	5.43113e-05	0.000101765	0.000128726	0.000123998	0.00014708	1.80307e-05	2.73188e-05	6.62897e-05	0.000733779
Adhaeribacter	2.45156e-05	1.35778e-05	5.41772e-05	0.000155298	9.41592e-05	9.86201e-05	8.0011e-05	7.30361e-05	0.000130819	0.000724215
Roseomonas	0.000191487	0.000153599	5.78378e-05	9.86114e-05	1.79035e-05	3.48571e-05	4.16959e-05	8.58592e-05	2.34654e-05	0.000705316
Salinibacterium	7.81849e-05	4.66737e-05	2.63565e-05	0.000190727	0.000102116	0.000151331	3.21171e-05	2.89914e-05	4.63441e-05	0.000702842
Niabella	0	0	2.9285e-06	1.18097e-06	1.59142e-05	1.70035e-06	0.000168474	0.000379676	0.000131993	0.000701867
Acetivibrio	5.69822e-05	0.000131535	9.95689e-05	5.78678e-05	3.5807e-05	6.71637e-05	8.95898e-05	8.1399e-05	8.09556e-05	0.000700869
Paradevosia	0	0.000209607	0	0	0	0	0.000154388	0	0.000309743	0.000673738
Cellulosimicrobium	1.06013e-05	0	0	0	2.1219e-05	0	0.00013692	0.000246427	0.000239933	0.000655101
Georgenia	5.49945e-05	3.98848e-05	6.5159e-05	0.000165336	0.000141902	0.000129226	2.02845e-05	2.23011e-05	4.10644e-06	0.000643195
Citromicrobium	0.000270997	0	0	0	0	0.000234648	0	0.000120426	0	0.00062607
Caulifigura	8.61359e-05	9.58933e-05	0.000100301	5.72773e-05	5.43736e-05	3.31568e-05	7.3813e-05	6.85759e-05	4.63441e-05	0.000615871
Arenibacter	6.62584e-06	0	0.000548361	3.54292e-06	0	0	2.14114e-05	1.67258e-05	2.93317e-06	0.0005996
Phocaeicola	7.02339e-05	3.56418e-05	0.000182299	0.000130498	7.95712e-05	4.59093e-05	2.14114e-05	2.23011e-05	0	0.000587865
Niastella	4.90312e-05	1.5275e-05	8.8587e-05	0.000149393	6.10046e-05	4.4209e-05	7.55034e-05	2.62038e-05	7.45026e-05	0.00058371
Streptacidiphilus	1.25891e-05	5.94029e-06	2.12316e-05	1.53527e-05	3.97856e-05	6.71637e-05	1.18326e-05	9.47796e-06	0.000393045	0.000576419
Dyella	2.91537e-05	2.20639e-05	1.02497e-05	7.91253e-05	4.90689e-05	7.22647e-05	9.63513e-05	7.0806e-05	0.000146072	0.000575156
Duganella	6.49332e-05	0	3.36777e-05	0.000101564	0.000193623	0.000169184	0	3.34516e-06	4.10644e-06	0.000570434
Salmonella	0	0	0	0	0	0	0	0	0.000562582	0.000562582
Faecalibacterium	5.36693e-05	5.34626e-05	0.000266493	3.30673e-05	6.82986e-05	3.06062e-05	1.91576e-05	1.39382e-05	2.22921e-05	0.000560985
Panacibacter	6.6921e-05	8.74072e-05	2.85528e-05	8.26682e-05	0.000136597	0.000104571	9.01533e-06	1.22656e-05	2.87451e-05	0.000556744
Schlegelella	0.000105351	0.000179057	0.000147157	3.01149e-05	5.96784e-06	4.67595e-05	1.12692e-05	1.39382e-05	1.34926e-05	0.000553107
Azoarcus	7.28842e-06	1.35778e-05	9.95689e-05	0	0.000249323	0.000132627	8.45187e-06	3.73543e-05	0	0.000548191
Celeribacter	0	9.84391e-05	6.95518e-05	4.842e-05	7.55926e-05	0	4.78939e-05	0.0002074	0	0.000547298
Roseimicrobium	6.6921e-05	0.000105228	0.000122265	2.24385e-05	1.65773e-05	1.61533e-05	5.57823e-05	6.30006e-05	5.22105e-05	0.000520576
Yinghuangia	5.30067e-06	1.44264e-05	2.48922e-05	0.000107469	8.22235e-05	0.000103721	3.60613e-05	7.41511e-05	5.22105e-05	0.000500456
Sandaracinus	9.20992e-05	8.14669e-05	8.8587e-05	2.95244e-05	2.38713e-05	1.53031e-05	7.09957e-05	5.85404e-05	2.28787e-05	0.000483267
Moorena	0	0.000482012	0	0	0	0	5.63458e-07	0	0	0.000482576
Parageobacillus	9.60747e-05	0.000178209	0.000122997	0	1.32619e-06	0	3.15537e-05	2.17436e-05	2.75718e-05	0.000479475
Candidatus_Koribacter	5.36693e-05	5.43113e-05	1.46425e-06	8.26682e-05	6.10046e-05	7.65156e-06	7.88841e-06	7.97264e-05	0.000126126	0.00047451
Ornithinimicrobium	3.44544e-05	2.46098e-05	3.58741e-05	6.37726e-05	4.77427e-05	0.000140279	3.83151e-05	4.51597e-05	4.10644e-05	0.000471271
Herbinix	6.89087e-05	8.57099e-05	7.1016e-05	5.31439e-05	2.78499e-05	5.10104e-05	3.83151e-05	3.28941e-05	4.22377e-05	0.000471086
Actinomarinicola	5.16815e-05	7.38294e-05	6.44269e-05	3.83817e-05	4.37641e-05	6.80139e-05	4.6767e-05	4.62748e-05	3.75446e-05	0.000470684
Planctomyces	1.12639e-05	1.78209e-05	2.26958e-05	5.19629e-05	1.65773e-05	0.000265254	2.42287e-05	2.73188e-05	2.28787e-05	0.000460001
Candidatus_Nitrotoga	0.000152394	0.00015275	0.000128122	1.18097e-06	3.31547e-06	8.50173e-07	2.81729e-06	2.78764e-06	1.7599e-06	0.000445978
Acidibrevibacterium	2.84911e-05	2.54584e-05	9.51761e-06	3.24768e-05	3.91225e-05	0.000133477	1.9721e-05	3.40092e-05	0.000122607	0.00044488
Cylindrospermum	8.34856e-05	0.000107774	7.02839e-05	2.48005e-05	2.8513e-05	0.000102021	5.63458e-06	3.34516e-06	1.64258e-05	0.000442283
Algoriphagus	5.1019e-05	7.63752e-05	6.95518e-05	4.7239e-06	5.96784e-06	0	0.000105367	8.2514e-05	4.22377e-05	0.000437756
Blautia	0.000115952	1.5275e-05	0.000218173	1.59432e-05	3.97856e-06	5.10104e-05	0	9.47796e-06	0	0.00042981
Citricoccus	0.000119928	0.00014087	0.000163264	0	0	0	1.69037e-06	0	0	0.000425751
Pimelobacter	2.71659e-05	1.61237e-05	5.05166e-05	0.000107469	0.000114715	2.80557e-05	1.69037e-05	3.95844e-05	2.17055e-05	0.000422239
Methylobacter	0.000123241	8.06183e-05	0.000215244	0	0	0	0	0	0	0.000419103
Pyxidicoccus	0.000108001	3.7339e-05	4.17311e-05	5.25534e-05	4.77427e-05	2.72055e-05	1.74672e-05	4.96199e-05	2.75718e-05	0.000409232
Novosphingopyxis	0	0	0.000267957	0	0	0	0	0.000141054	0	0.000409012
Methylocystis	8.01726e-05	0.000103531	8.19979e-05	2.5391e-05	3.51439e-05	2.55052e-05	1.69037e-05	8.92044e-06	3.0505e-05	0.000408071
Symbiobacterium	4.50557e-05	5.17654e-05	3.51419e-05	6.20012e-05	4.11118e-05	8.16166e-05	3.38075e-05	3.23366e-05	2.52253e-05	0.000408062
Solibacillus	6.22829e-05	5.85543e-05	4.68559e-05	9.50685e-05	8.22235e-05	2.80557e-05	5.63458e-06	1.22656e-05	1.46659e-05	0.000405607
Dyadobacter	1.12639e-05	2.46098e-05	2.48922e-05	8.91636e-05	7.0951e-05	4.25087e-05	6.14169e-05	4.73898e-05	3.28515e-05	0.000405047
Candidatus_Viadribacter	7.61971e-05	8.31641e-05	5.49093e-05	3.54292e-05	3.31547e-05	3.99581e-05	2.64825e-05	2.45312e-05	2.81585e-05	0.000401985
Reyranella	0	0	0	0	0	0	0	0.000394172	0	0.000394172
Hyphomonas	5.69822e-05	0.000102682	4.24632e-05	1.24002e-05	1.65773e-05	4.67595e-05	2.7046e-05	1.67258e-05	7.2156e-05	0.000393793
Anatilimnocola	3.64421e-05	6.61918e-05	6.00342e-05	3.07053e-05	2.25452e-05	2.80557e-05	4.62036e-05	6.1328e-05	4.22377e-05	0.000393744
Labilithrix	3.9755e-05	3.30959e-05	4.46596e-05	4.96009e-05	2.58606e-05	2.4655e-05	6.47977e-05	6.69033e-05	4.3411e-05	0.000392739
Oscillatoria	8.61359e-06	7.4678e-05	4.83202e-05	2.95244e-05	7.8245e-05	8.41671e-05	5.63458e-06	1.95135e-05	4.28243e-05	0.000391521
Roseburia	9.14366e-05	0.000179906	0.000105426	1.41717e-05	0	0	0	0	0	0.00039094
Brevibacillus	2.71659e-05	3.30959e-05	0.000188888	3.54292e-06	1.98928e-06	5.10104e-06	7.09957e-05	2.56463e-05	3.22649e-05	0.00038869
Candidatus_Accumulibacter	3.9755e-05	4.07334e-05	0.000131782	0.000110421	2.18821e-05	0	2.7046e-05	1.0593e-05	0	0.000382213
Planococcus	1.65646e-05	0.000111168	1.7571e-05	8.85731e-06	6.63093e-06	0.000208292	2.25383e-06	6.69033e-06	3.51981e-06	0.000381549
Nannocystis	0.000106676	0.000118806	0	0	0.000139913	0	0	2.23011e-06	0	0.000367625
Janthinobacterium	0.000119265	8.06183e-05	4.46596e-05	5.90487e-06	5.56998e-05	1.02021e-05	1.40865e-05	1.72833e-05	1.7599e-05	0.000365319
Anaerostipes	6.3608e-05	4.66737e-05	0.000198406	1.59432e-05	1.72404e-05	0	0	1.0593e-05	1.23193e-05	0.000364783
Saccharothrix	1.19265e-05	5.09168e-06	5.12487e-06	3.18863e-05	9.48223e-05	8.3317e-05	4.00055e-05	2.95489e-05	5.92501e-05	0.000360973
Listeria	6.42706e-05	8.74072e-05	9.88367e-05	1.47622e-05	1.52511e-05	2.12543e-05	2.31018e-05	2.23011e-05	1.34926e-05	0.000360678
Croceibacterium	0.000205401	0	0	0	0	0	0	9.42221e-05	6.101e-05	0.000360633
Protaetiibacter	3.24666e-05	6.19488e-05	4.75881e-05	1.71241e-05	0	0	7.04323e-05	8.30716e-05	4.75174e-05	0.000360149
Ruminococcus	1.85523e-05	3.56418e-05	0.000142764	0.00012164	0	0	0	3.67968e-05	0	0.000355395
Gemmata	3.84299e-05	4.32793e-05	4.24632e-05	4.90105e-05	4.17749e-05	5.69616e-05	2.64825e-05	2.73188e-05	2.87451e-05	0.000354466
Citrobacter	0	9.92878e-05	0	0.0002545	0	0	0	0	0	0.000353788
Plantibacter	1.92149e-05	2.6307e-05	3.51419e-05	2.421e-05	4.44272e-05	5.01602e-05	7.15592e-05	2.0071e-05	5.57303e-05	0.000346822
Tistrella	0	0.000106077	0	0	0	0	0	4.40447e-05	0.000189483	0.000339604
Haematobacter	0	7.55266e-05	0.000125925	0	4.44272e-05	0	3.09902e-05	5.90979e-05	0	0.000335967
Kocuria	8.34856e-05	7.29807e-05	4.83202e-05	0	2.05559e-05	6.03623e-05	1.63403e-05	2.28586e-05	9.38615e-06	0.00033429
Pradoshia	7.22216e-05	4.24307e-05	5.3445e-05	2.48005e-05	3.71332e-05	3.57073e-05	9.01533e-06	1.72833e-05	4.04778e-05	0.000332515
Halomonas	1.32517e-05	0	5.85699e-06	2.83434e-05	3.38177e-05	2.97561e-05	0.000153261	2.73188e-05	4.04778e-05	0.000332083
Pirellula	4.63809e-06	2.54584e-06	2.9285e-06	5.90487e-07	0.000208211	8.50173e-07	7.83207e-05	9.47796e-06	2.4052e-05	0.000331615
Haliangium	2.05401e-05	1.27292e-05	4.61238e-05	7.08585e-06	6.63093e-06	0.000124975	1.69037e-05	9.53372e-05	0	0.000330326
Rubrivivax	1.19265e-05	7.04349e-05	2.9285e-05	2.12575e-05	7.55926e-05	5.27107e-05	2.76094e-05	3.0664e-05	8.21288e-06	0.000327694
Advenella	1.32517e-06	0	0	7.55824e-05	3.97856e-05	2.63554e-05	3.21171e-05	0.000138267	9.97279e-06	0.000323405
Anaerobutyricum	5.69822e-05	3.13987e-05	0.000155942	1.24002e-05	2.65237e-05	0	1.74672e-05	1.33807e-05	4.69308e-06	0.000318788
Tessaracoccus	2.31904e-05	2.54584e-06	3.29456e-05	4.842e-05	1.98928e-06	9.43692e-05	4.0569e-05	3.67968e-05	3.16783e-05	0.000312504
Elizabethkingia	2.31904e-05	0.000141718	1.97673e-05	1.94861e-05	0	0	1.07057e-05	8.58592e-05	1.05594e-05	0.000311287
Plantactinospora	1.19265e-05	1.78209e-05	3.07492e-05	8.32587e-05	8.95176e-05	7.22647e-05	0	0	2.34654e-06	0.000307884
Dechloromonas	5.30067e-06	0.000119654	6.07663e-05	4.7239e-05	5.63629e-05	0	1.63403e-05	0	0	0.000305664
Hazenella	0	0	0	0.000305282	0	0	0	0	0	0.000305282
Caldibacillus	3.24666e-05	3.39445e-05	5.41772e-05	2.65719e-05	2.65237e-05	2.89059e-05	3.21171e-05	5.185e-05	1.70124e-05	0.000303569
Hirschia	0.000301476	0	0	0	0	0	0	0	0	0.000301476
Weizmannia	5.36693e-05	3.98848e-05	6.44269e-05	7.08585e-06	4.64165e-06	5.95121e-06	4.62036e-05	5.01775e-05	2.87451e-05	0.000300786
Paraflavitalea	2.98163e-05	3.22473e-05	2.19637e-05	8.85731e-06	2.32083e-05	6.29128e-05	2.14114e-05	7.86114e-05	2.11188e-05	0.000300147
Kutzneria	1.12639e-05	3.39445e-06	1.31782e-05	0.00010924	4.2438e-05	6.46132e-05	1.46499e-05	1.22656e-05	2.28787e-05	0.000293922
Polymorphum	8.67985e-05	0	0	1.41717e-05	0	2.72055e-05	8.28283e-05	5.90979e-05	2.28787e-05	0.000292981
Halopseudomonas	3.9755e-06	0	0	0	0	7.65156e-06	3.38075e-05	3.01065e-05	0.000217055	0.000292596
Pelosinus	4.17428e-05	2.71556e-05	3.14813e-05	3.36578e-05	4.70796e-05	3.9108e-05	1.52134e-05	1.50532e-05	3.81312e-05	0.000288623
Virgibacillus	4.83686e-05	6.44946e-05	2.12316e-05	1.47622e-05	0	0	4.50766e-05	5.96554e-05	3.40248e-05	0.000287614
Casimicrobium	0	0.000115411	0	0	0	0	4.22594e-05	0	0.000124953	0.000282624
Tautonia	3.64421e-05	1.78209e-05	2.41601e-05	5.13724e-05	3.44808e-05	6.29128e-05	1.91576e-05	1.39382e-05	2.22921e-05	0.000282577
Verrucosispora	0	0	0	1.65336e-05	8.62021e-06	0	0	0	0.000254013	0.000279167
Marinicauda	9.47495e-05	0	0	0	0	5.95121e-05	3.38075e-05	6.35581e-05	2.46386e-05	0.000276266
Citrifermentans	9.8725e-05	1.27292e-05	6.07663e-05	2.36195e-05	1.25988e-05	5.69616e-05	0	0	8.21288e-06	0.000273613
Legionella	3.1804e-05	4.07334e-05	5.56414e-05	1.77146e-05	1.19357e-05	1.02021e-05	3.49344e-05	4.29296e-05	2.46386e-05	0.000270534
Acidithiobacillus	8.2823e-05	0.000139173	0	0	0	0	3.83151e-05	1.67258e-06	0	0.000261983
Minicystis	7.35468e-05	2.12153e-05	2.26958e-05	5.31439e-06	3.18285e-05	3.40069e-05	1.85941e-05	2.56463e-05	2.69852e-05	0.000259833
Ilumatobacter	3.64421e-05	3.81876e-05	2.9285e-05	1.94861e-05	2.32083e-05	2.21045e-05	3.83151e-05	3.45667e-05	1.81857e-05	0.000259781
Pandoraea	6.49332e-05	0	1.46425e-05	0	0.000108084	4.84599e-05	1.12692e-06	1.83984e-05	0	0.000255645
Spirosoma	5.96325e-06	3.39445e-06	9.51761e-06	6.08202e-05	6.69724e-05	0.000101171	3.94421e-06	3.34516e-06	0	0.000255128
Nibricoccus	1.12639e-05	1.27292e-05	4.39274e-06	5.90487e-06	5.96784e-06	1.61533e-05	3.3244e-05	0.000122098	4.22377e-05	0.000253992
Lysinibacillus	5.76448e-05	3.64904e-05	1.68389e-05	3.12958e-05	4.90689e-05	2.29547e-05	8.45187e-06	7.80538e-06	1.40792e-05	0.00024463
Sinimarinibacterium	0	0	0	0.000164746	6.10046e-05	0	0	1.78409e-05	0	0.000243591
Phyllobacterium	3.9755e-05	4.24307e-05	3.36777e-05	5.43248e-05	2.8513e-05	1.61533e-05	1.12692e-05	4.46022e-06	1.11461e-05	0.00024173
Propioniciclava	0	2.37612e-05	0	6.79061e-05	3.77963e-05	0.000111373	0	0	0	0.000240836
Sideroxydans	3.9755e-06	1.69723e-06	0	1.18097e-06	1.98928e-06	3.40069e-06	0.000225383	0	2.93317e-06	0.00024056
Tabrizicola	3.1804e-05	4.75223e-05	4.90523e-05	1.77146e-06	1.52511e-05	2.80557e-05	2.08479e-05	2.95489e-05	1.64258e-05	0.00024028
Cellvibrio	3.71047e-05	9.84391e-05	5.85699e-05	4.13341e-06	0	0	9.57879e-06	3.12215e-05	0	0.000239047
Sanguibacter	5.96325e-06	5.94029e-06	1.39104e-05	3.54292e-06	3.11654e-05	2.97561e-05	2.81729e-06	3.79119e-05	0.000106767	0.000237775
Fimbriimonas	0	0	0.000107622	5.90487e-07	1.98928e-06	7.56654e-05	2.47922e-05	2.50887e-05	5.86634e-07	0.000236335
Pseudorhodoplanes	4.17428e-05	3.22473e-05	2.41601e-05	2.00766e-05	1.59142e-05	2.38048e-05	2.81729e-05	3.23366e-05	1.70124e-05	0.000235468
Melaminivora	0	4.8371e-05	8.78549e-05	0	0	0	0	9.14345e-05	0	0.00022766
Pseudoclavibacter	0.000131854	2.71556e-05	8.78549e-06	4.66485e-05	0	0	3.38075e-06	3.90269e-06	4.69308e-06	0.00022642
Fermentimonas	8.08352e-05	5.60085e-05	7.76051e-05	0	0	0	0	5.57527e-07	5.27971e-06	0.000220286
Chloroflexus	0	0.000106925	0	0.000111602	0	0	0	0	0	0.000218527
Rhodobacter	0	0	4.39274e-06	0	0	9.18187e-05	5.69093e-05	6.07705e-05	2.93317e-06	0.000216824
Flavisolibacter	6.62584e-06	6.78891e-06	2.9285e-06	5.43248e-05	6.76355e-05	7.31149e-05	2.81729e-06	1.11505e-06	0	0.000215351
Luteibacter	1.06013e-05	2.54584e-06	7.32124e-06	5.19629e-05	3.38177e-05	8.58675e-05	2.81729e-06	7.80538e-06	1.11461e-05	0.000213885
Micrococcus	0	2.97015e-05	5.3445e-05	5.72773e-05	0	5.78118e-05	0	0	1.52525e-05	0.000213488
Heyndrickxia	2.31904e-05	2.46098e-05	1.39104e-05	2.36195e-06	1.92297e-05	5.69616e-05	2.14114e-05	3.12215e-05	1.81857e-05	0.000211082
Cloacibacterium	6.75836e-05	0	9.88367e-05	3.83817e-05	0	0	3.38075e-06	0	0	0.000208183
Psychrobacillus	3.71047e-05	1.18806e-05	1.83031e-05	2.59814e-05	4.84058e-05	2.12543e-05	7.32495e-06	7.80538e-06	2.75718e-05	0.000205632
Desulfonispora	0.000202751	0	0	0	0	0	0	0	0	0.000202751
Muricauda	0	0	0	0	0	0	0.000138611	4.79474e-05	1.46659e-05	0.000201224
Kinneretia	0	4.15821e-05	1.90352e-05	1.59432e-05	6.82986e-05	0	0	4.85049e-05	0	0.000193364
Chelatococcus	3.71047e-05	2.37612e-05	1.24461e-05	1.59432e-05	9.9464e-06	1.36028e-05	3.21171e-05	4.18146e-05	6.45298e-06	0.000193189
Starkeya	2.45156e-05	4.8371e-05	4.09989e-05	1.35812e-05	9.2833e-06	1.78536e-05	1.3523e-05	1.78409e-05	7.03961e-06	0.000193007
Brevilactibacter	0	0	0	2.77529e-05	5.90153e-05	9.3519e-05	1.23961e-05	0	0	0.000192683
Dactylosporangium	3.44544e-05	7.63752e-06	9.51761e-06	2.83434e-05	2.65237e-05	4.59093e-05	1.46499e-05	1.28231e-05	1.23193e-05	0.000192178
Anoxybacillus	4.96938e-05	1.78209e-05	3.51419e-05	1.71241e-05	2.45344e-05	1.9554e-05	9.01533e-06	6.1328e-06	1.11461e-05	0.000190163
Leptospira	2.45156e-05	1.69723e-05	1.7571e-05	1.65336e-05	3.71332e-05	3.40069e-05	1.57768e-05	1.39382e-05	1.2906e-05	0.000189354
Arachidicoccus	0	2.54584e-06	7.32124e-07	5.31439e-06	5.96784e-06	7.65156e-06	5.57823e-05	4.0142e-05	7.03961e-05	0.000188532
Waddlia	7.75223e-05	4.32793e-05	6.07663e-05	0	0	5.10104e-06	0	0	0	0.000186669
Oleiharenicola	0	8.48613e-06	1.53746e-05	6.20012e-05	1.3925e-05	3.99581e-05	1.63403e-05	2.28586e-05	4.69308e-06	0.000183637
Lacibacter	5.23441e-05	5.09168e-05	1.68389e-05	5.90487e-06	4.77427e-05	5.95121e-06	1.12692e-06	2.23011e-06	0	0.000183056
Propionibacterium	0	5.94029e-05	0	0	0	0	4.62036e-05	5.68678e-05	2.05322e-05	0.000183006
Prevotella	0	1.69723e-05	4.02668e-05	5.90487e-05	1.98928e-05	0	3.09902e-05	5.57527e-06	9.97279e-06	0.000182719
Methylococcus	7.95101e-05	5.2614e-05	3.95347e-05	0	1.32619e-06	8.50173e-06	0	1.11505e-06	0	0.000182602
Frigoriglobus	1.45768e-05	3.39445e-06	4.39274e-05	2.00766e-05	3.18285e-05	2.29547e-05	5.63458e-06	1.17081e-05	1.52525e-05	0.000169354
Sagittula	0	0	0	0	0	0	2.81729e-05	4.85049e-05	8.79952e-05	0.000164673
Parabacteroides	0	2.88529e-05	8.71227e-05	0	0	0	1.52134e-05	3.28941e-05	0	0.000164083
Brachybacterium	2.12027e-05	3.13987e-05	0	0	5.30474e-06	7.65156e-06	2.76094e-05	3.12215e-05	3.93045e-05	0.000163693
Limnoglobus	9.93876e-06	1.1032e-05	2.9285e-05	3.24768e-05	2.78499e-05	1.78536e-05	4.50766e-06	1.0593e-05	1.87723e-05	0.000162309
Pelobacter	3.90924e-05	0	0	5.01914e-05	0	7.22647e-05	0	0	0	0.000161549
Laceyella	4.83686e-05	3.90362e-05	5.56414e-05	2.95244e-06	7.29402e-06	2.55052e-06	1.12692e-06	0	3.51981e-06	0.00016049
Kroppenstedtia	2.25279e-05	1.69723e-05	2.3428e-05	1.59432e-05	1.85666e-05	2.80557e-05	1.23961e-05	1.11505e-05	1.11461e-05	0.000160186
Cutibacterium	3.24666e-05	1.95181e-05	1.61067e-05	2.59814e-05	5.30474e-05	0	2.25383e-06	5.57527e-06	4.10644e-06	0.000159056
Leptothrix	0	1.5275e-05	3.29456e-05	1.06288e-05	1.59142e-05	3.74076e-05	1.74672e-05	0	2.87451e-05	0.000158384
Rhodocaloribacter	2.84911e-05	2.54584e-05	0	0	0	2.12543e-05	3.3244e-05	4.96199e-05	0	0.000158068
Frigidibacter	0	0	0	0	0	0	6.87419e-05	2.17436e-05	6.51164e-05	0.000155602
Cytobacillus	7.95101e-06	1.01834e-05	8.78549e-06	4.13341e-06	2.05559e-05	2.12543e-05	2.59191e-05	3.17791e-05	2.46386e-05	0.0001552
Terrihabitans	1.98775e-06	1.27292e-05	0	2.95244e-06	3.97856e-06	7.65156e-06	5.12747e-05	5.90979e-05	1.2906e-05	0.000152578
Dermabacter	0	0	0	6.49536e-05	7.36033e-05	0	1.29595e-05	0	0	0.000151516
Beijerinckia	2.65034e-06	0	5.85699e-06	1.77146e-06	0.000136597	0	0	1.67258e-06	1.7599e-06	0.000150308
Pseudoclostridium	5.1019e-05	3.47931e-05	4.17311e-05	2.95244e-06	5.30474e-06	6.80139e-06	1.12692e-06	2.78764e-06	3.51981e-06	0.000150036
Cystobacter	9.27617e-06	3.90362e-05	8.05336e-06	7.67634e-06	9.9464e-06	0	3.26806e-05	0	4.22377e-05	0.000148907
Thermopolyspora	0	0	0	0.000147622	0	0	0	0	0	0.000147622
Lelliottia	1.92149e-05	0	0	0	0	0	0	6.69033e-06	0.00012026	0.000146165
Dokdonella	7.95101e-06	6.78891e-06	2.19637e-06	2.59814e-05	9.9464e-06	1.78536e-05	2.98633e-05	2.23011e-05	1.99456e-05	0.000142828
Aromatoleum	9.93876e-05	0	1.02497e-05	1.47622e-05	0	0	0	0	1.81857e-05	0.000142585
Collinsella	5.49945e-05	2.97015e-05	1.1714e-05	1.41717e-05	2.1219e-05	0	0	7.24786e-06	0	0.000139048
Ideonella	0	9.92878e-05	0	0	0	0	3.94421e-05	0	0	0.00013873
Epilithonimonas	0	0	0	3.24768e-05	0	0	0.00010593	0	0	0.000138407
Anabaenopsis	4.24054e-05	0	4.61238e-05	2.65719e-05	2.18821e-05	0	0	0	0	0.000136983
Denitratisoma	0	0	9.29797e-05	0	0	0	0	4.06995e-05	1.7599e-06	0.000135439
Aquisphaera	1.45768e-05	1.1032e-05	1.68389e-05	1.94861e-05	1.85666e-05	3.65574e-05	1.69037e-06	8.92044e-06	6.45298e-06	0.000134122
Enterococcus	2.65034e-06	6.70405e-05	0	0	0	0	2.31018e-05	3.17791e-05	6.45298e-06	0.000131025
Salipiger	0	0	6.73554e-05	5.96392e-05	0	0	0	2.23011e-06	0	0.000129225
Paroceanicella	0	4.58251e-05	0	0	0	0	5.63458e-05	2.67613e-05	0	0.000128932
Verminephrobacter	2.71659e-05	9.33475e-06	3.66062e-05	4.7239e-06	2.65237e-06	1.70035e-05	7.88841e-06	1.67258e-06	1.52525e-05	0.0001223
Azospira	0	0	0	0	0.000102116	0	0	0	1.99456e-05	0.000122062
Solimonas	2.71659e-05	2.88529e-05	3.22135e-05	8.85731e-06	9.9464e-06	5.10104e-06	3.94421e-06	2.23011e-06	2.34654e-06	0.000120658
Humisphaera	1.32517e-05	1.61237e-05	1.83031e-05	1.47622e-05	1.12726e-05	2.21045e-05	6.7615e-06	9.47796e-06	7.03961e-06	0.000119097
Maribacter	0	0	0	0	0	0	0.000117763	5.57527e-07	0	0.00011832
Dermacoccus	0	0	0	1.77146e-05	1.79035e-05	2.97561e-05	1.80307e-05	2.23011e-05	1.23193e-05	0.000118025
Frondihabitans	2.12027e-05	0	0	4.36961e-05	8.62021e-06	9.3519e-06	9.01533e-06	2.34161e-05	2.34654e-06	0.000117649
Methylocella	2.51782e-05	1.95181e-05	6.58912e-06	2.95244e-06	6.63093e-06	1.10523e-05	1.12692e-05	7.80538e-06	2.58119e-05	0.000116807
Serinicoccus	7.95101e-06	7.63752e-06	0	1.77146e-05	0	2.29547e-05	1.57768e-05	9.47796e-06	3.46114e-05	0.000116124
Melittangium	0	1.69723e-05	2.04995e-05	1.41717e-05	1.79035e-05	6.80139e-06	0	1.17081e-05	2.69852e-05	0.000115042
Cytophaga	1.32517e-06	0	4.83202e-05	0	6.63093e-07	0	3.38075e-06	6.0213e-05	5.86634e-07	0.000114489
Turneriella	2.31904e-05	2.80042e-05	2.19637e-06	5.90487e-07	1.32619e-06	0	1.57768e-05	2.28586e-05	1.87723e-05	0.000112715
Granulicella	6.62584e-07	2.54584e-06	1.1714e-05	1.24002e-05	1.59142e-05	1.78536e-05	1.91576e-05	8.36291e-06	2.4052e-05	0.000112663
Alloacidobacterium	1.32517e-05	1.18806e-05	1.68389e-05	1.24002e-05	1.25988e-05	1.53031e-05	6.7615e-06	6.69033e-06	1.64258e-05	0.000112151
Thermoclostridium	2.71659e-05	1.01834e-05	1.46425e-05	1.24002e-05	3.31547e-06	2.12543e-05	7.88841e-06	5.01775e-06	8.21288e-06	0.000110081
Thiomonas	1.06013e-05	9.33475e-06	2.19637e-05	1.41717e-05	9.9464e-06	1.87038e-05	6.19804e-06	8.36291e-06	9.97279e-06	0.000109255
Glycomyces	3.31292e-06	3.39445e-06	8.05336e-06	1.12193e-05	3.5807e-05	1.02021e-05	1.07057e-05	7.80538e-06	1.81857e-05	0.000108686
Metabacillus	3.31292e-06	5.09168e-06	7.32124e-06	7.67634e-06	1.85666e-05	1.10523e-05	1.57768e-05	8.36291e-06	2.99184e-05	0.000107079
Actibacterium	0	0	0	0	0	0	5.46554e-05	5.0735e-05	0	0.00010539
Jatrophihabitans	1.45768e-05	5.94029e-06	4.39274e-06	7.08585e-06	2.18821e-05	3.82578e-05	3.38075e-06	1.67258e-06	7.62625e-06	0.000104815
Aquincola	0	0	0	0.000103926	0	0	0	0	0	0.000103926
Myroides	3.9755e-06	2.29126e-05	5.49093e-05	0	0	5.95121e-06	1.46499e-05	0	0	0.000102398
Mycetocola	8.61359e-06	2.6307e-05	2.19637e-05	2.36195e-06	1.12726e-05	8.50173e-06	2.81729e-06	1.00355e-05	7.62625e-06	9.94996e-05
Kaistella	1.98775e-05	1.1032e-05	1.24461e-05	6.49536e-06	7.95712e-06	1.19024e-05	2.81729e-06	8.36291e-06	1.7599e-05	9.84897e-05
Niveispirillum	3.1804e-05	0	1.1714e-05	9.4478e-06	1.25988e-05	0	1.9721e-05	1.17081e-05	0	9.69937e-05
Desulfitobacterium	3.11414e-05	3.47931e-05	1.90352e-05	2.36195e-06	2.65237e-06	0	1.69037e-06	1.11505e-06	2.93317e-06	9.57227e-05
Mitsuaria	1.65646e-05	2.80042e-05	2.04995e-05	0	0	1.19024e-05	0	1.56108e-05	0	9.25815e-05
Iodobacter	1.39143e-05	0	1.31782e-05	0	6.10046e-05	0	0	3.90269e-06	0	9.19997e-05
Anabaena	6.62584e-06	8.48613e-06	2.19637e-06	2.48005e-05	4.50903e-05	0	0	0	4.10644e-06	9.13056e-05
Pulveribacter	0	0	0	1.65336e-05	0	0	2.02845e-05	4.46022e-05	9.38615e-06	9.08065e-05
Aeribacillus	2.18653e-05	1.35778e-05	9.51761e-06	0	1.59142e-05	5.95121e-06	6.7615e-06	8.36291e-06	8.21288e-06	9.01634e-05
Belliella	0	2.03667e-05	2.9285e-05	0	0	0	1.91576e-05	5.57527e-06	1.34926e-05	8.78771e-05
Cryobacterium	7.28842e-06	6.70405e-05	0	0	0	0	0	1.00355e-05	2.34654e-06	8.67109e-05
Pikeienuella	0	7.4678e-05	0	1.18097e-05	0	0	0	0	0	8.64877e-05
Sphaerotilus	1.45768e-05	1.69723e-05	1.83031e-05	0	3.64701e-05	0	0	0	0	8.63223e-05
Marinovum	0	0	0	0	0	0	0	5.46377e-05	3.16783e-05	8.63159e-05
Jeotgalibaca	1.72272e-05	4.24307e-06	0	0	0	1.02021e-05	1.07057e-05	2.84339e-05	1.17327e-05	8.25446e-05
Serratia	9.27617e-06	3.13987e-05	6.58912e-06	0	0	0	0	1.83984e-05	1.58391e-05	8.15015e-05
Rhodocytophaga	6.62584e-06	5.09168e-06	9.51761e-06	7.67634e-06	4.64165e-06	8.50173e-06	1.40865e-05	1.33807e-05	1.05594e-05	8.00814e-05
Jiangella	0	4.24307e-06	1.83031e-05	1.47622e-05	5.30474e-06	2.89059e-05	0	1.11505e-06	5.86634e-06	7.85004e-05
Coprococcus	5.96325e-06	2.46098e-05	8.78549e-06	1.00383e-05	0	1.78536e-05	0	5.57527e-06	3.51981e-06	7.63455e-05
Gemmobacter	0	0	0	2.3029e-05	0	1.87038e-05	1.69037e-05	1.67258e-05	0	7.53624e-05
Diaminobutyricimonas	1.85523e-05	1.35778e-05	2.9285e-06	3.54292e-06	2.65237e-06	7.65156e-06	7.88841e-06	8.36291e-06	9.38615e-06	7.4543e-05
Pelagibacterium	0	0	1.61067e-05	3.89722e-05	0	0	1.46499e-05	3.90269e-06	0	7.36315e-05
Mumia	9.27617e-06	2.54584e-06	0	9.4478e-06	3.38177e-05	5.10104e-06	1.12692e-06	2.23011e-06	9.97279e-06	7.35184e-05
Isoptericola	0	0	0	1.65336e-05	0	4.76097e-05	3.38075e-06	5.57527e-06	0	7.30994e-05
Roseococcus	0	2.54584e-06	5.12487e-06	1.00383e-05	1.32619e-06	1.36028e-05	1.3523e-05	1.22656e-05	1.46659e-05	7.30924e-05
Prosthecobacter	0	0	0	0	0	0	7.15592e-05	0	0	7.15592e-05
Zunongwangia	0	0	0	0	0	0	7.09957e-05	0	0	7.09957e-05
Phytohabitans	5.30067e-06	4.24307e-06	5.12487e-06	8.26682e-06	7.95712e-06	3.31568e-05	2.81729e-06	2.78764e-06	1.17327e-06	7.08275e-05
Frigoribacterium	0	0	2.48922e-05	1.35812e-05	5.30474e-06	0	0	2.1186e-05	5.27971e-06	7.02439e-05
Rheinheimera	0	5.2614e-05	1.46425e-05	0	0	0	1.12692e-06	1.67258e-06	0	7.0056e-05
Pengzhenrongella	0	0	1.09819e-05	2.24385e-05	0	2.21045e-05	7.88841e-06	6.1328e-06	0	6.95461e-05
Pseudorhizobium	0	0	2.48922e-05	1.47622e-05	0	2.97561e-05	0	0	0	6.94105e-05
Jeongeupia	0	0	5.12487e-06	5.43248e-05	0	7.65156e-06	0	0	1.17327e-06	6.82745e-05
Roseovarius	0	0	0	0	3.77963e-05	0	2.19749e-05	2.78764e-06	5.27971e-06	6.78385e-05
Allosphingosinicella	5.30067e-06	6.78891e-06	5.12487e-06	3.54292e-06	3.31547e-06	1.78536e-05	7.32495e-06	7.80538e-06	9.38615e-06	6.6443e-05
Nitratireductor	0	4.24307e-06	1.39104e-05	0	0	3.40069e-06	5.63458e-06	1.72833e-05	2.17055e-05	6.61775e-05
Simplicispira	1.72272e-05	0	2.48922e-05	0	0	0	3.94421e-06	0	1.99456e-05	6.60092e-05
Polymorphospora	7.95101e-06	0	8.05336e-06	1.24002e-05	1.19357e-05	5.10104e-06	8.45187e-06	1.0593e-05	1.17327e-06	6.56595e-05
Brevirhabdus	0	0	0	0	0	0	6.53611e-05	0	0	6.53611e-05
Orrella	9.93876e-06	0	1.97673e-05	0	0	0	0	2.1186e-05	1.40792e-05	6.49714e-05
Kytococcus	0	1.5275e-05	0	3.54292e-05	0	0	0	1.39382e-05	0	6.46425e-05
Fluviicola	1.39143e-05	4.24307e-06	2.19637e-05	5.31439e-06	1.32619e-06	2.55052e-06	5.63458e-06	7.80538e-06	1.7599e-06	6.4512e-05
Immundisolibacter	9.27617e-06	0	8.78549e-06	2.65719e-05	1.52511e-05	0	4.50766e-06	0	0	6.43924e-05
Schnuerera	9.27617e-06	3.39445e-06	8.78549e-06	2.36195e-06	1.25988e-05	8.50173e-07	1.12692e-05	8.36291e-06	6.45298e-06	6.33521e-05
Terriglobus	3.31292e-06	8.48613e-07	0	8.26682e-06	1.3925e-05	9.3519e-06	1.01422e-05	6.69033e-06	9.97279e-06	6.25106e-05
Yimella	0	0	0	5.90487e-06	5.96784e-06	2.04042e-05	1.23961e-05	8.92044e-06	8.79952e-06	6.23929e-05
Martelella	0	0	0	2.48005e-05	0	0	0	0	3.75446e-05	6.23451e-05
Auraticoccus	0	0	0	3.54292e-06	4.50903e-05	1.10523e-05	1.12692e-06	1.11505e-06	0	6.19275e-05
Streptococcus	1.5902e-05	5.94029e-06	7.32124e-06	2.95244e-06	5.96784e-06	2.04042e-05	0	1.67258e-06	0	6.01606e-05
Polyangium	0	0	0	0	0	0	0	0	5.86634e-05	5.86634e-05
Humibacter	1.25891e-05	0	0	0	0	0	1.80307e-05	1.00355e-05	1.7599e-05	5.82543e-05
Paucimonas	0	0	5.78378e-05	0	0	0	0	0	0	5.78378e-05
Sulfuritortus	0	0	4.02668e-05	0	0	0	1.74672e-05	0	0	5.7734e-05
Vibrio	0	4.24307e-06	0	2.48005e-05	2.05559e-05	0	0	3.34516e-06	4.10644e-06	5.7051e-05
Alkalihalobacillus	9.93876e-06	1.01834e-05	2.3428e-05	2.95244e-06	1.32619e-06	1.70035e-06	1.12692e-06	3.34516e-06	2.34654e-06	5.63477e-05
Geotalea	1.39143e-05	9.33475e-06	1.31782e-05	2.95244e-06	1.98928e-06	3.40069e-06	3.94421e-06	6.69033e-06	5.86634e-07	5.59908e-05
Cereibacter	5.30067e-06	0	3.66062e-06	4.7239e-06	0	0	3.54979e-05	6.69033e-06	0	5.58734e-05
Terrimesophilobacter	0	0	0	0	0	0	0	1.28231e-05	4.28243e-05	5.56474e-05
Methylomicrobium	2.58408e-05	1.01834e-05	1.61067e-05	0	0	8.50173e-07	1.12692e-06	1.11505e-06	0	5.5223e-05
Rugosibacter	0	3.56418e-05	0	0	0	0	0	0	1.93589e-05	5.50007e-05
Hydrogenophilus	0	0	5.41772e-05	0	0	0	0	0	0	5.41772e-05
Oleidesulfovibrio	0	5.34626e-05	0	0	0	0	0	0	0	5.34626e-05
Spirochaeta	7.95101e-06	2.12153e-05	9.51761e-06	8.26682e-06	0	0	6.19804e-06	0	0	5.31488e-05
Nodularia	0	0	0	2.77529e-05	2.51975e-05	0	0	0	0	5.29504e-05
Olivibacter	0	0	0	4.96009e-05	3.31547e-06	0	0	0	0	5.29164e-05
Paludibaculum	9.27617e-06	1.27292e-05	2.9285e-06	7.08585e-06	9.9464e-06	7.65156e-06	0	5.57527e-07	2.34654e-06	5.25217e-05
Calothrix	3.9755e-06	9.33475e-06	3.66062e-06	4.7239e-06	6.63093e-07	2.38048e-05	0	5.57527e-07	4.10644e-06	5.08267e-05
Sutcliffiella	4.63809e-06	0	5.12487e-06	1.77146e-06	8.62021e-06	1.19024e-05	3.38075e-06	8.92044e-06	5.86634e-06	5.02246e-05
Pedosphaera	3.31292e-06	3.39445e-06	3.66062e-06	7.08585e-06	5.96784e-06	1.02021e-05	5.07112e-06	3.90269e-06	7.62625e-06	5.02238e-05
Candidatus_Kuenenia	0	0	0	0	0	0	5.01478e-05	0	0	5.01478e-05
Candidatus_Amoebophilus	1.32517e-06	0	7.32124e-07	0	0	4.76097e-05	0	0	0	4.9667e-05
Bdellovibrio	9.93876e-06	1.01834e-05	1.46425e-05	0	5.96784e-06	0	7.32495e-06	1.11505e-06	0	4.91724e-05
Blastochloris	0	0	5.12487e-06	1.18097e-05	2.1219e-05	0	2.81729e-06	5.01775e-06	2.93317e-06	4.89218e-05
Mycoavidus	7.28842e-06	1.69723e-06	7.32124e-06	2.36195e-06	3.97856e-06	0	2.81729e-06	1.56108e-05	7.03961e-06	4.81151e-05
Alcanivorax	3.31292e-06	0	0	2.95244e-06	5.30474e-06	0	8.45187e-06	2.78764e-05	0	4.78983e-05
Microbispora	2.65034e-05	0	2.12316e-05	0	0	0	0	0	0	4.77349e-05
Confluentibacter	0	4.75223e-05	0	0	0	0	0	0	0	4.75223e-05
Erysipelatoclostridium	2.05401e-05	0	0	0	7.29402e-06	0	0	1.95135e-05	0	4.73476e-05
Amphibacillus	1.98775e-06	1.44264e-05	1.09819e-05	1.18097e-06	0	0	2.25383e-06	1.33807e-05	2.93317e-06	4.71447e-05
Pseudochrobactrum	0	2.20639e-05	8.05336e-06	0	0	0	8.45187e-06	8.36291e-06	0	4.69321e-05
Rubrobacter	3.9755e-06	6.78891e-06	5.85699e-06	1.29907e-05	1.98928e-06	9.3519e-06	0	3.34516e-06	2.34654e-06	4.6645e-05
Pseudolysobacter	1.32517e-06	3.39445e-06	0	0	1.32619e-06	0	9.57879e-06	3.90269e-06	2.69852e-05	4.65125e-05
Rufibacter	0	8.48613e-07	0	3.42483e-05	0	9.3519e-06	0	5.57527e-07	5.86634e-07	4.5593e-05
Actinotalea	5.96325e-06	0	1.46425e-05	0	2.1219e-05	0	0	0	3.51981e-06	4.53445e-05
Providencia	0	0	9.51761e-06	0	1.32619e-05	0	0	0	2.22921e-05	4.50716e-05
Acidipropionibacterium	0	2.03667e-05	1.83031e-05	0	0	0	0	6.1328e-06	0	4.48026e-05
Alloactinosynnema	0	0	8.05336e-06	8.26682e-06	1.65773e-05	6.80139e-06	2.25383e-06	2.78764e-06	0	4.47404e-05
Chitinophaga	0	3.39445e-06	1.31782e-05	3.54292e-06	4.64165e-06	0	9.57879e-06	5.57527e-06	4.69308e-06	4.46044e-05
Marinobacter	0	0	0	0	0	0	0	4.46022e-05	0	4.46022e-05
Rickettsiella	0	0	2.48922e-05	5.90487e-06	6.63093e-06	6.80139e-06	0	0	0	4.42294e-05
Sinomonas	0	3.39445e-06	0	0	9.2833e-06	3.14564e-05	0	0	0	4.41342e-05
Pseudosulfitobacter	0	0	0	0	0	0	0	0	4.3411e-05	4.3411e-05
Sulfuriferula	5.30067e-06	0	0	0	1.3925e-05	0	1.18326e-05	1.11505e-05	0	4.22088e-05
Serpentinimonas	0	0	1.53746e-05	0	0	0	6.7615e-06	1.0593e-05	9.38615e-06	4.21153e-05
Ottowia	7.28842e-06	0	5.85699e-06	7.08585e-06	1.25988e-05	0	6.19804e-06	2.78764e-06	0	4.18157e-05
Costertonia	0	0	0	0	0	0	3.66248e-05	5.01775e-06	0	4.16425e-05
Methylosinus	9.27617e-06	0	1.83031e-05	7.67634e-06	0	3.40069e-06	2.81729e-06	0	0	4.14736e-05
Phascolarctobacterium	0	1.35778e-05	9.51761e-06	1.83051e-05	0	0	0	0	0	4.14005e-05
Austwickia	0	0	0	0	1.4588e-05	0	1.69037e-06	3.90269e-06	2.05322e-05	4.07133e-05
Miniimonas	0	0	0	0	0	0	0	4.0142e-05	0	4.0142e-05
Chenggangzhangella	0	7.63752e-06	5.85699e-06	6.49536e-06	2.65237e-06	7.65156e-06	0	4.46022e-06	5.27971e-06	4.00337e-05
Allokutzneria	6.62584e-06	0	9.51761e-06	4.7239e-06	4.64165e-06	0	0	1.11505e-06	1.2906e-05	3.953e-05
Exiguobacterium	8.61359e-06	7.63752e-06	1.68389e-05	0	0	0	3.38075e-06	1.11505e-06	1.7599e-06	3.93457e-05
Komagataeibacter	0	0	0	0	2.51975e-05	0	0	1.39382e-05	0	3.91357e-05
Paraprevotella	0	2.20639e-05	1.68389e-05	0	0	0	0	0	0	3.89028e-05
Pseudohalocynthiibacter	0	0	0	0	0	0	3.88786e-05	0	0	3.88786e-05
Micropruina	2.25279e-05	8.48613e-06	0	4.13341e-06	0	0	3.38075e-06	0	0	3.85281e-05
Lacrimispora	2.51782e-05	0	2.19637e-06	0	0	9.3519e-06	5.63458e-07	0	1.17327e-06	3.84632e-05
Neomicrococcus	0	0	0	0	0	2.97561e-05	2.25383e-06	0	6.45298e-06	3.84629e-05
Xylophilus	0	1.95181e-05	0	0	0	1.87038e-05	0	0	0	3.82219e-05
Neobacillus	3.31292e-06	7.63752e-06	7.32124e-06	5.90487e-07	3.97856e-06	6.80139e-06	4.50766e-06	2.23011e-06	1.7599e-06	3.81398e-05
Chthoniobacter	0	0	3.80704e-05	0	0	0	0	0	0	3.80704e-05
Collimonas	9.93876e-06	1.27292e-05	4.39274e-06	0	0	0	4.50766e-06	1.11505e-06	5.27971e-06	3.79631e-05
Paenisporosarcina	4.63809e-06	5.09168e-06	8.78549e-06	8.26682e-06	4.64165e-06	2.55052e-06	2.81729e-06	5.57527e-07	5.86634e-07	3.79357e-05
Crenobacter	1.85523e-05	6.78891e-06	1.24461e-05	0	0	0	0	0	0	3.77874e-05
Auritidibacter	0	0	0	2.5391e-05	9.9464e-06	0	0	0	2.34654e-06	3.76839e-05
Mesobacillus	1.32517e-06	0	5.85699e-06	5.31439e-06	5.96784e-06	5.10104e-06	2.81729e-06	7.80538e-06	2.34654e-06	3.65346e-05
Gluconacetobacter	7.28842e-06	0	0	0	0	0	1.74672e-05	0	1.17327e-05	3.64883e-05
Nitrolancea	0	0	0	0	2.25452e-05	1.36028e-05	0	0	0	3.61479e-05
Kluyvera	0	0	0	2.65719e-05	0	0	0	0	8.21288e-06	3.47848e-05
Ferrigenium	3.31292e-06	3.39445e-06	9.51761e-06	4.13341e-06	9.2833e-06	5.10104e-06	0	0	0	3.47427e-05
Pelagovum	0	0	2.70886e-05	7.08585e-06	0	0	0	0	0	3.41744e-05
Ketogulonicigenium	0	0	6.58912e-06	0	0	1.02021e-05	6.19804e-06	2.78764e-06	8.21288e-06	3.39898e-05
Haliscomenobacter	0	1.69723e-06	0	7.08585e-06	7.29402e-06	6.80139e-06	3.94421e-06	1.11505e-06	5.27971e-06	3.32175e-05
Viridibacillus	1.98775e-06	8.48613e-07	2.9285e-06	7.67634e-06	6.63093e-06	2.55052e-06	3.38075e-06	2.23011e-06	4.69308e-06	3.29266e-05
Owenweeksia	0	0	0	0	0	0	2.81729e-05	3.34516e-06	1.17327e-06	3.26913e-05
Wujia	1.25891e-05	0	0	1.35812e-05	0	0	6.19804e-06	0	0	3.23683e-05
Alistipes	0	1.18806e-05	1.53746e-05	0	0	0	5.07112e-06	0	0	3.23263e-05
Halalkalibacterium_(ex_Joshi_et_al._2022)	9.27617e-06	9.33475e-06	4.39274e-06	1.18097e-06	1.98928e-06	0	1.69037e-06	4.46022e-06	0	3.23245e-05
Niallia	4.63809e-06	5.94029e-06	8.78549e-06	0	0	7.65156e-06	0	3.34516e-06	1.7599e-06	3.21205e-05
Sandaracinobacter	0	0	1.31782e-05	0	0	0	5.63458e-06	9.47796e-06	3.51981e-06	3.18106e-05
Ktedonosporobacter	7.95101e-06	1.69723e-06	1.46425e-06	1.18097e-06	1.98928e-06	9.3519e-06	2.25383e-06	1.11505e-06	4.69308e-06	3.16966e-05
Marisediminicola	7.28842e-06	0	0	0	0	0	1.69037e-05	2.78764e-06	4.69308e-06	3.16729e-05
Desulforamulus	5.30067e-06	7.63752e-06	5.12487e-06	5.90487e-07	6.63093e-07	1.70035e-06	2.81729e-06	7.24786e-06	5.86634e-07	3.16688e-05
Desulfoscipio	6.62584e-07	0	1.24461e-05	1.18097e-06	6.63093e-07	1.53031e-05	0	5.57527e-07	0	3.08134e-05
Ancylobacter	0	0	0	0	5.30474e-06	1.36028e-05	8.45187e-06	1.67258e-06	1.7599e-06	3.07919e-05
Chroococcidiopsis	0	0	0	0	0	0	0	1.83984e-05	1.23193e-05	3.07177e-05
Simkania	0	0	0	3.07053e-05	0	0	0	0	0	3.07053e-05
Algibacter	0	0	0	0	0	0	9.57879e-06	2.0071e-05	0	2.96498e-05
Bartonella	0	0	0	2.95244e-05	0	0	0	0	0	2.95244e-05
Polynucleobacter	6.62584e-06	0	0	6.49536e-06	7.29402e-06	5.10104e-06	0	2.78764e-06	1.17327e-06	2.94772e-05
Erwinia	0	2.54584e-06	0	0	1.06095e-05	5.95121e-06	1.69037e-06	3.90269e-06	4.69308e-06	2.93927e-05
Pseudobdellovibrio	0	0	0	5.90487e-06	0	0	0	2.34161e-05	0	2.9321e-05
Weeksella	0	0	0	0	2.91761e-05	0	0	0	0	2.91761e-05
Gramella	0	0	0	0	0	0	1.29595e-05	1.61683e-05	0	2.91278e-05
Microchaete	0	0	5.12487e-06	5.90487e-06	0	1.70035e-05	0	0	0	2.80332e-05
Cellulophaga	0	0	1.46425e-06	0	2.18821e-05	0	4.50766e-06	0	0	2.7854e-05
Rickettsia	6.62584e-07	0	0	0	0	0	2.59191e-05	0	0	2.65817e-05
Kerstersia	2.65034e-05	0	0	0	0	0	0	0	0	2.65034e-05
Asticcacaulis	0	0	1.1714e-05	1.47622e-05	0	0	0	0	0	2.64762e-05
Pseudocnuella	1.32517e-06	1.69723e-06	0	1.77146e-06	3.97856e-06	1.02021e-05	1.12692e-06	1.67258e-06	4.69308e-06	2.64671e-05
Rahnella	0	0	0	1.41717e-05	0	0	5.63458e-06	6.1328e-06	0	2.59391e-05
Hartmannibacter	0	0	0	5.90487e-06	3.31547e-06	0	9.57879e-06	0	7.03961e-06	2.58387e-05
Azotobacter	0	4.24307e-06	5.85699e-06	2.95244e-06	0	9.3519e-06	2.25383e-06	0	1.17327e-06	2.58315e-05
Limosilactobacillus	0	6.78891e-06	1.90352e-05	0	0	0	0	0	0	2.58241e-05
Caldalkalibacillus	3.31292e-06	5.94029e-06	1.46425e-06	5.90487e-07	4.64165e-06	2.55052e-06	1.69037e-06	4.46022e-06	1.17327e-06	2.5824e-05
Ruminiclostridium	9.27617e-06	2.54584e-06	9.51761e-06	1.18097e-06	0	1.70035e-06	0	5.57527e-07	0	2.47785e-05
Pasteurella	2.45156e-05	0	0	0	0	0	0	0	0	2.45156e-05
Terrisporobacter	1.12639e-05	0	1.09819e-05	0	1.98928e-06	0	0	0	0	2.42351e-05
Oceanobacillus	5.30067e-06	8.48613e-07	2.19637e-06	0	0	1.70035e-06	5.07112e-06	6.69033e-06	2.34654e-06	2.4154e-05
Inhella	1.52394e-05	0	8.78549e-06	0	0	0	0	0	0	2.40249e-05
Thioalkalivibrio	0	0	0	1.18097e-06	0	0	2.25383e-05	0	0	2.37193e-05
Actinopolymorpha	1.32517e-06	0	0	1.06288e-05	2.65237e-06	0	6.19804e-06	1.67258e-06	1.17327e-06	2.36502e-05
Epidermidibacterium	0	0	0	0	0	0	0	0	2.34654e-05	2.34654e-05
Tissierella	7.95101e-06	2.54584e-06	2.9285e-06	2.95244e-06	1.98928e-06	8.50173e-07	0	1.67258e-06	2.34654e-06	2.32364e-05
Aquicella	1.98775e-06	4.24307e-06	2.9285e-06	0	0	0	5.63458e-06	7.24786e-06	1.17327e-06	2.3215e-05
Ligilactobacillus	3.31292e-06	0	1.09819e-05	8.85731e-06	0	0	0	0	0	2.31521e-05
Capnocytophaga	5.96325e-06	6.78891e-06	0	3.54292e-06	3.97856e-06	0	0	2.78764e-06	0	2.30613e-05
Vulgatibacter	7.28842e-06	8.48613e-07	2.19637e-06	2.95244e-06	0	3.40069e-06	1.12692e-06	5.01775e-06	0	2.28312e-05
Staphylospora	7.95101e-06	5.94029e-06	6.58912e-06	0	0	0	1.12692e-06	1.11505e-06	0	2.27224e-05
Simiaoa	5.96325e-06	0	5.85699e-06	4.7239e-06	5.96784e-06	0	0	0	0	2.2512e-05
Kibdelosporangium	0	0	1.46425e-06	1.18097e-05	4.64165e-06	0	1.12692e-06	3.34516e-06	0	2.23877e-05
Schaalia	5.96325e-06	0	0	0	0	1.53031e-05	0	1.11505e-06	0	2.23814e-05
Sulfurifustis	3.31292e-06	5.09168e-06	0	2.36195e-06	8.62021e-06	1.70035e-06	0	0	1.17327e-06	2.22604e-05
Bacteriovorax	6.62584e-07	8.48613e-07	0	2.36195e-06	4.64165e-06	7.65156e-06	2.81729e-06	1.11505e-06	1.7599e-06	2.18586e-05
Methylomonas	7.95101e-06	7.63752e-06	5.85699e-06	0	0	0	0	0	0	2.14455e-05
Candidatus_Rhabdochlamydia	0	8.48613e-07	0	6.49536e-06	7.29402e-06	6.80139e-06	0	0	0	2.14394e-05
Chromobacterium	0	0	5.12487e-06	0	0	1.44529e-05	1.69037e-06	0	0	2.12682e-05
Lichenihabitans	0	3.39445e-06	0	0	5.30474e-06	5.10104e-06	0	3.34516e-06	4.10644e-06	2.12518e-05
Lactobacillus	0	0	1.53746e-05	0	0	0	0	0	5.86634e-06	2.12409e-05
Noviherbaspirillum	0	5.94029e-06	1.02497e-05	0	0	0	2.25383e-06	2.78764e-06	0	2.12315e-05
Hankyongella	0	0	0	0	0	0	0	2.1186e-05	0	2.1186e-05
Acetobacter	0	0	1.53746e-05	0	0	0	5.63458e-06	0	0	2.10092e-05
Rhodoblastus	0	0	0	0	0	1.70035e-05	3.94421e-06	0	0	2.09477e-05
Fuscovulum	3.31292e-06	0	0	0	0	0	0	1.28231e-05	4.69308e-06	2.08291e-05
Vitiosangium	0	0	0	6.49536e-06	0	0	0	0	1.40792e-05	2.05746e-05
Leptolyngbya	3.9755e-06	1.69723e-06	5.12487e-06	0	1.98928e-06	0	2.81729e-06	1.11505e-06	3.51981e-06	2.0239e-05
Mammaliicoccus	0	1.18806e-05	6.58912e-06	0	0	0	5.63458e-07	0	5.86634e-07	1.96198e-05
Actinoalloteichus	3.9755e-06	3.39445e-06	7.32124e-06	0	2.65237e-06	0	5.63458e-07	1.67258e-06	0	1.95796e-05
Echinicola	0	0	0	0	2.65237e-06	0	8.45187e-06	6.69033e-06	1.7599e-06	1.95545e-05
Chitinimonas	0	8.48613e-06	0	0	0	1.10523e-05	0	0	0	1.95384e-05
Hyalangium	7.95101e-06	0	0	3.54292e-06	0	0	4.50766e-06	0	3.51981e-06	1.95214e-05
Desulfosporosinus	9.27617e-06	5.09168e-06	3.66062e-06	0	0	0	0	0	1.17327e-06	1.92017e-05
Changpingibacter	0	0	1.90352e-05	0	0	0	0	0	0	1.90352e-05
Ruegeria	0	5.94029e-06	0	0	0	0	1.29595e-05	0	0	1.88998e-05
Verrucomicrobium	1.98775e-06	8.48613e-07	1.02497e-05	0	6.63093e-07	0	5.63458e-07	3.34516e-06	1.17327e-06	1.88311e-05
Cohnella	7.95101e-06	0	3.66062e-06	0	5.30474e-06	0	0	1.67258e-06	0	1.8589e-05
Geomonas	4.63809e-06	0	1.1714e-05	0	0	0	0	2.23011e-06	0	1.85822e-05
Aggregicoccus	1.85523e-05	0	0	0	0	0	0	0	0	1.85523e-05
Phnomibacter	1.32517e-06	6.78891e-06	2.19637e-06	0	1.32619e-06	5.10104e-06	1.12692e-06	5.57527e-07	0	1.84221e-05
Gryllotalpicola	0	0	3.66062e-06	0	0	4.25087e-06	3.38075e-06	3.90269e-06	2.93317e-06	1.81281e-05
Oceanihabitans	0	0	0	0	1.79035e-05	0	0	0	0	1.79035e-05
Roseibium	0	0	0	0	0	1.78536e-05	0	0	0	1.78536e-05
Desulfococcus	0	7.63752e-06	7.32124e-06	0	0	0	2.81729e-06	0	0	1.7776e-05
Filomicrobium	2.65034e-06	8.48613e-07	0	5.90487e-07	0	0	7.32495e-06	3.34516e-06	2.93317e-06	1.76927e-05
Keratinibaculum	4.63809e-06	0	5.12487e-06	0	1.32619e-06	0	0	2.23011e-06	4.10644e-06	1.74257e-05
Eggerthella	1.06013e-05	6.78891e-06	0	0	0	0	0	0	0	1.73902e-05
Acidisarcina	6.62584e-07	8.48613e-07	0	5.90487e-07	1.98928e-06	3.40069e-06	6.7615e-06	1.11505e-06	1.7599e-06	1.71281e-05
Stappia	0	5.09168e-06	0	0	1.32619e-06	0	7.32495e-06	3.34516e-06	0	1.7088e-05
Ferruginibacter	1.32517e-06	3.39445e-06	1.46425e-06	1.18097e-06	2.65237e-06	3.40069e-06	1.12692e-06	0	2.34654e-06	1.68914e-05
Natronosporangium	1.32517e-06	1.69723e-06	6.58912e-06	1.18097e-06	0	2.55052e-06	5.63458e-07	2.23011e-06	5.86634e-07	1.67232e-05
Methyloceanibacter	0	0	8.78549e-06	0	3.31547e-06	0	4.50766e-06	0	0	1.66086e-05
Salegentibacter	0	0	0	0	0	0	0	0	1.64258e-05	1.64258e-05
Sutterella	0	0	0	0	0	0	0	0	1.64258e-05	1.64258e-05
Megamonas	0	0	0	0	9.9464e-06	0	0	0	6.45298e-06	1.63994e-05
Paucibacter	0	0	8.05336e-06	8.26682e-06	0	0	0	0	0	1.63202e-05
Luteipulveratus	3.31292e-06	0	0	2.95244e-06	0	4.25087e-06	5.63458e-06	0	0	1.61508e-05
Chryseoglobus	0	0	0	0	0	0	0	1.0593e-05	5.27971e-06	1.58727e-05
Polymorphobacter	0	0	0	4.13341e-06	5.30474e-06	0	5.63458e-06	0	5.86634e-07	1.56594e-05
Candidatus_Desulfobacillus	0	0	0	0	5.30474e-06	6.80139e-06	1.69037e-06	0	1.7599e-06	1.55564e-05
Pelagerythrobacter	0	0	0	0	0	0	3.38075e-06	3.34516e-06	8.79952e-06	1.55254e-05
Sulfurimicrobium	1.98775e-06	5.09168e-06	1.46425e-06	0	0	6.80139e-06	0	0	0	1.53451e-05
Winogradskyella	0	0	0	0	0	0	1.52134e-05	0	0	1.52134e-05
Methylovirgula	0	2.54584e-06	0	2.36195e-06	1.98928e-06	1.70035e-06	2.25383e-06	1.11505e-06	2.93317e-06	1.48995e-05
Fluoribacter	0	0	0	0	4.64165e-06	0	1.01422e-05	0	0	1.47839e-05
Akkermansia	0	0	4.39274e-06	0	0	0	0	1.00355e-05	0	1.44282e-05
Salinispora	5.96325e-06	0	3.66062e-06	3.54292e-06	0	0	0	1.11505e-06	0	1.42819e-05
Limnobacter	6.62584e-07	5.94029e-06	1.46425e-06	0	0	0	1.12692e-06	5.01775e-06	0	1.42118e-05
Desulfocurvibacter	2.65034e-06	2.54584e-06	8.78549e-06	0	0	0	0	0	0	1.39817e-05
Neotabrizicola	0	4.24307e-06	0	2.95244e-06	0	0	6.7615e-06	0	0	1.3957e-05
Mariniflexile	0	0	0	0	1.98928e-06	0	7.88841e-06	2.23011e-06	1.7599e-06	1.38677e-05
Tsukamurella	0	0	0	5.90487e-06	0	0	3.38075e-06	4.46022e-06	0	1.37458e-05
Lautropia	0	0	9.51761e-06	0	0	0	0	0	4.10644e-06	1.36241e-05
Enterobacter	0	0	0	0	0	1.36028e-05	0	0	0	1.36028e-05
Sulfitobacter	0	0	0	0	0	0	1.3523e-05	0	0	1.3523e-05
Nonlabens	0	0	5.12487e-06	0	0	0	0	8.36291e-06	0	1.34878e-05
Methylacidimicrobium	4.63809e-06	1.69723e-06	2.19637e-06	0	1.32619e-06	1.70035e-06	1.12692e-06	0	5.86634e-07	1.32718e-05
Spiractinospora	6.62584e-06	0	6.58912e-06	0	0	0	0	0	0	1.3215e-05
Labrys	6.62584e-06	1.69723e-06	0	0	1.32619e-06	0	0	5.57527e-07	2.93317e-06	1.314e-05
Synechococcus	1.32517e-06	0	0	0	0	0	5.63458e-07	0	1.11461e-05	1.30347e-05
Candidatus_Arthromitus	0	0	9.51761e-06	0	0	0	0	3.34516e-06	0	1.28628e-05
Methylobacillus	0	0	0	0	0	0	0	1.28231e-05	0	1.28231e-05
Lichenicola	1.32517e-06	0	0	0	1.32619e-06	2.55052e-06	1.12692e-06	0	6.45298e-06	1.27818e-05
Methyloligella	0	5.09168e-06	1.46425e-06	0	0	1.70035e-06	4.50766e-06	0	0	1.27639e-05
Roseateles	0	0	0	5.90487e-06	0	0	0	6.69033e-06	0	1.25952e-05
Halothermothrix	2.65034e-06	0	2.9285e-06	0	6.63093e-07	0	3.94421e-06	5.57527e-07	1.7599e-06	1.25036e-05
Micavibrio	6.62584e-07	1.69723e-06	0	0	0	0	3.38075e-06	6.69033e-06	0	1.24309e-05
Thermoanaerobacterium	0	0	2.9285e-06	3.54292e-06	1.32619e-06	0	0	1.67258e-06	2.93317e-06	1.24034e-05
Peredibacter	0	0	0	0	0	0	1.23961e-05	0	0	1.23961e-05
Thermogutta	8.61359e-06	0	3.66062e-06	0	0	0	0	0	0	1.22742e-05
Desulfuromonas	0	0	0	0	0	0	5.07112e-06	1.67258e-06	5.27971e-06	1.20234e-05
Petrimonas	5.30067e-06	8.48613e-07	5.85699e-06	0	0	0	0	0	0	1.20063e-05
Runella	1.98775e-06	3.39445e-06	7.32124e-07	2.36195e-06	6.63093e-07	1.70035e-06	5.63458e-07	5.57527e-07	0	1.19607e-05
Prochlorococcus	0	0	0	0	0	0	0	0	1.17327e-05	1.17327e-05
Nitrospirillum	0	0	0	0	0	5.10104e-06	2.25383e-06	3.90269e-06	0	1.12576e-05
Candidatus_Cloacimonas	0	0	0	5.90487e-07	2.65237e-06	1.70035e-06	1.69037e-06	1.67258e-06	2.93317e-06	1.12393e-05
Actinocatenispora	0	0	0	0	3.31547e-06	0	1.69037e-06	4.46022e-06	1.7599e-06	1.1226e-05
Haemophilus	0	1.1032e-05	0	0	0	0	0	0	0	1.1032e-05
Hungatella	5.30067e-06	4.24307e-06	1.46425e-06	0	0	0	0	0	0	1.1008e-05
Thermoflavifilum	9.27617e-06	1.69723e-06	0	0	0	0	0	0	0	1.09734e-05
Phototrophicus	3.9755e-06	8.48613e-07	7.32124e-07	1.77146e-06	6.63093e-07	0	0	2.78764e-06	0	1.07784e-05
Clostridioides	3.31292e-06	0	0	0	0	0	0	3.34516e-06	4.10644e-06	1.07645e-05
Alkaliphilus	3.31292e-06	3.39445e-06	0	5.90487e-07	0	0	0	2.23011e-06	1.17327e-06	1.07012e-05
Aurantimonas	0	0	0	0	0	0	0	0	1.05594e-05	1.05594e-05
Sulfuritalea	0	1.01834e-05	0	0	0	0	0	0	0	1.01834e-05
Sphingorhabdus	0	5.09168e-06	0	1.77146e-06	6.63093e-07	8.50173e-07	1.12692e-06	0	5.86634e-07	1.009e-05
Luteimicrobium	0	5.94029e-06	0	0	0	0	0	0	4.10644e-06	1.00467e-05
Aquabacterium	0	0	0	0	0	0	0	1.00355e-05	0	1.00355e-05
Wolbachia	0	0	0	8.26682e-06	0	1.70035e-06	0	0	0	9.96717e-06
Parachlamydia	0	0	1.46425e-06	0	0	0	3.94421e-06	4.46022e-06	0	9.86867e-06
Buttiauxella	0	8.48613e-07	0	0	0	0	3.38075e-06	5.57527e-06	0	9.80464e-06
Rossellomorea	0	0	0	2.95244e-06	3.31547e-06	0	1.12692e-06	0	2.34654e-06	9.74136e-06
Methylotuvimicrobium	2.65034e-06	3.39445e-06	3.66062e-06	0	0	0	0	0	0	9.70541e-06
Tepidiforma	6.62584e-07	2.54584e-06	7.32124e-07	0	6.63093e-07	8.50173e-07	1.12692e-06	1.67258e-06	1.17327e-06	9.42658e-06
Lachnoclostridium	1.98775e-06	0	3.66062e-06	0	0	3.40069e-06	0	0	0	9.04906e-06
Azorhizobium	0	0	0	0	0	0	6.19804e-06	2.78764e-06	0	8.98568e-06
Jonesia	0	0	0	5.90487e-06	0	0	2.81729e-06	0	0	8.72217e-06
Acidobacterium	0	8.48613e-07	3.66062e-06	2.36195e-06	6.63093e-07	0	0	5.57527e-07	5.86634e-07	8.67844e-06
Peptoniphilus	0	0	0	0	8.62021e-06	0	0	0	0	8.62021e-06
Roseitalea	8.61359e-06	0	0	0	0	0	0	0	0	8.61359e-06
Enterocloster	0	8.48613e-06	0	0	0	0	0	0	0	8.48613e-06
Hylemonella	0	5.09168e-06	0	0	3.31547e-06	0	0	0	0	8.40715e-06
Chondromyces	0	1.69723e-06	1.46425e-06	0	1.32619e-06	0	0	3.90269e-06	0	8.39035e-06
Alteromonas	0	0	0	8.26682e-06	0	0	0	0	0	8.26682e-06
Acidihalobacter	0	8.48613e-07	0	0	3.97856e-06	0	0	2.23011e-06	1.17327e-06	8.23055e-06
Kordia	0	6.78891e-06	0	0	1.32619e-06	0	0	0	0	8.11509e-06
Pseudobacter	0	0	0	0	0	6.80139e-06	5.63458e-07	5.57527e-07	0	7.92237e-06
Riemerella	0	0	0	0	0	0	7.88841e-06	0	0	7.88841e-06
Caldilinea	1.32517e-06	0	7.32124e-07	1.18097e-06	0	1.70035e-06	0	5.57527e-07	2.34654e-06	7.84268e-06
Variibacter	1.32517e-06	0	0	1.18097e-06	1.32619e-06	3.40069e-06	0	5.57527e-07	0	7.79055e-06
Aureliella	6.62584e-07	8.48613e-07	0	0	6.63093e-07	0	1.12692e-06	4.46022e-06	0	7.76143e-06
Empedobacter	0	7.63752e-06	0	0	0	0	0	0	0	7.63752e-06
Candidatus_Protochlamydia	1.32517e-06	0	7.32124e-07	0	3.31547e-06	1.70035e-06	0	5.57527e-07	0	7.63063e-06
Telmatocola	0	1.69723e-06	1.46425e-06	2.95244e-06	6.63093e-07	8.50173e-07	0	0	0	7.62718e-06
Mameliella	0	0	0	0	0	0	7.32495e-06	0	0	7.32495e-06
Gillisia	0	0	0	0	0	0	0	7.24786e-06	0	7.24786e-06
Aquabacter	0	0	0	5.90487e-06	0	0	0	0	1.17327e-06	7.07814e-06
Allocoleopsis	0	2.54584e-06	0	2.95244e-06	1.32619e-06	0	0	0	0	6.82446e-06
Oceanicola	0	0	0	0	0	6.80139e-06	0	0	0	6.80139e-06
Massilistercora	0	0	6.58912e-06	0	0	0	0	0	0	6.58912e-06
Oligella	0	0	6.58912e-06	0	0	0	0	0	0	6.58912e-06
Desmonostoc	0	0	0	1.18097e-06	1.98928e-06	3.40069e-06	0	0	0	6.57095e-06
Pseudactinotalea	0	0	0	0	1.98928e-06	3.40069e-06	0	0	1.17327e-06	6.56324e-06
Tolypothrix	0	0	0	0	1.32619e-06	5.10104e-06	0	0	0	6.42722e-06
Fluviispira	0	0	0	4.7239e-06	0	0	0	1.67258e-06	0	6.39648e-06
Aquitalea	0	0	0	4.13341e-06	0	0	0	2.23011e-06	0	6.36352e-06
Allosaccharopolyspora	0	3.39445e-06	2.9285e-06	0	0	0	0	0	0	6.32295e-06
Caproiciproducens	3.9755e-06	1.69723e-06	0	0	0	0	0	5.57527e-07	0	6.23026e-06
Aneurinibacillus	0	0	0	0	0	0	6.19804e-06	0	0	6.19804e-06
Moraxella	1.98775e-06	0	2.19637e-06	0	0	0	0	0	1.7599e-06	5.94403e-06
Neochlamydia	0	0	2.9285e-06	0	0	0	0	0	2.93317e-06	5.86167e-06
Neisseria	0	0	5.85699e-06	0	0	0	0	0	0	5.85699e-06
Criblamydia	6.62584e-07	1.69723e-06	0	5.90487e-07	0	0	2.25383e-06	0	5.86634e-07	5.79076e-06
Anseongella	6.62584e-07	0	0	0	0	0	1.12692e-06	2.23011e-06	1.7599e-06	5.77951e-06
Parafannyhessea	0	0	0	0	0	0	5.63458e-06	0	0	5.63458e-06
Proteiniphilum	1.98775e-06	8.48613e-07	2.19637e-06	0	0	0	5.63458e-07	0	0	5.59619e-06
Leeuwenhoekiella	0	0	0	0	0	0	0	5.57527e-06	0	5.57527e-06
Planomicrobium	2.65034e-06	1.69723e-06	0	0	0	0	0	0	1.17327e-06	5.52083e-06
Eikenella	5.30067e-06	0	0	0	0	0	0	0	0	5.30067e-06
Tatlockia	4.63809e-06	0	0	0	0	0	0	5.57527e-07	0	5.19561e-06
Veillonella	0	0	5.12487e-06	0	0	0	0	0	0	5.12487e-06
Gudongella	0	0	2.19637e-06	2.36195e-06	0	0	5.63458e-07	0	0	5.12178e-06
Shewanella	0	0	0	0	0	0	5.63458e-07	2.78764e-06	1.7599e-06	5.111e-06
Finegoldia	0	0	0	0	0	5.10104e-06	0	0	0	5.10104e-06
Ruthenibacterium	0	5.09168e-06	0	0	0	0	0	0	0	5.09168e-06
Granulibacter	0	5.09168e-06	0	0	0	0	0	0	0	5.09168e-06
Alkalitalea	0	0	0	0	0	0	5.07112e-06	0	0	5.07112e-06
Kaustia	1.32517e-06	0	1.46425e-06	0	0	1.70035e-06	0	5.57527e-07	0	5.04729e-06
Halocella	0	0	0	0	0	0	0	4.46022e-06	5.86634e-07	5.04685e-06
Ewingella	0	0	0	0	0	0	1.69037e-06	3.34516e-06	0	5.03554e-06
Candidatus_Promineofilum	0	8.48613e-07	1.46425e-06	0	6.63093e-07	8.50173e-07	1.12692e-06	0	0	4.95304e-06
Allochromatium	0	0	2.9285e-06	0	1.98928e-06	0	0	0	0	4.91777e-06
Scytonema	2.65034e-06	0	7.32124e-07	0	6.63093e-07	8.50173e-07	0	0	0	4.89573e-06
Thermosporothrix	0	1.69723e-06	0	0	0	2.55052e-06	0	0	5.86634e-07	4.83438e-06
Raineyella	0	2.54584e-06	2.19637e-06	0	0	0	0	0	0	4.74221e-06
Odoribacter	0	0	0	0	4.64165e-06	0	0	0	0	4.64165e-06
Pusillibacter	4.63809e-06	0	0	0	0	0	0	0	0	4.63809e-06
Paraurantiacibacter	4.63809e-06	0	0	0	0	0	0	0	0	4.63809e-06
Lignipirellula	6.62584e-07	0	7.32124e-07	0	1.98928e-06	0	5.63458e-07	5.57527e-07	0	4.50497e-06
Candidatus_Chromulinivorax	1.32517e-06	0	1.46425e-06	0	0	0	1.12692e-06	0	5.86634e-07	4.50297e-06
Butyricimonas	0	0	2.19637e-06	0	0	0	2.25383e-06	0	0	4.4502e-06
Bradymonas	0	0	4.39274e-06	0	0	0	0	0	0	4.39274e-06
Bythopirellula	6.62584e-07	8.48613e-07	0	5.90487e-07	0	1.70035e-06	5.63458e-07	0	0	4.36549e-06
Subtercola	0	0	1.46425e-06	0	0	0	0	2.78764e-06	0	4.25188e-06
Alkalihalophilus	6.62584e-07	0	7.32124e-07	1.18097e-06	0	0	0	1.67258e-06	0	4.24826e-06
Halothiobacillus	0	0	0	0	0	0	0	0	4.10644e-06	4.10644e-06
Spiribacter	6.62584e-07	0	0	0	0	3.40069e-06	0	0	0	4.06328e-06
Alkalicella	6.62584e-07	3.39445e-06	0	0	0	0	0	0	0	4.05704e-06
Peteryoungia	0	0	0	2.36195e-06	0	0	1.69037e-06	0	0	4.05232e-06
Pseudooceanicola	3.9755e-06	0	0	0	0	0	0	0	0	3.9755e-06
Fusobacterium	0	0	0	0	0	0	0	3.90269e-06	0	3.90269e-06
Geosporobacter	6.62584e-07	1.69723e-06	1.46425e-06	0	0	0	0	0	0	3.82406e-06
Aeoliella	0	0	1.46425e-06	0	0	0	5.63458e-07	1.11505e-06	5.86634e-07	3.7294e-06
Hoeflea	0	0	1.46425e-06	0	0	0	0	2.23011e-06	0	3.69436e-06
Candidatus_Brocadia	0	0	0	0	1.98928e-06	1.70035e-06	0	0	0	3.68963e-06
Fictibacillus	0	1.69723e-06	0	0	1.98928e-06	0	0	0	0	3.68651e-06
Glaciihabitans	1.98775e-06	1.69723e-06	0	0	0	0	0	0	0	3.68498e-06
Candidatus_Megaira	0	2.54584e-06	0	0	0	0	0	1.11505e-06	0	3.66089e-06
Eubacterium	0	0	3.66062e-06	0	0	0	0	0	0	3.66062e-06
Catenibacterium	0	0	3.66062e-06	0	0	0	0	0	0	3.66062e-06
Anaerocolumna	1.32517e-06	0	2.19637e-06	0	0	0	0	0	0	3.52154e-06
Pleomorphomonas	0	0	0	0	0	0	0	0	3.51981e-06	3.51981e-06
Ferribacterium	0	0	2.9285e-06	0	0	0	0	0	5.86634e-07	3.51513e-06
Alicyclobacillus	0	8.48613e-07	0	0	2.65237e-06	0	0	0	0	3.50099e-06
Aquipluma	0	0	0	0	6.63093e-07	0	5.63458e-07	2.23011e-06	0	3.45666e-06
Rhodospirillum	1.98775e-06	0	1.46425e-06	0	0	0	0	0	0	3.452e-06
Candidatus_Methylomirabilis	1.98775e-06	8.48613e-07	0	5.90487e-07	0	0	0	0	0	3.42685e-06
Kyrpidia	0	3.39445e-06	0	0	0	0	0	0	0	3.39445e-06
Megasphaera	0	3.39445e-06	0	0	0	0	0	0	0	3.39445e-06
Undibacterium	0	3.39445e-06	0	0	0	0	0	0	0	3.39445e-06
Desulfosarcina	0	3.39445e-06	0	0	0	0	0	0	0	3.39445e-06
Agreia	0	0	0	0	0	0	3.38075e-06	0	0	3.38075e-06
Formosa	0	0	0	0	0	0	3.38075e-06	0	0	3.38075e-06
Maritimibacter	0	0	0	0	0	0	3.38075e-06	0	0	3.38075e-06
Egibacter	0	0	2.19637e-06	0	0	0	0	0	1.17327e-06	3.36964e-06
Solitalea	0	0	7.32124e-07	1.77146e-06	0	8.50173e-07	0	0	0	3.35376e-06
Croceimicrobium	0	0	0	0	0	0	0	3.34516e-06	0	3.34516e-06
Tomitella	3.31292e-06	0	0	0	0	0	0	0	0	3.31292e-06
Photorhabdus	1.32517e-06	0	0	1.18097e-06	0	0	5.63458e-07	0	0	3.0696e-06
Paeniclostridium	0	0	7.32124e-07	0	0	1.70035e-06	0	0	5.86634e-07	3.0191e-06
Pigmentiphaga	0	0	0	2.95244e-06	0	0	0	0	0	2.95244e-06
Polycladomyces	0	0	0	1.18097e-06	0	0	0	0	1.7599e-06	2.94088e-06
Reinekea	0	0	2.9285e-06	0	0	0	0	0	0	2.9285e-06
Limnochorda	0	8.48613e-07	0	0	6.63093e-07	8.50173e-07	0	5.57527e-07	0	2.91941e-06
Terribacillus	6.62584e-07	0	0	0	0	0	5.63458e-07	1.67258e-06	0	2.89862e-06
Rothia	0	0	0	0	0	0	2.81729e-06	0	0	2.81729e-06
Phaeobacter	0	0	0	0	0	0	2.81729e-06	0	0	2.81729e-06
Thalassospira	0	0	0	0	0	0	2.81729e-06	0	0	2.81729e-06
Actinosynnema	0	0	0	0	0	0	0	2.78764e-06	0	2.78764e-06
Nibribacter	0	0	0	0	0	0	0	2.78764e-06	0	2.78764e-06
Maioricimonas	0	0	0	0	0	0	0	2.78764e-06	0	2.78764e-06
Lachnospira	0	0	0	0	2.65237e-06	0	0	0	0	2.65237e-06
Niveibacterium	0	0	0	0	2.65237e-06	0	0	0	0	2.65237e-06
Stackebrandtia	1.32517e-06	0	0	0	1.32619e-06	0	0	0	0	2.65135e-06
Sporomusa	1.98775e-06	0	0	0	6.63093e-07	0	0	0	0	2.65084e-06
Microvirgula	2.65034e-06	0	0	0	0	0	0	0	0	2.65034e-06
Microcystis	0	0	0	0	0	2.55052e-06	0	0	0	2.55052e-06
Euzebya	0	8.48613e-07	0	0	0	1.70035e-06	0	0	0	2.54896e-06
Carnobacterium	0	2.54584e-06	0	0	0	0	0	0	0	2.54584e-06
Elioraea	1.98775e-06	0	0	0	0	0	0	5.57527e-07	0	2.54528e-06
Hoyosella	0	0	0	1.18097e-06	1.32619e-06	0	0	0	0	2.50716e-06
Thermacetogenium	1.32517e-06	0	0	0	0	0	5.63458e-07	5.57527e-07	0	2.44615e-06
Defluviitoga	1.32517e-06	0	0	0	0	0	0	1.11505e-06	0	2.44022e-06
Heliomicrobium	0	8.48613e-07	7.32124e-07	0	0	8.50173e-07	0	0	0	2.43091e-06
Pseudoalteromonas	0	0	0	1.18097e-06	6.63093e-07	0	0	5.57527e-07	0	2.4016e-06
Aquisediminimonas	0	0	0	0	6.63093e-07	1.70035e-06	0	0	0	2.36344e-06
Silicimonas	0	0	0	1.18097e-06	0	0	5.63458e-07	5.57527e-07	0	2.30196e-06
Gloeobacter	0	0	0	5.90487e-07	0	1.70035e-06	0	0	0	2.29083e-06
Roseicitreum	0	0	0	0	0	0	0	1.11505e-06	1.17327e-06	2.28832e-06
Xylanimonas	0	0	0	0	0	0	2.25383e-06	0	0	2.25383e-06
Longicatena	0	0	0	0	0	0	2.25383e-06	0	0	2.25383e-06
Sodalis	0	0	0	0	0	0	2.25383e-06	0	0	2.25383e-06
Gordonibacter	0	0	2.19637e-06	0	0	0	0	0	0	2.19637e-06
Thermanaerovibrio	0	0	7.32124e-07	0	1.32619e-06	0	0	0	0	2.05831e-06
Nosocomiicoccus	6.62584e-07	0	7.32124e-07	0	6.63093e-07	0	0	0	0	2.0578e-06
Rouxiella	0	0	0	0	1.98928e-06	0	0	0	0	1.98928e-06
Psychrobacter	0	0	0	0	1.98928e-06	0	0	0	0	1.98928e-06
Koinonema	1.32517e-06	0	0	0	6.63093e-07	0	0	0	0	1.98826e-06
Glaciimonas	1.98775e-06	0	0	0	0	0	0	0	0	1.98775e-06
Thiocapsa	0	8.48613e-07	0	0	0	0	0	1.11505e-06	0	1.96367e-06
Butyrivibrio	0	0	0	1.77146e-06	0	0	0	0	0	1.77146e-06
Ahniella	0	0	0	5.90487e-07	0	0	0	0	1.17327e-06	1.76376e-06
Beutenbergia	0	0	0	0	0	0	0	0	1.7599e-06	1.7599e-06
Iocasia	0	0	0	0	0	0	0	0	1.7599e-06	1.7599e-06
Guyparkeria	0	0	0	0	0	0	0	0	1.7599e-06	1.7599e-06
Polystyrenella	0	0	0	0	0	0	1.12692e-06	0	5.86634e-07	1.71355e-06
Lederbergia	0	0	0	0	0	0	5.63458e-07	5.57527e-07	5.86634e-07	1.70762e-06
Parasphingopyxis	0	0	0	0	0	1.70035e-06	0	0	0	1.70035e-06
Ferrovum	0	0	0	0	0	1.70035e-06	0	0	0	1.70035e-06
Ectothiorhodospira	0	1.69723e-06	0	0	0	0	0	0	0	1.69723e-06
Jeotgalicoccus	0	0	0	0	0	0	1.69037e-06	0	0	1.69037e-06
Parasphingorhabdus	0	0	0	0	0	0	1.69037e-06	0	0	1.69037e-06
Pirellulimonas	0	0	0	0	0	0	5.63458e-07	1.11505e-06	0	1.67851e-06
Cyclobacterium	0	0	0	0	0	0	0	1.67258e-06	0	1.67258e-06
Antarcticibacterium	0	0	0	0	0	0	0	1.67258e-06	0	1.67258e-06
Cruoricaptor	0	0	0	0	0	0	0	1.67258e-06	0	1.67258e-06
Hydrogenibacillus	0	0	0	0	0	0	0	1.67258e-06	0	1.67258e-06
Rubripirellula	0	0	0	0	0	0	0	1.67258e-06	0	1.67258e-06
Thalassobius	0	0	0	0	0	0	0	1.67258e-06	0	1.67258e-06
Kineobactrum	0	0	0	0	0	0	0	1.67258e-06	0	1.67258e-06
Fischerella	0	8.48613e-07	7.32124e-07	0	0	0	0	0	0	1.58074e-06
Dehalobacter	0	0	1.46425e-06	0	0	0	0	0	0	1.46425e-06
Thermochromatium	0	0	1.46425e-06	0	0	0	0	0	0	1.46425e-06
Spiroplasma	0	0	1.46425e-06	0	0	0	0	0	0	1.46425e-06
Tepidanaerobacter	0	8.48613e-07	0	0	0	0	5.63458e-07	0	0	1.41207e-06
Herpetosiphon	0	8.48613e-07	0	0	0	0	0	5.57527e-07	0	1.40614e-06
Thermobaculum	1.32517e-06	0	0	0	0	0	0	0	0	1.32517e-06
Rummeliibacillus	1.32517e-06	0	0	0	0	0	0	0	0	1.32517e-06
Macrococcus	1.32517e-06	0	0	0	0	0	0	0	0	1.32517e-06
Thermanaerosceptrum	1.32517e-06	0	0	0	0	0	0	0	0	1.32517e-06
Syntrophobacter	1.32517e-06	0	0	0	0	0	0	0	0	1.32517e-06
Candidatus_Pseudothioglobus	1.32517e-06	0	0	0	0	0	0	0	0	1.32517e-06
Aquiflexum	0	0	7.32124e-07	0	0	0	5.63458e-07	0	0	1.29558e-06
Lentibacillus	0	0	0	5.90487e-07	6.63093e-07	0	0	0	0	1.25358e-06
Aphanizomenon	0	0	0	1.18097e-06	0	0	0	0	0	1.18097e-06
Glaciecola	0	0	0	1.18097e-06	0	0	0	0	0	1.18097e-06
Halobacillus	0	0	0	0	0	0	0	0	1.17327e-06	1.17327e-06
Breoghania	0	0	0	0	0	0	0	0	1.17327e-06	1.17327e-06
Egicoccus	0	0	0	5.90487e-07	0	0	5.63458e-07	0	0	1.15395e-06
Thioflavicoccus	0	0	0	0	0	0	5.63458e-07	0	5.86634e-07	1.15009e-06
Aquirufa	0	0	0	0	0	0	0	5.57527e-07	5.86634e-07	1.14416e-06
Calycomorphotria	0	0	0	0	0	0	1.12692e-06	0	0	1.12692e-06
Crateriforma	0	0	0	0	0	0	1.12692e-06	0	0	1.12692e-06
Gallionella	0	0	0	0	0	0	1.12692e-06	0	0	1.12692e-06
Nitrosococcus	0	0	0	0	0	0	1.12692e-06	0	0	1.12692e-06
Tumebacillus	0	0	0	0	0	0	5.63458e-07	5.57527e-07	0	1.12099e-06
Paludibacter	0	0	0	0	0	0	0	1.11505e-06	0	1.11505e-06
Salinivirga	0	0	0	0	0	0	0	1.11505e-06	0	1.11505e-06
Syntrophomonas	0	0	0	0	0	0	0	1.11505e-06	0	1.11505e-06
Hyphobacterium	0	0	0	0	0	0	0	1.11505e-06	0	1.11505e-06
Nitrogeniibacter	0	0	0	0	0	0	0	1.11505e-06	0	1.11505e-06
Teredinibacter	0	0	0	0	0	0	0	1.11505e-06	0	1.11505e-06
Ereboglobus	0	0	0	0	0	0	0	1.11505e-06	0	1.11505e-06
Oceanithermus	0	0	0	0	0	8.50173e-07	0	0	0	8.50173e-07
Trichormus	0	8.48613e-07	0	0	0	0	0	0	0	8.48613e-07
Radiobacillus	0	8.48613e-07	0	0	0	0	0	0	0	8.48613e-07
Caproicibacterium	0	8.48613e-07	0	0	0	0	0	0	0	8.48613e-07
Methylomusa	0	8.48613e-07	0	0	0	0	0	0	0	8.48613e-07
Gottschalkia	0	8.48613e-07	0	0	0	0	0	0	0	8.48613e-07
Desulfovibrio	0	8.48613e-07	0	0	0	0	0	0	0	8.48613e-07
Jahnella	0	8.48613e-07	0	0	0	0	0	0	0	8.48613e-07
Mesoplasma	0	8.48613e-07	0	0	0	0	0	0	0	8.48613e-07
Mycoplasma	0	8.48613e-07	0	0	0	0	0	0	0	8.48613e-07
Chthonomonas	0	0	7.32124e-07	0	0	0	0	0	0	7.32124e-07
Desulfurispirillum	0	0	7.32124e-07	0	0	0	0	0	0	7.32124e-07
Gloeocapsa	0	0	7.32124e-07	0	0	0	0	0	0	7.32124e-07
Salimicrobium	0	0	7.32124e-07	0	0	0	0	0	0	7.32124e-07
Syntrophobotulus	0	0	7.32124e-07	0	0	0	0	0	0	7.32124e-07
Acidaminococcus	0	0	7.32124e-07	0	0	0	0	0	0	7.32124e-07
Symmachiella	0	0	7.32124e-07	0	0	0	0	0	0	7.32124e-07
Moritella	0	0	7.32124e-07	0	0	0	0	0	0	7.32124e-07
Candidatus_Nitrosoglobus	0	0	7.32124e-07	0	0	0	0	0	0	7.32124e-07
Fibrella	0	0	0	0	6.63093e-07	0	0	0	0	6.63093e-07
Candidatus_Saccharimonas	0	0	0	0	6.63093e-07	0	0	0	0	6.63093e-07
Chlorobium	0	0	0	0	6.63093e-07	0	0	0	0	6.63093e-07
Anthocerotibacter	0	0	0	0	6.63093e-07	0	0	0	0	6.63093e-07
Tuwongella	0	0	0	0	6.63093e-07	0	0	0	0	6.63093e-07
Desulfobacter	0	0	0	0	6.63093e-07	0	0	0	0	6.63093e-07
Desulfomonile	0	0	0	0	6.63093e-07	0	0	0	0	6.63093e-07
Acidiferrobacter	0	0	0	0	6.63093e-07	0	0	0	0	6.63093e-07
Methylacidiphilum	0	0	0	0	6.63093e-07	0	0	0	0	6.63093e-07
Halomicronema	6.62584e-07	0	0	0	0	0	0	0	0	6.62584e-07
Pelotomaculum	6.62584e-07	0	0	0	0	0	0	0	0	6.62584e-07
Novisyntrophococcus	6.62584e-07	0	0	0	0	0	0	0	0	6.62584e-07
Halobacteroides	6.62584e-07	0	0	0	0	0	0	0	0	6.62584e-07
Erysipelothrix	6.62584e-07	0	0	0	0	0	0	0	0	6.62584e-07
Candidatus_Paracaedimonas	6.62584e-07	0	0	0	0	0	0	0	0	6.62584e-07
Oceanicoccus	6.62584e-07	0	0	0	0	0	0	0	0	6.62584e-07
Thiodictyon	6.62584e-07	0	0	0	0	0	0	0	0	6.62584e-07
Thiolapillus	6.62584e-07	0	0	0	0	0	0	0	0	6.62584e-07
Mangrovivirga	0	0	0	5.90487e-07	0	0	0	0	0	5.90487e-07
Coprothermobacter	0	0	0	5.90487e-07	0	0	0	0	0	5.90487e-07
Richelia	0	0	0	5.90487e-07	0	0	0	0	0	5.90487e-07
Kovacikia	0	0	0	5.90487e-07	0	0	0	0	0	5.90487e-07
Truepera	0	0	0	5.90487e-07	0	0	0	0	0	5.90487e-07
Desulfotomaculum	0	0	0	5.90487e-07	0	0	0	0	0	5.90487e-07
Dysosmobacter	0	0	0	5.90487e-07	0	0	0	0	0	5.90487e-07
Thermincola	0	0	0	5.90487e-07	0	0	0	0	0	5.90487e-07
Biomaibacter	0	0	0	5.90487e-07	0	0	0	0	0	5.90487e-07
Sedimenticola	0	0	0	5.90487e-07	0	0	0	0	0	5.90487e-07
Skermania	0	0	0	0	0	0	0	0	5.86634e-07	5.86634e-07
Gracilibacillus	0	0	0	0	0	0	0	0	5.86634e-07	5.86634e-07
Desulfobulbus	0	0	0	0	0	0	0	0	5.86634e-07	5.86634e-07
Aminomonas	0	0	0	0	0	0	0	0	5.86634e-07	5.86634e-07
Prosthecochloris	0	0	0	0	0	0	5.63458e-07	0	0	5.63458e-07
Marinithermus	0	0	0	0	0	0	5.63458e-07	0	0	5.63458e-07
Mariniblastus	0	0	0	0	0	0	5.63458e-07	0	0	5.63458e-07
Rosistilla	0	0	0	0	0	0	5.63458e-07	0	0	5.63458e-07
Planctopirus	0	0	0	0	0	0	5.63458e-07	0	0	5.63458e-07
Sulfuricella	0	0	0	0	0	0	5.63458e-07	0	0	5.63458e-07
Desulfoluna	0	0	0	0	0	0	5.63458e-07	0	0	5.63458e-07
Colwellia	0	0	0	0	0	0	5.63458e-07	0	0	5.63458e-07
Renibacterium	0	0	0	0	0	0	0	5.57527e-07	0	5.57527e-07
Candidatus_Peribacter	0	0	0	0	0	0	0	5.57527e-07	0	5.57527e-07
Serpentinicella	0	0	0	0	0	0	0	5.57527e-07	0	5.57527e-07
Phycisphaera	0	0	0	0	0	0	0	5.57527e-07	0	5.57527e-07
Isosphaera	0	0	0	0	0	0	0	5.57527e-07	0	5.57527e-07
Bremerella	0	0	0	0	0	0	0	5.57527e-07	0	5.57527e-07
Rhodopirellula	0	0	0	0	0	0	0	5.57527e-07	0	5.57527e-07
Gimesia	0	0	0	0	0	0	0	5.57527e-07	0	5.57527e-07
Candidatus_Reidiella	0	0	0	0	0	0	0	5.57527e-07	0	5.57527e-07
unclassified	0.294507	0.289017	0.284886	0.282114	0.274704	0.302119	0.0719158	0.076481	0.0921251	1.96787

## Sheet: Supplementary Table 5-3
Table of relative abundance of fungi Phylum
name	CC1a	CC1b	CC1c	CC2a	CC2b	CC2c	CC3a	CC3b	CC3c	taxonomy
Ascomycota	0.372269	0.452088	0.401763	0.704065	0.758247	0.635603	0.797094	0.799705	0.841138	k__Fungi;p__Ascomycota
Basidiomycota	0.0439849	0.031941	0.0201983	0.0079343	0.0164101	0.0473118	0.0279746	0.0314623	0.0179583	k__Fungi;p__Basidiomycota
Chytridiomycota	0.00728226	0.00532351	0.00183621	0.00556793	0.00389105	0.00334528	0.00217984	0.000443131	0	k__Fungi;p__Chytridiomycota
Cryptomycota	0	0.0020475	0	0.000556793	0	0	0	0.000886263	0.000828844	k__Fungi;p__Cryptomycota
Microsporidia	0.000873871	0	0	0.000278396	0.000169176	0	0.000181653	0	0	k__Fungi;p__Microsporidia
Mucoromycota	0.116807	0.0569206	0.00991553	0.0794822	0.0314668	0.0258065	0.0141689	0.0353028	0.0232076	k__Fungi;p__Mucoromycota
Zoopagomycota	0	0.000819001	0	0	0	0	0.000363306	0	0.000414422	k__Fungi;p__Zoopagomycota
unclassified	0.458782	0.45086	0.566287	0.202116	0.189816	0.287933	0.158038	0.132201	0.116453	unclassified

## Sheet: Supplementary Table 5-4
Table of relative abundance of fungi genera
name	CC1a	CC1b	CC1c	CC2a	CC2b	CC2c	CC3a	CC3b	CC3c	Total
Botrytis	0.0838916	0.0827191	0.0279104	0.486637	0.329555	0.303226	0.071208	0.0444609	0.0640973	1.49371
Pseudogymnoascus	0.102243	0.0851761	0.0745501	0.0378619	0.035527	0.0382318	0.320436	0.275332	0.289681	1.25904
Cladosporium	0.0302942	0	0.0220345	0.117205	0.306378	0.170609	0.0141689	0.0525849	0.0861998	0.799475
Fusarium	0.0119429	0.0118755	0.0128535	0.0132238	0.0289291	0.027957	0.0808356	0.0809453	0.08247	0.351033
Plectosphaerella	0.00524323	0	0.0392949	0.0107183	0	0	0.0250681	0.051551	0.0280425	0.159918
Metarhizium	0.0209729	0.025389	0.0128535	0.00598552	0.00575199	0.0100358	0.0161671	0.016839	0.0225169	0.136512
Penicillium	0.00203903	0.013923	0.00293794	0.00445434	0.00169176	0.00238949	0.0321526	0.0231905	0.0337063	0.116485
Beauveria	0.0238858	0.017199	0.0268087	0.00417595	0.00575199	0.00669056	0.00508629	0.005613	0.00580191	0.101013
Trichoderma	0.00495194	0.00696151	0.00624311	0.00347996	0.00372187	0.00740741	0.0138056	0.0134417	0.0379887	0.0980018
Kernia	0	0	0.033419	0	0	0	0.0345141	0.0251108	0	0.0930439
Geomyces	0	0	0.00110173	0	0	0.00645161	0.0290645	0.00398818	0.0360547	0.0766607
Scopulariopsis	0	0	0	0	0	0	0.0188919	0.0248154	0.0151955	0.0589027
Emericellopsis	0	0	0	0	0	0	0	0.0586411	0	0.0586411
Aspergillus	0.00786484	0.00859951	0.00844657	0.00347996	0.00270682	0.00382318	0.00690282	0.005613	0.00663075	0.0540674
Chaetomium	0.00116516	0.0004095	0.000367242	0	0.000507528	0.000477897	0.0156222	0.0128508	0.0140903	0.0454906
Pochonia	0.000873871	0.0004095	0.000734484	0.00125278	0.00135341	0.000716846	0.0161671	0.0169867	0.00663075	0.0451255
Apiotrichum	0.00145645	0.0036855	0	0.000278396	0.00135341	0.000716846	0.0112625	0.0124077	0.0110513	0.042212
Gibellulopsis	0	0	0	0	0	0	0.0161671	0.00472674	0.0154718	0.0363656
Clonostachys	0	0	0.00771208	0	0.00152259	0.00334528	0.00399637	0.00443131	0.0136759	0.0346836
Arthroderma	0	0.0004095	0	0	0	0	0.0110808	0.0143279	0.00538748	0.0312057
Coniochaeta	0.00203903	0.0274365	0	0	0	0	0	0	0.00124327	0.0307188
Scytinium	0	0	0.00257069	0.00403675	0.0118423	0.00358423	0.00108992	0.000443131	0.00138141	0.0249485
Linnemannia	0.0061171	0.000819001	0	0.00139198	0	0.00477897	0	0	0.0104987	0.0236057
Didymella	0	0.022932	0	0	0	0	0	0.000295421	0	0.0232274
Acremonium	0	0	0	0	0.00186094	0.00310633	0.00145322	0.00457903	0.0103605	0.0213601
Metapochonia	0	0	0	0	0.0042294	0.0169654	0	0	0	0.0211948
Podila	0	0.00696151	0	0.00278396	0.00186094	0	0	0.00738552	0.00193397	0.0209259
Ilyonectria	0.00903	0	0	0	0.00203011	0.00119474	0.00454133	0	0.00317723	0.0199734
Talaromyces	0.00029129	0.003276	0.000734484	0.000835189	0.000169176	0.0100358	0.00108992	0.00206795	0.000828844	0.0193287
Microthecium	0	0	0	0	0	0	0	0.0190547	0	0.0190547
Rhizophagus	0.000873871	0.0004095	0	0.00556793	0.00676704	0.00191159	0.000726612	0.00014771	0.00110513	0.0175094
Alternaria	0.00029129	0	0.00110173	0.00111359	0.00372187	0.00477897	0.000908265	0.000886263	0.00151955	0.0143215
Episternus	0	0	0	0	0	0	0	0.00797637	0.00607819	0.0140546
Mucor	0.00349548	0	0	0.00250557	0	0	0	0.00369276	0.00345352	0.0131473
Paraphaeosphaeria	0.00145645	0.000819001	0.00110173	0.00125278	0.000676704	0.00262843	0.000181653	0.0014771	0.00138141	0.0109753
Exophiala	0.000582581	0.0012285	0.00220345	0.000139198	0	0	0.00163488	0.00162482	0.00124327	0.00865669
Trichocladium	0	0.002457	0	0	0	0	0	0	0.00552563	0.00798263
Scedosporium	0.00145645	0.0028665	0.00110173	0.000139198	0	0	0.000544959	0.000738552	0.00110513	0.00795252
Solicoccozyma	0	0	0	0	0	0	0	0.00339734	0.00414422	0.00754156
Mortierella	0	0	0.000734484	0	0.000676704	0.00143369	0.00417802	0.000295421	0	0.00731832
Orbiocrella	0	0	0	0	0	0	0.00708447	0	0	0.00708447
Entomortierella	0	0	0	0	0	0	0.00326975	0.0028065	0	0.00607625
Podospora	0	0.001638	0.00110173	0	0.000169176	0.00119474	0.00108992	0.000738552	0	0.00593212
Rhizophlyctis	0.00553452	0	0	0	0	0	0	0	0	0.00553452
Ustilaginoidea	0.000873871	0.000819001	0.00146897	0.000417595	0.000507528	0.000238949	0.000181653	0	0.000828844	0.00533641
Catenomyces	0	0	0	0.00528953	0	0	0	0	0	0.00528953
Lodderomyces	0.00116516	0	0.00110173	0.00125278	0.000338352	0.000238949	0.000726612	0.000295421	0.000138141	0.00525715
Pseudoscopulariopsis	0	0	0	0	0	0	0	0	0.0051112	0.0051112
Ascochyta	0	0	0.00110173	0.000835189	0	0	0.00217984	0	0.000828844	0.0049456
Thermochaetoides	0.000873871	0.0012285	0.00220345	0	0	0.000238949	0	0.00014771	0	0.00469248
Emarcea	0	0	0	0	0.00456776	0	0	0	0	0.00456776
Tolypocladium	0	0	0	0	0	0	0.00217984	0.00236337	0	0.0045432
Dacryopinax	0.000873871	0.0004095	0.000734484	0	0.000169176	0	0.000908265	0.000886263	0.000276281	0.00425784
Truncatella	0	0	0	0	0	0	0	0.00192024	0.00221025	0.00413049
Epichloe	0	0	0.00183621	0	0	0	0.000544959	0.000590842	0.00110513	0.00407714
Candida	0	0	0.000367242	0.000417595	0	0	0.00127157	0.00118168	0.000828844	0.00406694
Heterobasidion	0	0.000819001	0.000367242	0	0.000338352	0.000477897	0.000544959	0.000590842	0.000828844	0.00396714
Verticillium	0	0	0	0	0.000338352	0	0	0	0.00359166	0.00393001
Purpureocillium	0	0	0	0	0	0.000238949	0.00108992	0.00132939	0.00110513	0.00376339
Batrachochytrium	0.00116516	0.0004095	0.00110173	0	0.000338352	0.000716846	0	0	0	0.00373159
Thermothelomyces	0.00029129	0.001638	0	0	0	0.000238949	0.000363306	0.000738552	0.000414422	0.00368452
Kwoniella	0	0	0.00146897	0	0	0.000238949	0.00108992	0.000295421	0.000552563	0.00364582
Neonectria	0.000582581	0	0.000734484	0.000278396	0	0.000716846	0.000181653	0.00014771	0.000828844	0.00347051
Coprinellus	0.00320419	0	0	0	0	0	0	0	0	0.00320419
Rhizopus	0.000582581	0	0	0	0	0	0.00199818	0.000295421	0	0.00287619
Cladophialophora	0	0	0.00146897	0.000278396	0.000169176	0	0.000181653	0	0.000690703	0.0027889
Ascobolus	0.00233032	0	0	0	0	0	0	0	0.000414422	0.00274475
Saccharomyces	0.00233032	0	0	0	0	0	0.000181653	0	0.000138141	0.00265012
Lobosporangium	0.00029129	0	0.000367242	0.000139198	0	0.000238949	0	0.000590842	0.000966984	0.00259451
Hirsutella	0	0.0004095	0	0	0	0.000716846	0.000726612	0.00014771	0.000552563	0.00255323
Phycomyces	0	0	0.000734484	0	0.000169176	0.000238949	0.000363306	0.000295421	0.000690703	0.00249204
Yarrowia	0	0.002457	0	0	0	0	0	0	0	0.002457
Macroventuria	0	0.0004095	0	0.000278396	0.000338352	0.000238949	0.000181653	0.00014771	0.000828844	0.0024234
Hypomyces	0	0	0	0	0	0	0	0.000886263	0.00151955	0.00240581
Hyaloscypha	0.00029129	0.000819001	0	0	0.000676704	0	0	0.000443131	0.000138141	0.00236827
Capronia	0.000873871	0	0.000367242	0	0.000338352	0	0.000181653	0	0.000552563	0.00231368
Trichophyton	0.00116516	0.0004095	0	0	0.000338352	0.000238949	0	0.00014771	0	0.00229967
Malassezia	0	0	0.00220345	0	0	0	0	0	0	0.00220345
Endocarpon	0.000582581	0	0	0.000139198	0	0.000477897	0.000181653	0.000590842	0.000138141	0.00211031
Leptosphaeria	0.000873871	0	0	0.000278396	0	0	0.000181653	0.000295421	0.000414422	0.00204376
Thermothielavioides	0	0	0.000734484	0	0	0	0	0.000738552	0.000552563	0.0020256
Phaeoacremonium	0.00029129	0.0004095	0.000367242	0.000139198	0	0.000238949	0.000363306	0	0.000138141	0.00194763
Venustampulla	0.00029129	0.000819001	0	0	0	0.000238949	0	0.000295421	0.000276281	0.00192094
Coniothyrium	0	0	0	0	0	0.00191159	0	0	0	0.00191159
Monilinia	0.00029129	0.0004095	0	0	0	0.000238949	0.000363306	0	0.000552563	0.00185561
Neobulgaria	0	0	0	0	0	0	0	0	0.00179583	0.00179583
Daldinia	0	0	0	0.000139198	0	0	0	0.0014771	0	0.0016163
Synchytrium	0.000582581	0	0.000734484	0.000278396	0	0	0	0	0	0.00159546
Cyberlindnera	0	0	0.00110173	0	0	0.000477897	0	0	0	0.00157962
Pyricularia	0.00029129	0	0	0.000139198	0	0	0.000544959	0.00014771	0.000414422	0.00153758
Paranamyces	0	0	0	0	0.00152259	0	0	0	0	0.00152259
Septofusidium	0	0	0	0	0	0	0	0	0.00151955	0.00151955
Sodiomyces	0.00029129	0	0.000734484	0	0	0	0.000181653	0.000295421	0	0.00150285
Venturia	0	0	0.000734484	0	0	0.000238949	0.000363306	0.00014771	0	0.00148445
Diaporthe	0.00029129	0	0.000734484	0	0	0	0	0.000443131	0	0.00146891
Diplodia	0.00029129	0	0.000367242	0.000278396	0	0.000238949	0	0.00014771	0.000138141	0.00146173
Ceratobasidium	0.00029129	0	0	0.000417595	0	0.000238949	0.000181653	0.00014771	0.000138141	0.00141534
Stagonosporopsis	0	0	0	0.000278396	0	0	0.000544959	0.000443131	0.000138141	0.00140463
Colletotrichum	0	0	0	0	0	0.000238949	0.000726612	0.00014771	0.000276281	0.00138955
Schizophyllum	0.00029129	0.000819001	0	0	0	0.000238949	0	0	0	0.00134924
Pseudocercospora	0.000582581	0	0.000367242	0	0	0.000238949	0	0.00014771	0	0.00133648
Nosema	0.000873871	0	0	0.000278396	0.000169176	0	0	0	0	0.00132144
Amanita	0	0	0	0.000139198	0.000169176	0.000238949	0.000726612	0	0	0.00127394
Ganoderma	0	0	0	0	0	0	0.000544959	0	0.000690703	0.00123566
Blumeria	0	0	0	0	0.000338352	0	0	0.000295421	0.000552563	0.00118634
Tetrapisispora	0	0	0.00110173	0	0	0	0	0	0	0.00110173
Zygosaccharomyces	0	0	0.00110173	0	0	0	0	0	0	0.00110173
Spathaspora	0	0	0	0	0	0	0.000726612	0	0.000276281	0.00100289
Fonsecaea	0.00029129	0	0.000367242	0	0.000338352	0	0	0	0	0.000996885
Pyrenophora	0	0.000819001	0	0	0.000169176	0	0	0	0	0.000988177
Pleurotus	0	0	0.000367242	0.000139198	0	0	0.000181653	0.000295421	0	0.000983514
Chrysoporthe	0.00029129	0	0	0	0.000169176	0	0.000363306	0	0.000138141	0.000961913
Mollisia	0	0	0	0.000278396	0	0.000477897	0.000181653	0	0	0.000937947
Bipolaris	0	0	0.000367242	0	0	0	0	0	0.000552563	0.000919805
Kluyveromyces	0	0	0.000734484	0	0	0	0.000181653	0	0	0.000916137
Morellospora	0	0	0	0	0	0	0	0.000886263	0	0.000886263
Lachnellula	0	0	0.000367242	0	0	0	0.000363306	0	0.000138141	0.000868689
Cucurbitaria	0.00029129	0	0	0	0	0	0	0	0.000552563	0.000843853
Microsporum	0	0	0	0	0	0	0	0.00014771	0.000690703	0.000838414
Wallemia	0	0	0	0	0	0.000238949	0	0.000590842	0	0.000829791
Linderina	0	0.000819001	0	0	0	0	0	0	0	0.000819001
Ramularia	0	0.0004095	0	0	0	0	0.000363306	0	0	0.000772806
Histoplasma	0	0.0004095	0	0	0	0	0.000363306	0	0	0.000772806
Gaeumannomyces	0	0.0004095	0	0	0.000338352	0	0	0	0	0.000747853
Aureobasidium	0	0.0004095	0	0	0.000169176	0	0	0.00014771	0	0.000726387
Debaryomyces	0	0	0	0	0	0	0.000181653	0.000443131	0	0.000624785
Sordaria	0	0	0	0	0	0	0.000181653	0	0.000414422	0.000596075
Blastomyces	0.000582581	0	0	0	0	0	0	0	0	0.000582581
Ascoidea	0.000582581	0	0	0	0	0	0	0	0	0.000582581
Picipes	0.000582581	0	0	0	0	0	0	0	0	0.000582581
Pichia	0.00029129	0	0	0	0	0	0	0	0.000276281	0.000567572
Suillus	0	0	0	0.000139198	0	0.000238949	0.000181653	0	0	0.0005598
Laccaria	0	0	0	0.000556793	0	0	0	0	0	0.000556793
Antarctomyces	0	0	0	0	0	0	0.000544959	0	0	0.000544959
Pseudozyma	0	0	0	0	0	0	0.000544959	0	0	0.000544959
Laetiporus	0	0	0.000367242	0	0	0	0	0.00014771	0	0.000514952
Drepanopeziza	0	0	0.000367242	0.000139198	0	0	0	0	0	0.00050644
Cantharellus	0	0	0.000367242	0	0	0	0	0	0.000138141	0.000505383
Zygotorulaspora	0	0	0	0	0	0.000477897	0	0	0	0.000477897
Spizellomyces	0	0	0	0	0	0.000477897	0	0	0	0.000477897
Sporothrix	0	0	0	0	0	0	0.000181653	0.000295421	0	0.000477074
Coniosporium	0	0	0	0.000139198	0	0	0.000181653	0	0.000138141	0.000458992
Sclerotinia	0	0	0	0	0.000169176	0	0	0.00014771	0.000138141	0.000455027
Parasitella	0	0	0	0	0	0	0	0.000443131	0	0.000443131
Morchella	0	0	0	0.000278396	0	0	0	0	0.000138141	0.000416537
Exserohilum	0	0	0	0.000139198	0	0	0	0	0.000276281	0.000415479
Rhopalomyces	0	0	0	0	0	0	0	0	0.000414422	0.000414422
Saccharomycopsis	0	0.0004095	0	0	0	0	0	0	0	0.0004095
Agaricus	0	0.0004095	0	0	0	0	0	0	0	0.0004095
Pestalotiopsis	0	0	0	0.000139198	0	0.000238949	0	0	0	0.000378147
Drechmeria	0	0	0.000367242	0	0	0	0	0	0	0.000367242
Annulohypoxylon	0	0	0.000367242	0	0	0	0	0	0	0.000367242
Coprinopsis	0	0	0.000367242	0	0	0	0	0	0	0.000367242
Tuber	0	0	0	0	0	0	0.000363306	0	0	0.000363306
Syncephalis	0	0	0	0	0	0	0.000363306	0	0	0.000363306
Cryptococcus	0	0	0	0	0.000338352	0	0	0	0	0.000338352
Eremothecium	0	0	0	0	0	0	0.000181653	0.00014771	0	0.000329364
Lindgomyces	0	0	0	0.000139198	0.000169176	0	0	0	0	0.000308374
Letharia	0.00029129	0	0	0	0	0	0	0	0	0.00029129
Cordyceps	0.00029129	0	0	0	0	0	0	0	0	0.00029129
Armillaria	0.00029129	0	0	0	0	0	0	0	0	0.00029129
Guyanagaster	0.00029129	0	0	0	0	0	0	0	0	0.00029129
Vanrija	0.00029129	0	0	0	0	0	0	0	0	0.00029129
Ceraceosorus	0	0	0	0.000139198	0	0	0	0.00014771	0	0.000286909
Clitopilus	0	0	0	0.000278396	0	0	0	0	0	0.000278396
Sporisorium	0	0	0	0.000278396	0	0	0	0	0	0.000278396
Trichosporon	0	0	0	0.000139198	0	0	0	0	0.000138141	0.000277339
Dothidotthia	0	0	0	0	0	0.000238949	0	0	0	0.000238949
Arthrobotrys	0	0	0	0	0	0.000238949	0	0	0	0.000238949
Cutaneotrichosporon	0	0	0	0	0	0.000238949	0	0	0	0.000238949
Scheffersomyces	0	0	0	0	0	0	0.000181653	0	0	0.000181653
Vavraia	0	0	0	0	0	0	0.000181653	0	0	0.000181653
Saprochaete	0	0	0	0	0.000169176	0	0	0	0	0.000169176
[Candida]	0	0	0	0	0.000169176	0	0	0	0	0.000169176
Nemania	0	0	0	0	0.000169176	0	0	0	0	0.000169176
Protomyces	0	0	0	0	0.000169176	0	0	0	0	0.000169176
Rhodotorula	0	0	0	0	0.000169176	0	0	0	0	0.000169176
Amorphotheca	0	0	0	0	0	0	0	0.00014771	0	0.00014771
Hyphopichia	0	0	0	0	0	0	0	0.00014771	0	0.00014771
Melampsora	0	0	0	0	0	0	0	0.00014771	0	0.00014771
Sphaerulina	0	0	0	0.000139198	0	0	0	0	0	0.000139198
Paecilomyces	0	0	0	0.000139198	0	0	0	0	0	0.000139198
Pseudomassariella	0	0	0	0.000139198	0	0	0	0	0	0.000139198
Trametes	0	0	0	0.000139198	0	0	0	0	0	0.000139198
Aplosporella	0	0	0	0	0	0	0	0	0.000138141	0.000138141
Zymoseptoria	0	0	0	0	0	0	0	0	0.000138141	0.000138141
Cyphellophora	0	0	0	0	0	0	0	0	0.000138141	0.000138141
Yamadazyma	0	0	0	0	0	0	0	0	0.000138141	0.000138141
unclassified	0.644626	0.65602	0.681968	0.276308	0.227711	0.353166	0.203633	0.171049	0.132477	3.34696
