# Supplementary material for: Integrated metagenomics and metabolomics analysis reveals changes in the microbiome and metabolites in the rhizosphere soil of Fritillaria unibracteata
Source: Front Plant Sci. 2023 Aug 4;14:1223720. doi: 10.3389/fpls.2023.1223720 (PMC10436506; doi:10.3389/fpls.2023.1223720)
Supplement: Supplementary Figure 1 — Cluster heat map of the distribution of content between different groups for the top 30 bacterial genera in terms of relative content. [file DataSheet_1.zip › Supplementary Table 6.XLSX]

## Sheet: Supplementary Table 6
KEGG Level 3 pathway relative abundance
Taxonomy	CC1a	CC1b	CC1c	CC2a	CC2b	CC2c	CC3a	CC3b	CC3c	Tax_detail
Ribosome	61.4053	59.9885	65.0633	64.5658	64.7046	67.4496	74.5768	77.7077	72.8192	Genetic Information Processing;Translation;Ribosome
Valine, leucine and isoleucine biosynthesis	62.2389	56.7648	63.9559	60.0578	54.9941	57.3118	70.9858	71.5227	65.5844	Metabolism;Amino acid metabolism;Valine, leucine and isoleucine biosynthesis
Synthesis and degradation of ketone bodies	60.5147	53.5721	58.6119	58.2537	55.2999	54.2616	58.424	58.3149	54.3419	Metabolism;Lipid metabolism;Synthesis and degradation of ketone bodies
Lipoic acid metabolism	35.6133	35.573	36.5523	39.615	42.3875	43.8308	48.131	44.304	45.919	Metabolism;Metabolism of cofactors and vitamins;Lipoic acid metabolism
Cell cycle - Caulobacter	41.6258	40.1701	41.4902	37.8773	34.2334	37.4736	42.1925	44.6176	42.1883	Cellular Processes;Cell growth and death;Cell cycle - Caulobacter
Citrate cycle (TCA cycle)	35.7988	34.497	35.6212	39.3712	36.8428	37.8295	40.9015	43.9977	39.639	Metabolism;Carbohydrate metabolism;Citrate cycle (TCA cycle)
Fatty acid biosynthesis	30.9882	30.8862	32.7126	27.813	25.4795	27.4469	36.7517	36.7594	34.4535	Metabolism;Lipid metabolism;Fatty acid biosynthesis
C5-Branched dibasic acid metabolism	31.5991	28.0397	31.9672	30.5731	28.3454	29.8331	32.7482	33.9485	31.7548	Metabolism;Carbohydrate metabolism;C5-Branched dibasic acid metabolism
Biosynthesis of amino acids	28.0516	27.1503	29.7441	28.5107	26.2155	27.4089	34.629	35.3319	32.1981	Metabolism;Global and overview maps;Biosynthesis of amino acids
Carbon fixation in photosynthetic organisms	25.2148	23.6631	26.1175	26.0228	25.4888	26.8664	31.4881	32.9525	31.0881	Metabolism;Energy metabolism;Carbon fixation in photosynthetic organisms
Alanine, aspartate and glutamate metabolism	25.6019	25.4042	26.7492	26.3427	24.9277	26.0805	32.2474	31.6743	29.5228	Metabolism;Amino acid metabolism;Alanine, aspartate and glutamate metabolism
Pantothenate and CoA biosynthesis	26.7699	25.0277	27.4244	27.1515	24.9287	25.1734	30.5234	30.0949	27.9058	Metabolism;Metabolism of cofactors and vitamins;Pantothenate and CoA biosynthesis
Drug metabolism - other enzymes	26.5146	25.0153	27.7384	27.6243	25.9326	24.5559	28.6811	29.4857	29.1365	Metabolism;Xenobiotics biodegradation and metabolism;Drug metabolism - other enzymes
Glyoxylate and dicarboxylate metabolism	27.2269	25.7904	27.929	26.4553	25.0689	25.9872	28.3396	28.7984	27.8543	Metabolism;Carbohydrate metabolism;Glyoxylate and dicarboxylate metabolism
Biotin metabolism	25.5075	25.824	27.2005	22.9169	20.9362	21.8268	30.761	31.2002	28.6157	Metabolism;Metabolism of cofactors and vitamins;Biotin metabolism
2-Oxocarboxylic acid metabolism	24.1777	23.4372	25.6575	24.9459	22.2773	23.4404	29.2077	29.4635	27.2126	Metabolism;Global and overview maps;2-Oxocarboxylic acid metabolism
Carbon fixation pathways in prokaryotes	24.6199	23.9591	25.2083	25.8111	24.6483	25.5571	26.7207	27.3598	25.6433	Metabolism;Energy metabolism;Carbon fixation pathways in prokaryotes
Valine, leucine and isoleucine degradation	24.1933	23.5119	24.4526	24.6438	23.8567	24.9658	27.6129	27.9036	26.0909	Metabolism;Amino acid metabolism;Valine, leucine and isoleucine degradation
Aminoacyl-tRNA biosynthesis	22.1634	21.9872	22.7547	21.4399	20.2505	19.4947	27.7266	27.9005	24.5694	Genetic Information Processing;Translation;Aminoacyl-tRNA biosynthesis
Pyruvate metabolism	22.1997	21.772	22.3801	22.8466	21.8021	22.1548	24.3512	25.187	24.3843	Metabolism;Carbohydrate metabolism;Pyruvate metabolism
Fatty acid metabolism	23.5037	22.7771	23.5461	20.8263	19.2343	19.9981	25.8929	26.0179	24.4599	Metabolism;Global and overview maps;Fatty acid metabolism
Selenocompound metabolism	22.9335	20.487	22.3799	22.9834	21.9248	22.3166	24.3758	24.749	22.0571	Metabolism;Metabolism of other amino acids;Selenocompound metabolism
D-Glutamine and D-glutamate metabolism	21.0769	24.7754	21.583	18.3574	19.7301	20.0566	26.7477	24.2731	20.9494	Metabolism;Metabolism of other amino acids;D-Glutamine and D-glutamate metabolism
Arginine biosynthesis	19.3074	20.8439	21.224	19.0479	17.6748	18.6643	24.4778	23.3569	21.9399	Metabolism;Amino acid metabolism;Arginine biosynthesis
Propanoate metabolism	20.7538	20.1623	20.7932	20.2589	19.7142	20.4224	21.3451	21.53	21.3035	Metabolism;Carbohydrate metabolism;Propanoate metabolism
Type I diabetes mellitus	20.4679	18.4508	18.6676	21.1979	19.9934	20.3262	19.7761	19.2864	20.8248	Human Diseases;Endocrine and metabolic disease;Type I diabetes mellitus
RNA degradation	19.8618	19.1813	19.5159	19.83	18.5854	19.3542	20.9553	20.5086	19.5978	Genetic Information Processing;Folding, sorting and degradation;RNA degradation
Streptomycin biosynthesis	17.3094	16.7442	18.3272	20.3407	19.5856	18.624	21.0007	23.386	20.9508	Metabolism;Biosynthesis of other secondary metabolites;Streptomycin biosynthesis
Carbon metabolism	18.7003	18.1459	19.2685	18.8172	17.7975	18.5188	20.9304	21.8886	20.7459	Metabolism;Global and overview maps;Carbon metabolism
RNA polymerase	18.9122	18.1798	19.6248	19.6636	18.4378	20.9846	19.8525	19.6938	19.3381	Genetic Information Processing;Transcription;RNA polymerase
Glycine, serine and threonine metabolism	18.4464	17.8198	18.756	18.7756	16.9041	17.3419	22.0682	22.7238	20.9231	Metabolism;Amino acid metabolism;Glycine, serine and threonine metabolism
Longevity regulating pathway - worm	19.001	18.3218	18.4665	19.6606	18.8944	19.0099	19.8183	20.0097	20.4066	Organismal Systems;Aging;Longevity regulating pathway - worm
Pyrimidine metabolism	17.8932	17.5325	18.643	18.7379	17.8544	18.7124	20.9673	20.89	19.3799	Metabolism;Nucleotide metabolism;Pyrimidine metabolism
Butanoate metabolism	19.8814	18.5577	19.1495	19.6392	17.8207	17.727	18.6882	19.7182	18.8747	Metabolism;Carbohydrate metabolism;Butanoate metabolism
One carbon pool by folate	17.5443	17.4245	18.9559	16.8069	16.6131	15.6567	21.6902	22.0023	19.8727	Metabolism;Metabolism of cofactors and vitamins;One carbon pool by folate
Glycolysis / Gluconeogenesis	17.0419	16.5697	17.6065	17.8587	17.0282	17.8589	20.1414	21.2871	20.7254	Metabolism;Carbohydrate metabolism;Glycolysis / Gluconeogenesis
Cysteine and methionine metabolism	17.9413	17.1061	18.6963	16.9879	16.2079	16.7933	20.5049	20.9987	19.6931	Metabolism;Amino acid metabolism;Cysteine and methionine metabolism
Monobactam biosynthesis	17.3681	18.1579	18.4485	17.7908	16.2245	16.1582	20.4913	19.7945	19.0205	Metabolism;Biosynthesis of other secondary metabolites;Monobactam biosynthesis
Flagellar assembly	14.7087	16.9746	17.3266	14.3504	12.2614	14.0004	25.5179	24.3174	20.378	Cellular Processes;Cell motility;Flagellar assembly
Bacterial chemotaxis	16.3923	17.4521	19.3443	15.0544	12.6611	17.0082	21.8893	22.475	17.4957	Cellular Processes;Cell motility;Bacterial chemotaxis
Protein export	16.9831	16.4074	17.7839	14.3953	12.7914	13.779	20.2477	20.311	18.3313	Genetic Information Processing;Folding, sorting and degradation;Protein export
Oxidative phosphorylation	16.8891	16.4767	16.9283	16.1674	15.3924	14.7767	18.2827	18.7101	17.364	Metabolism;Energy metabolism;Oxidative phosphorylation
Fatty acid degradation	17.5227	16.842	17.2426	14.7147	14.6302	14.228	17.53	17.9093	17.648	Metabolism;Lipid metabolism;Fatty acid degradation
Histidine metabolism	15.5207	15.7709	15.3332	15.8853	14.7088	14.9961	19.3181	18.494	17.6847	Metabolism;Amino acid metabolism;Histidine metabolism
Prodigiosin biosynthesis	16.9158	15.4405	16.3865	14.4744	12.6876	12.8015	19.1184	19.854	16.6679	Metabolism;Biosynthesis of other secondary metabolites;Prodigiosin biosynthesis
Glutathione metabolism	15.7535	15.5521	16.6046	14.0536	12.114	12.1158	17.3519	18.544	18.8353	Metabolism;Metabolism of other amino acids;Glutathione metabolism
Nitrogen metabolism	15.3195	14.8274	15.5773	14.3588	13.4344	14.3562	17.814	18.0699	16.5622	Metabolism;Energy metabolism;Nitrogen metabolism
Lysine biosynthesis	13.7517	14.5006	14.7749	14.4668	13.3332	13.0026	18.8888	18.7605	17.2041	Metabolism;Amino acid metabolism;Lysine biosynthesis
Geraniol degradation	16.8782	15.7763	14.5184	14.357	12.6412	12.2836	16.1277	16.7543	17.1001	Metabolism;Metabolism of terpenoids and polyketides;Geraniol degradation
Homologous recombination	13.0147	12.768	14.5837	13.8421	13.753	14.2083	17.9167	18.2221	15.9055	Genetic Information Processing;Replication and repair;Homologous recombination
Vitamin B6 metabolism	13.3281	11.0417	12.727	15.255	15.8981	15.824	14.8738	17.1931	16.9347	Metabolism;Metabolism of cofactors and vitamins;Vitamin B6 metabolism
Limonene and pinene degradation	17.2357	15.9729	13.8308	13.2829	11.1477	11.1822	15.3618	18.1822	15.4832	Metabolism;Metabolism of terpenoids and polyketides;Limonene and pinene degradation
Purine metabolism	13.9411	13.671	14.4167	13.8446	13.2123	13.7602	16.3082	16.4707	15.2931	Metabolism;Nucleotide metabolism;Purine metabolism
D-Alanine metabolism	12.907	15.6918	14.2212	11.1906	9.0436	7.9266	21.9498	19.931	17.1582	Metabolism;Metabolism of other amino acids;D-Alanine metabolism
Sulfur relay system	13.6233	11.4972	14.2287	14.5694	13.8157	14.8237	15.0512	15.3115	14.7989	Genetic Information Processing;Folding, sorting and degradation;Sulfur relay system
Terpenoid backbone biosynthesis	13.1371	13.3223	13.502	14.4273	12.9081	13.4447	15.7694	15.9628	15.1226	Metabolism;Metabolism of terpenoids and polyketides;Terpenoid backbone biosynthesis
Pentose phosphate pathway	13.1068	12.7136	13.5253	12.9805	11.9523	12.4366	15.9537	17.1777	16.4712	Metabolism;Carbohydrate metabolism;Pentose phosphate pathway
Biosynthesis of terpenoids and steroids	8.687	17.089	14.889	10.956	9.617	5.138	19.051	20.657	19.095	Metabolism;Chemical structure transformation maps;Biosynthesis of terpenoids and steroids
Thiamine metabolism	13.9054	13.9257	14.8613	11.6704	10.4069	11.0123	15.6375	15.2852	14.7655	Metabolism;Metabolism of cofactors and vitamins;Thiamine metabolism
Mismatch repair	12.7338	11.9155	13.2928	12.2683	11.6882	12.1267	16.5923	16.5598	14.2445	Genetic Information Processing;Replication and repair;Mismatch repair
Phenylalanine, tyrosine and tryptophan biosynthesis	12.002	11.8524	13.9456	11.9896	10.4376	10.8797	15.571	15.586	14.2244	Metabolism;Amino acid metabolism;Phenylalanine, tyrosine and tryptophan biosynthesis
Legionellosis	12.8732	12.2206	12.5342	13.7522	13.0661	12.5739	13.4501	13.2295	12.7717	Human Diseases;Infectious disease: bacterial;Legionellosis
Atrazine degradation	14.1922	16.6059	15.1685	11.9452	11.5005	11.8259	11.9277	10.4897	11.0007	Metabolism;Xenobiotics biodegradation and metabolism;Atrazine degradation
Biosynthesis of secondary metabolites	11.9859	11.6491	12.4205	11.9887	11.1064	11.4887	14.522	14.8311	13.8626	Metabolism;Global and overview maps;Biosynthesis of secondary metabolites
Photosynthesis	13.5455	13.1422	13.4131	11.8338	11.1166	11.3805	12.8464	13.2763	12.821	Metabolism;Energy metabolism;Photosynthesis
Antifolate resistance	11.3207	11.4144	12.231	11.4132	10.5837	11.1947	14.8899	15.4262	13.5741	Human Diseases;Drug resistance: antineoplastic;Antifolate resistance
Drug metabolism - cytochrome P450	12.833	12.3324	15.0914	10.2727	9.60696	9.33792	12.9378	12.7408	15.4447	Metabolism;Xenobiotics biodegradation and metabolism;Drug metabolism - cytochrome P450
beta-Alanine metabolism	12.534	11.8261	11.0534	11.697	10.8805	11.1708	12.0194	13.2317	12.7178	Metabolism;Metabolism of other amino acids;beta-Alanine metabolism
Peptidoglycan biosynthesis	10.7871	10.8168	11.2295	10.2442	8.96509	8.92083	15.4458	14.692	13.497	Metabolism;Glycan biosynthesis and metabolism;Peptidoglycan biosynthesis
Nucleotide excision repair	10.3336	10.3243	10.9896	12.4008	10.7891	11.6936	12.6762	12.893	11.2591	Genetic Information Processing;Replication and repair;Nucleotide excision repair
Tryptophan metabolism	12.1995	11.7978	11.7369	10.5849	10.2617	9.82715	11.8065	12.7052	11.8284	Metabolism;Amino acid metabolism;Tryptophan metabolism
Bacterial secretion system	10.599	9.98066	10.8842	8.61753	7.67658	8.19573	13.8596	13.9812	12.2091	Environmental Information Processing;Membrane transport;Bacterial secretion system
Metabolic pathways	10.2056	9.95214	10.5598	9.9394	9.42363	9.58557	11.9787	12.1085	11.4102	Metabolism;Global and overview maps;Metabolic pathways
Taurine and hypotaurine metabolism	10.2044	10.3993	11.5815	9.93242	9.89754	9.74804	10.0454	10.1475	11.3762	Metabolism;Metabolism of other amino acids;Taurine and hypotaurine metabolism
Biosynthesis of unsaturated fatty acids	9.50121	9.48431	9.78241	9.57152	7.77252	8.56462	13.6284	13.1721	11.5683	Metabolism;Lipid metabolism;Biosynthesis of unsaturated fatty acids
Vancomycin resistance	9.69114	10.128	10.1018	9.65481	8.50067	7.93981	12.7341	12.2172	10.647	Human Diseases;Drug resistance: antimicrobial;Vancomycin resistance
Methane metabolism	10.1989	10.032	10.5816	9.32487	8.92196	9.26211	10.26	10.5044	10.6714	Metabolism;Energy metabolism;Methane metabolism
Lysine degradation	10.3453	9.85387	10.0366	9.3787	8.94156	8.85323	10.0779	10.8192	9.94819	Metabolism;Amino acid metabolism;Lysine degradation
Microbial metabolism in diverse environments	9.69532	9.24489	9.82562	9.24944	8.81882	9.09265	10.4554	10.8898	10.4735	Metabolism;Global and overview maps;Microbial metabolism in diverse environments
Benzoate degradation	10.5369	10.1698	10.3046	9.24228	8.85988	8.66153	10.0041	10.1672	9.73423	Metabolism;Xenobiotics biodegradation and metabolism;Benzoate degradation
Folate biosynthesis	8.56638	8.74924	9.43581	8.22966	8.06301	8.47258	11.4359	10.8569	11.1471	Metabolism;Metabolism of cofactors and vitamins;Folate biosynthesis
Base excision repair	7.92124	8.46864	8.66214	8.72217	7.78419	8.35276	11.5057	11.9328	11.4698	Genetic Information Processing;Replication and repair;Base excision repair
DNA replication	8.54343	7.68352	9.2851	8.8373	8.58212	8.26165	10.6267	10.996	9.35085	Genetic Information Processing;Replication and repair;DNA replication
Styrene degradation	9.84816	9.01088	9.27344	7.9828	8.09888	7.77376	9.2028	9.8506	9.91444	Metabolism;Xenobiotics biodegradation and metabolism;Styrene degradation
Quorum sensing	9.79761	9.06298	9.78974	7.73342	6.88915	7.55724	9.46655	9.73241	9.69087	Cellular Processes;Cellular community - prokaryotes;Quorum sensing
Biofilm formation - Escherichia coli	8.88328	8.56182	9.06656	7.70511	7.43685	7.14787	10.8775	9.5587	9.46152	Cellular Processes;Cellular community - prokaryotes;Biofilm formation - Escherichia coli
Metabolism of xenobiotics by cytochrome P450	9.15494	8.85048	10.7068	7.27218	6.75418	6.61167	9.06045	8.86524	10.6463	Metabolism;Xenobiotics biodegradation and metabolism;Metabolism of xenobiotics by cytochrome P450
Phenylalanine metabolism	8.85771	8.04962	8.69963	8.55332	7.05327	7.8366	9.5356	9.12438	9.08042	Metabolism;Amino acid metabolism;Phenylalanine metabolism
Proximal tubule bicarbonate reclamation	8.12921	9.84179	8.442	9.17843	9.05479	8.82129	7.79414	8.31671	7.01471	Organismal Systems;Excretory system;Proximal tubule bicarbonate reclamation
Sulfur metabolism	8.58491	7.79083	8.77842	7.5854	7.56124	7.5267	8.35721	8.84205	7.93772	Metabolism;Energy metabolism;Sulfur metabolism
Cyanoamino acid metabolism	7.57837	7.84526	8.29774	7.92243	6.93237	7.32477	9.68	9.02649	7.97446	Metabolism;Metabolism of other amino acids;Cyanoamino acid metabolism
Biosynthesis of various secondary metabolites - part 1	7.46282	8.66442	9.08252	7.53794	6.19364	7.278	8.92406	8.41212	7.79958	Metabolism;Biosynthesis of other secondary metabolites;Biosynthesis of various secondary metabolites - part 1
Ubiquinone and other terpenoid-quinone biosynthesis	7.24173	6.88298	7.51073	6.90318	6.44438	7.00375	9.31338	9.2586	7.87316	Metabolism;Metabolism of cofactors and vitamins;Ubiquinone and other terpenoid-quinone biosynthesis
Arginine and proline metabolism	7.52331	7.32071	7.6415	6.70072	6.04604	6.64391	8.75685	9.01842	8.55141	Metabolism;Amino acid metabolism;Arginine and proline metabolism
Tyrosine metabolism	7.79127	7.34499	7.96388	6.55361	6.62524	6.83239	8.06964	8.02459	8.38733	Metabolism;Amino acid metabolism;Tyrosine metabolism
Central carbon metabolism in cancer	6.64676	6.56022	6.77576	7.23346	7.17457	7.50607	7.90011	8.51096	9.2287	Human Diseases;Cancer: overview;Central carbon metabolism in cancer
Nicotinate and nicotinamide metabolism	7.29592	7.06489	7.562	6.40802	6.12569	6.38881	9.23626	8.6293	8.18472	Metabolism;Metabolism of cofactors and vitamins;Nicotinate and nicotinamide metabolism
Lipopolysaccharide biosynthesis	6.967	7.52602	8.35412	4.46955	5.03012	4.52818	9.39547	9.89055	9.84315	Metabolism;Glycan biosynthesis and metabolism;Lipopolysaccharide biosynthesis
Chemical carcinogenesis	7.56933	7.57542	9.07111	5.72864	5.14153	4.89958	7.91156	7.65314	8.97011	Human Diseases;Cancer: overview;Chemical carcinogenesis
ABC transporters	7.90213	7.42353	7.80466	6.06388	5.45776	5.88228	7.65949	7.77451	7.46909	Environmental Information Processing;Membrane transport;ABC transporters
Amino sugar and nucleotide sugar metabolism	6.44226	6.21575	6.72539	6.43317	5.89023	5.9097	8.61925	8.5206	7.94532	Metabolism;Carbohydrate metabolism;Amino sugar and nucleotide sugar metabolism
Caprolactam degradation	8.50432	7.07555	6.32814	7.15191	5.65541	5.23114	6.31391	7.33023	7.92486	Metabolism;Xenobiotics biodegradation and metabolism;Caprolactam degradation
Phenazine biosynthesis	5.84306	6.94337	7.16494	6.59244	4.92438	5.97963	7.74881	6.93019	6.64663	Metabolism;Biosynthesis of other secondary metabolites;Phenazine biosynthesis
Two-component system	6.43616	6.35895	6.59641	5.80486	5.40475	5.65691	7.27389	7.33599	6.82754	Environmental Information Processing;Signal transduction;Two-component system
Glucosinolate biosynthesis	6.04615	5.74135	7.13865	6.40095	5.7396	6.1962	6.7264	7.0199	6.68	Metabolism;Biosynthesis of other secondary metabolites;Glucosinolate biosynthesis
Fructose and mannose metabolism	5.9385	5.60493	6.21194	6.05872	5.72447	6.10367	7.42255	7.53484	7.05817	Metabolism;Carbohydrate metabolism;Fructose and mannose metabolism
Peroxisome	6.26333	6.48342	6.70764	5.66189	4.92521	5.26936	7.15167	7.70068	6.92748	Cellular Processes;Transport and catabolism;Peroxisome
Chloroalkane and chloroalkene degradation	6.50456	6.5406	6.98021	4.98419	5.41005	5.3897	6.48386	6.58353	7.42828	Metabolism;Xenobiotics biodegradation and metabolism;Chloroalkane and chloroalkene degradation
Glucagon signaling pathway	5.54393	5.06944	5.56744	6.19615	5.8032	6.08151	6.48858	7.47022	7.47329	Organismal Systems;Endocrine system;Glucagon signaling pathway
Pentose and glucuronate interconversions	5.89893	5.72386	5.61421	5.68339	5.31266	5.97961	7.24333	7.28342	6.62462	Metabolism;Carbohydrate metabolism;Pentose and glucuronate interconversions
Porphyrin and chlorophyll metabolism	5.87984	5.64729	6.32199	5.20453	4.99543	5.14698	7.23791	7.43491	6.57026	Metabolism;Metabolism of cofactors and vitamins;Porphyrin and chlorophyll metabolism
Tuberculosis	6.05467	5.53605	5.52576	6.03967	5.77883	5.71558	6.21952	6.12875	6.26969	Human Diseases;Infectious disease: bacterial;Tuberculosis
HIF-1 signaling pathway	5.08981	4.77228	5.44861	5.72831	5.81546	6.20929	6.34675	6.72682	6.63676	Environmental Information Processing;Signal transduction;HIF-1 signaling pathway
Biofilm formation - Pseudomonas aeruginosa	5.15875	5.35373	5.84496	5.03038	4.1881	4.24749	7.55816	7.23631	6.78021	Cellular Processes;Cellular community - prokaryotes;Biofilm formation - Pseudomonas aeruginosa
Naphthalene degradation	5.32883	5.95083	6.72224	4.78538	4.91455	4.89397	5.58762	4.96793	6.68003	Metabolism;Xenobiotics biodegradation and metabolism;Naphthalene degradation
Ascorbate and aldarate metabolism	6.02011	5.86891	5.58565	4.59189	4.17933	4.66385	5.88785	6.53496	5.98767	Metabolism;Carbohydrate metabolism;Ascorbate and aldarate metabolism
Riboflavin metabolism	5.16314	4.68032	5.37159	4.88441	4.782	4.58343	5.32705	5.45723	6.2017	Metabolism;Metabolism of cofactors and vitamins;Riboflavin metabolism
Tropane, piperidine and pyridine alkaloid biosynthesis	5.06938	4.48308	5.052	4.833	3.65142	3.6075	6.60335	6.51704	5.82996	Metabolism;Biosynthesis of other secondary metabolites;Tropane, piperidine and pyridine alkaloid biosynthesis
Biofilm formation - Vibrio cholerae	4.84364	4.67741	5.00438	3.97359	3.96714	4.23331	6.58021	6.21346	5.92603	Cellular Processes;Cellular community - prokaryotes;Biofilm formation - Vibrio cholerae
Longevity regulating pathway - multiple species	5.14572	4.92266	4.87886	4.51674	3.89624	4.60931	5.42831	6.06707	5.56921	Organismal Systems;Aging;Longevity regulating pathway - multiple species
Galactose metabolism	4.76918	4.38072	4.69859	4.48812	4.52497	4.00746	5.47179	5.83465	5.63236	Metabolism;Carbohydrate metabolism;Galactose metabolism
GABAergic synapse	4.18871	4.30934	4.73772	4.73185	4.74758	4.85746	5.21894	5.35843	5.15842	Organismal Systems;Nervous system;GABAergic synapse
Furfural degradation	5.95413	4.97075	5.121	3.61987	4.95763	4.40512	3.80975	4.7075	5.46962	Metabolism;Xenobiotics biodegradation and metabolism;Furfural degradation
Betalain biosynthesis	5.33614	5.41929	3.43271	3.14671	4.01714	2.427	7.32971	6.577	5.072	Metabolism;Biosynthesis of other secondary metabolites;Betalain biosynthesis
Acarbose and validamycin biosynthesis	3.79173	4.34177	5.05065	5.60269	5.34119	4.62485	4.65646	5.11538	4.18142	Metabolism;Biosynthesis of other secondary metabolites;Acarbose and validamycin biosynthesis
Fluorobenzoate degradation	4.40372	5.779	4.99072	4.09061	4.4655	3.63961	4.9455	5.35517	5.02611	Metabolism;Xenobiotics biodegradation and metabolism;Fluorobenzoate degradation
Starch and sucrose metabolism	4.32684	3.85599	4.07081	4.3633	3.80445	3.97861	5.63957	5.94134	5.9112	Metabolism;Carbohydrate metabolism;Starch and sucrose metabolism
Sphingolipid metabolism	5.32415	5.26049	5.41722	4.92456	5.23634	5.22915	3.06293	3.50002	3.78683	Metabolism;Lipid metabolism;Sphingolipid metabolism
Platinum drug resistance	4.7592	4.4566	5.51478	3.95813	3.39878	3.07993	5.26231	5.44716	5.45213	Human Diseases;Drug resistance: antineoplastic;Platinum drug resistance
MAPK signaling pathway - plant	4.66628	4.51009	4.81644	4.03509	4.07717	3.74357	4.98444	5.2285	4.69233	Environmental Information Processing;Signal transduction;MAPK signaling pathway - plant
Fluid shear stress and atherosclerosis	4.71027	4.46483	4.69868	4.01229	3.66869	3.62892	5.02568	5.10999	4.93127	Human Diseases;Cardiovascular disease;Fluid shear stress and atherosclerosis
Novobiocin biosynthesis	4.29467	3.7922	4.20483	3.74233	3.05607	3.49153	6.0483	5.73063	5.18807	Metabolism;Biosynthesis of other secondary metabolites;Novobiocin biosynthesis
Chlorocyclohexane and chlorobenzene degradation	3.89438	4.67095	4.53774	3.90769	4.1741	3.32687	4.44	4.65846	4.1489	Metabolism;Xenobiotics biodegradation and metabolism;Chlorocyclohexane and chlorobenzene degradation
Ethylbenzene degradation	3.69362	4.02881	3.66469	3.85794	3.81025	4.13675	4.81456	4.24769	5.14369	Metabolism;Xenobiotics biodegradation and metabolism;Ethylbenzene degradation
PPAR signaling pathway	4.30615	4.25082	3.98525	3.96777	3.64077	3.36461	4.28874	4.62579	4.61064	Organismal Systems;Endocrine system;PPAR signaling pathway
Insect hormone biosynthesis	4.2505	4.41872	3.71583	3.02144	2.88672	3.11878	4.94	5.43544	4.46561	Metabolism;Metabolism of terpenoids and polyketides;Insect hormone biosynthesis
Xylene degradation	3.26235	3.79547	3.82303	3.99779	3.25879	3.11647	4.474	4.22368	3.67944	Metabolism;Xenobiotics biodegradation and metabolism;Xylene degradation
Inositol phosphate metabolism	3.41374	2.97415	3.49996	3.88662	3.44815	3.94573	3.67745	4.15511	4.16489	Metabolism;Carbohydrate metabolism;Inositol phosphate metabolism
Aminobenzoate degradation	4.58063	4.13742	4.0901	3.41808	3.01555	2.83348	3.53027	3.80996	3.69948	Metabolism;Xenobiotics biodegradation and metabolism;Aminobenzoate degradation
Steroid hormone biosynthesis	4.49604	4.23089	4.32515	3.96883	4.11674	4.12521	2.32453	2.50168	2.8854	Metabolism;Lipid metabolism;Steroid hormone biosynthesis
Necroptosis	3.05761	3.00423	3.29763	3.60329	3.49653	3.52486	4.10426	4.23886	3.79464	Cellular Processes;Cell growth and death;Necroptosis
Nitrotoluene degradation	3.55453	3.677	3.33605	4.51489	4.32153	5.27495	1.79984	2.60063	3.02511	Metabolism;Xenobiotics biodegradation and metabolism;Nitrotoluene degradation
Carbapenem biosynthesis	3.67516	3.17468	4.12216	3.07489	2.29763	3.22295	4.12005	3.93253	3.89158	Metabolism;Biosynthesis of other secondary metabolites;Carbapenem biosynthesis
Glycerophospholipid metabolism	3.19363	2.8433	3.2825	2.79487	2.44238	2.4591	4.89663	5.02758	4.22882	Metabolism;Lipid metabolism;Glycerophospholipid metabolism
Glutamatergic synapse	3.02625	3.12041	3.43374	3.34724	3.37615	3.39055	3.76159	3.86673	3.57269	Organismal Systems;Nervous system;Glutamatergic synapse
Cationic antimicrobial peptide (CAMP) resistance	2.6528	2.90907	3.30478	2.27006	2.25106	2.51993	4.44756	4.82991	3.68876	Human Diseases;Drug resistance: antimicrobial;Cationic antimicrobial peptide (CAMP) resistance
Glycerolipid metabolism	3.07565	3.0612	2.95838	2.77179	2.60134	2.31291	3.68798	4.19049	3.73548	Metabolism;Lipid metabolism;Glycerolipid metabolism
Retinol metabolism	2.90478	2.99094	3.46994	2.33878	2.55863	2.70171	3.09592	2.72927	3.63253	Metabolism;Metabolism of cofactors and vitamins;Retinol metabolism
Bisphenol degradation	3.096	2.6755	2.943	2.372	3.6795	0	4.009	3.138	3.8665	Metabolism;Xenobiotics biodegradation and metabolism;Bisphenol degradation
alpha-Linolenic acid metabolism	2.528	2.60467	2.49008	2.53042	2.57896	2.73783	3.30592	2.90742	3.55296	Metabolism;Lipid metabolism;alpha-Linolenic acid metabolism
Biosynthesis of vancomycin group antibiotics	2.43534	2.82924	3.01628	3.22452	2.83066	2.59069	2.68583	2.68421	2.3891	Metabolism;Metabolism of terpenoids and polyketides;Biosynthesis of vancomycin group antibiotics
Non-homologous end-joining	2.43247	2.72174	2.66921	3.22932	2.09505	2.62974	3.12932	3.10595	2.59921	Genetic Information Processing;Replication and repair;Non-homologous end-joining
Degradation of aromatic compounds	2.90741	2.87738	2.99222	2.29665	2.22729	2.32604	2.68325	2.72468	2.90576	Metabolism;Global and overview maps;Degradation of aromatic compounds
Polyketide sugar unit biosynthesis	2.12535	2.45879	2.64282	2.98661	2.83739	2.4234	2.83867	3.06004	2.39456	Metabolism;Metabolism of terpenoids and polyketides;Polyketide sugar unit biosynthesis
Phenylpropanoid biosynthesis	2.35903	2.59957	2.47783	2.52297	2.34674	2.34083	2.87791	3.15789	3.03291	Metabolism;Biosynthesis of other secondary metabolites;Phenylpropanoid biosynthesis
Biosynthesis of ansamycins	2.0765	1.99522	2.13919	2.38894	2.16812	2.30091	3.02506	3.36378	2.89162	Metabolism;Metabolism of terpenoids and polyketides;Biosynthesis of ansamycins
beta-Lactam resistance	1.95553	2.15555	2.48246	2.0675	1.66418	1.57442	2.94644	3.02721	2.52784	Human Diseases;Drug resistance: antimicrobial;beta-Lactam resistance
Insulin resistance	2.16092	1.96959	2.11181	2.61827	2.11503	1.98018	2.5806	2.38371	2.27659	Human Diseases;Endocrine and metabolic disease;Insulin resistance
Polycyclic aromatic hydrocarbon degradation	2.45971	2.75585	2.49261	2.24	2.18444	1.8412	1.9361	2.06795	1.98573	Metabolism;Xenobiotics biodegradation and metabolism;Polycyclic aromatic hydrocarbon degradation
Adipocytokine signaling pathway	2.27562	2.09602	2.33472	2.23338	1.77326	1.65428	2.2573	2.38189	2.15434	Organismal Systems;Endocrine system;Adipocytokine signaling pathway
Longevity regulating pathway	1.89026	2.04965	2.08921	1.74126	1.47062	1.64176	2.18204	2.43493	2.12426	Organismal Systems;Aging;Longevity regulating pathway
Ferroptosis	2.2457	1.97385	2.40409	1.61888	1.36609	1.32252	2.29861	2.13552	2.14327	Cellular Processes;Cell growth and death;Ferroptosis
Amyotrophic lateral sclerosis (ALS)	1.95035	2.03974	2.21691	1.46105	1.45919	1.3537	2.2894	2.50177	1.85328	Human Diseases;Neurodegenerative disease;Amyotrophic lateral sclerosis (ALS)
Phosphotransferase system (PTS)	1.70021	2.04981	1.99407	1.40873	1.47837	1.68782	2.13095	2.19604	1.9808	Environmental Information Processing;Membrane transport;Phosphotransferase system (PTS)
FoxO signaling pathway	1.71606	1.81694	1.85089	1.79757	1.45984	1.52622	1.88394	2.17695	1.85299	Environmental Information Processing;Signal transduction;FoxO signaling pathway
Toluene degradation	1.49928	2.1105	1.9578	1.58998	1.65539	1.32285	1.84248	2.1268	1.91611	Metabolism;Xenobiotics biodegradation and metabolism;Toluene degradation
Alzheimer disease	1.41388	1.48977	1.56263	1.51393	1.69043	1.43304	2.33119	2.41293	1.96931	Human Diseases;Neurodegenerative disease;Alzheimer disease
D-Arginine and D-ornithine metabolism	1.70112	0.864875	1.432	1.55038	1.07525	0.697125	2.8925	2.33263	2.6615	Metabolism;Metabolism of other amino acids;D-Arginine and D-ornithine metabolism
Steroid degradation	1.6616	1.18593	1.9416	1.58967	1.3366	1.24427	2.22927	2.29233	1.70593	Metabolism;Xenobiotics biodegradation and metabolism;Steroid degradation
Other glycan degradation	1.52858	1.40142	1.41542	1.87458	1.338	1.03442	2.13916	2.48958	1.80289	Metabolism;Glycan biosynthesis and metabolism;Other glycan degradation
Dioxin degradation	1.19039	1.92945	1.89206	2.20513	1.39461	1.65826	1.49548	1.48339	1.52229	Metabolism;Xenobiotics biodegradation and metabolism;Dioxin degradation
Zeatin biosynthesis	1.06088	1.62	1.55662	1.2995	0.56225	1.33563	2.14662	2.11338	2.46837	Metabolism;Metabolism of terpenoids and polyketides;Zeatin biosynthesis
Isoquinoline alkaloid biosynthesis	1.43295	1.38464	1.46059	1.57041	1.07361	1.18434	1.95573	1.88363	1.91646	Metabolism;Biosynthesis of other secondary metabolites;Isoquinoline alkaloid biosynthesis
Proteasome	1.96754	1.19442	1.64496	1.94315	1.94773	1.64721	0.871938	1.25069	1.37448	Genetic Information Processing;Folding, sorting and degradation;Proteasome
Insulin signaling pathway	1.36846	1.44592	1.42657	1.6086	1.44362	1.44366	1.64157	1.69378	1.60071	Organismal Systems;Endocrine system;Insulin signaling pathway
Type II diabetes mellitus	1.23059	1.25116	1.47797	1.40649	1.16086	1.19827	1.76895	1.97968	1.57324	Human Diseases;Endocrine and metabolic disease;Type II diabetes mellitus
AMPK signaling pathway	1.27099	1.35606	1.2491	1.61631	1.48732	1.40845	1.49499	1.55751	1.4611	Environmental Information Processing;Signal transduction;AMPK signaling pathway
Huntington disease	1.14719	1.31222	1.2793	1.09417	1.09851	1.02277	1.8878	2.0327	1.7119	Human Diseases;Neurodegenerative disease;Huntington disease
Cardiac muscle contraction	1.17797	1.23675	1.22177	1.00565	1.0276	0.819983	2.04757	2.20032	1.61245	Organismal Systems;Circulatory system;Cardiac muscle contraction
Phosphatidylinositol signaling system	1.06464	1.16011	1.36736	0.902236	0.903291	0.799691	1.99371	1.99358	2.11907	Environmental Information Processing;Signal transduction;Phosphatidylinositol signaling system
Renal cell carcinoma	1.08013	1.10929	1.24643	1.47707	1.34377	1.47143	1.36377	1.50484	1.32618	Human Diseases;Cancer: specific types;Renal cell carcinoma
Thermogenesis	1.14113	1.24001	1.32139	1.0315	0.930476	0.895605	1.8636	1.82548	1.47069	Organismal Systems;Environmental adaptation;Thermogenesis
Hepatocellular carcinoma	1.40441	1.28415	1.61728	1.11163	0.859061	0.757658	1.30228	1.43946	1.54197	Human Diseases;Cancer: specific types;Hepatocellular carcinoma
Glycosphingolipid biosynthesis - globo and isoglobo series	0.63	1.03827	1.295	1.25587	1.32093	1.00393	1.34527	1.6604	1.47427	Metabolism;Glycan biosynthesis and metabolism;Glycosphingolipid biosynthesis - globo and isoglobo series
Apoptosis - fly	0.894964	0.836607	1.11714	0.713179	1.0152	0.821321	2.09693	1.69463	1.52989	Cellular Processes;Cell growth and death;Apoptosis - fly
Plant-pathogen interaction	1.17736	1.07922	1.03376	1.2406	0.893013	0.879436	1.42599	1.58323	1.29737	Organismal Systems;Environmental adaptation;Plant-pathogen interaction
NOD-like receptor signaling pathway	1.10846	1.04391	0.878757	1.13844	1.02883	1.02887	1.43642	1.43049	1.27651	Organismal Systems;Immune system;NOD-like receptor signaling pathway
Lipoarabinomannan (LAM) biosynthesis	0.942846	0.496462	0.966538	0.92	0.596692	1.11985	1.00092	1.64354	2.14515	Metabolism;Glycan biosynthesis and metabolism;Lipoarabinomannan (LAM) biosynthesis
Glycosaminoglycan degradation	0.965733	0.9002	0.782067	0.8034	0.7196	0.574333	1.31727	1.39407	1.9418	Metabolism;Glycan biosynthesis and metabolism;Glycosaminoglycan degradation
Parkinson disease	0.751484	0.862705	0.856639	0.676008	0.79777	0.56468	1.46209	1.58539	1.19273	Human Diseases;Neurodegenerative disease;Parkinson disease
Ribosome biogenesis in eukaryotes	0.968415	1.20717	0.934817	0.646232	0.76861	0.729756	0.955841	1.16157	1.19209	Genetic Information Processing;Translation;Ribosome biogenesis in eukaryotes
MAPK signaling pathway - fly	0.786905	0.87481	0.916631	0.850679	0.659476	0.858619	1.12861	1.20513	1.20775	Environmental Information Processing;Signal transduction;MAPK signaling pathway - fly
Phosphonate and phosphinate metabolism	1.31352	1.1276	1.10188	0.716976	0.679405	0.614714	0.921762	1.03457	0.959357	Metabolism;Metabolism of other amino acids;Phosphonate and phosphinate metabolism
Primary immunodeficiency	0.7892	0.872257	0.7156	0.847657	0.831714	0.703229	1.23617	1.16649	1.29126	Human Diseases;Immune disease;Primary immunodeficiency
Non-alcoholic fatty liver disease (NAFLD)	0.731129	0.828629	0.85621	0.651581	0.720234	0.522726	1.39931	1.4541	1.07722	Human Diseases;Endocrine and metabolic disease;Non-alcoholic fatty liver disease (NAFLD)
Renin-angiotensin system	0.843318	0.659227	0.717136	0.705318	0.933	0.702955	1.10264	1.2705	1.07605	Organismal Systems;Endocrine system;Renin-angiotensin system
Epithelial cell signaling in Helicobacter pylori infection	0.992944	1.01012	0.921944	0.799667	0.766844	0.799267	0.958067	0.980078	0.751722	Human Diseases;Infectious disease: bacterial;Epithelial cell signaling in Helicobacter pylori infection
Basal transcription factors	0.9532	0.834257	0.735229	1.28791	1.34631	1.14886	0.309571	0.458257	0.668686	Genetic Information Processing;Transcription;Basal transcription factors
Thyroid hormone synthesis	0.848885	0.908269	0.819538	0.670077	0.657077	0.758308	0.814	1.02348	0.915673	Organismal Systems;Endocrine system;Thyroid hormone synthesis
N-Glycan biosynthesis	0.597581	0.784814	0.728256	0.851372	0.788349	0.62393	0.970047	0.931605	1.09807	Metabolism;Glycan biosynthesis and metabolism;N-Glycan biosynthesis
Salmonella infection	0.778134	0.6435	0.512232	0.827963	0.62322	0.552976	0.971207	1.04367	0.889622	Human Diseases;Infectious disease: bacterial;Salmonella infection
Penicillin and cephalosporin biosynthesis	0.7146	0.133067	0.739	0.6086	0.167933	0.311067	1.51613	1.2316	1.19207	Metabolism;Biosynthesis of other secondary metabolites;Penicillin and cephalosporin biosynthesis
Arachidonic acid metabolism	0.714267	0.651578	0.632444	0.589044	0.581044	0.720378	0.643311	0.871711	0.944889	Metabolism;Lipid metabolism;Arachidonic acid metabolism
Secondary bile acid biosynthesis	0.877769	0.670692	0.960769	0.727692	0.574	0.617385	0.594	0.471	0.772308	Metabolism;Lipid metabolism;Secondary bile acid biosynthesis
Cushing syndrome	0.499893	0.513388	0.57686	0.683603	0.621909	0.680992	0.631165	0.696455	0.613769	Human Diseases;Endocrine and metabolic disease;Cushing syndrome
Pathways in cancer	0.600614	0.56834	0.715733	0.561152	0.475621	0.468196	0.675841	0.720831	0.69279	Human Diseases;Cancer: overview;Pathways in cancer
MAPK signaling pathway - yeast	0.693756	0.732133	0.722989	0.521656	0.495622	0.439067	0.595289	0.718422	0.477767	Environmental Information Processing;Signal transduction;MAPK signaling pathway - yeast
Viral myocarditis	0.427263	0.428184	0.714579	0.357895	0.444105	0.426079	0.943289	0.876763	0.741447	Human Diseases;Cardiovascular disease;Viral myocarditis
Apoptosis - multiple species	0.408	0.394564	0.668795	0.338282	0.422	0.400487	0.912256	0.812923	0.680205	Cellular Processes;Cell growth and death;Apoptosis - multiple species
Carotenoid biosynthesis	0.435563	0.467396	0.471167	0.523646	0.414042	0.449271	0.690042	0.709979	0.795667	Metabolism;Metabolism of terpenoids and polyketides;Carotenoid biosynthesis
Isoflavonoid biosynthesis	0.406643	0.5715	0.869	0.147786	0.340429	0.332643	0.84	0.937857	0.279857	Metabolism;Biosynthesis of other secondary metabolites;Isoflavonoid biosynthesis
Caffeine metabolism	0.432867	0.510533	0.315267	0.312933	0.652667	0.552067	0.955533	0.3502	0.555467	Metabolism;Biosynthesis of other secondary metabolites;Caffeine metabolism
Viral carcinogenesis	0.358586	0.383661	0.407437	0.450149	0.409017	0.395874	0.418994	0.470994	0.444293	Human Diseases;Cancer: overview;Viral carcinogenesis
Cocaine addiction	0.402553	0.355737	0.359895	0.274921	0.353211	0.243579	0.498921	0.521526	0.647526	Human Diseases;Substance dependence;Cocaine addiction
Neomycin, kanamycin and gentamicin biosynthesis	0.370123	0.257684	0.343351	0.243474	0.290965	0.300614	0.543579	0.628702	0.501211	Metabolism;Biosynthesis of other secondary metabolites;Neomycin, kanamycin and gentamicin biosynthesis
Protein processing in endoplasmic reticulum	0.308393	0.388121	0.406757	0.295029	0.334643	0.369529	0.455614	0.513157	0.395557	Genetic Information Processing;Folding, sorting and degradation;Protein processing in endoplasmic reticulum
African trypanosomiasis	0.326514	0.266946	0.371757	0.243514	0.157568	0.337054	0.670784	0.554676	0.533568	Human Diseases;Infectious disease: parasitic;African trypanosomiasis
Meiosis - yeast	0.565101	0.438394	0.392707	0.296364	0.194909	0.250949	0.364909	0.495253	0.445687	Cellular Processes;Cell growth and death;Meiosis - yeast
RNA transport	0.461522	0.352848	0.469261	0.246094	0.318935	0.324094	0.388703	0.38558	0.25092	Genetic Information Processing;Translation;RNA transport
Indole alkaloid biosynthesis	0.523167	0.533667	0.267167	0.215778	0.319056	0.185056	0.413722	0.366222	0.292333	Metabolism;Biosynthesis of other secondary metabolites;Indole alkaloid biosynthesis
Amphetamine addiction	0.339933	0.3004	0.303911	0.232156	0.302422	0.205689	0.421311	0.4404	0.5468	Human Diseases;Substance dependence;Amphetamine addiction
Primary bile acid biosynthesis	0.577	0.125056	0.169278	0.476444	0.205278	0.350667	0.292222	0.514889	0.366778	Metabolism;Lipid metabolism;Primary bile acid biosynthesis
p53 signaling pathway	0.241091	0.233152	0.395197	0.199894	0.249364	0.236652	0.539061	0.480364	0.401939	Cellular Processes;Cell growth and death;p53 signaling pathway
Colorectal cancer	0.224113	0.216732	0.367366	0.185817	0.231803	0.219986	0.501099	0.446535	0.373634	Human Diseases;Cancer: specific types;Colorectal cancer
Small cell lung cancer	0.215027	0.207946	0.352473	0.178284	0.222405	0.211068	0.480784	0.428432	0.358486	Human Diseases;Cancer: specific types;Small cell lung cancer
Lysosome	0.292767	0.214233	0.300126	0.302	0.244	0.215718	0.330078	0.369126	0.267631	Cellular Processes;Transport and catabolism;Lysosome
Pertussis	0.393342	0.296367	0.258785	0.206772	0.124734	0.22981	0.280291	0.352165	0.32419	Human Diseases;Infectious disease: bacterial;Pertussis
Chagas disease (American trypanosomiasis)	0.239793	0.222695	0.24022	0.168402	0.212768	0.219305	0.382439	0.444232	0.298841	Human Diseases;Infectious disease: parasitic;Chagas disease (American trypanosomiasis)
Ether lipid metabolism	0.245167	0.105267	0.236233	0.193133	0.263833	0.129533	0.232833	0.427233	0.505033	Metabolism;Lipid metabolism;Ether lipid metabolism
Tetracycline biosynthesis	0.220118	0.231882	0.190941	0.238059	0	0.116471	0.492118	0.455471	0.384118	Metabolism;Metabolism of terpenoids and polyketides;Tetracycline biosynthesis
Bladder cancer	0.280447	0.150895	0.288368	0.344368	0.254263	0.274447	0.144053	0.280921	0.281342	Human Diseases;Cancer: specific types;Bladder cancer
Human papillomavirus infection	0.225213	0.24072	0.241837	0.248121	0.213728	0.22241	0.273854	0.310816	0.261715	Human Diseases;Infectious disease: viral;Human papillomavirus infection
Antigen processing and presentation	0.231049	0.24622	0.330561	0.177634	0.0902927	0.157439	0.397	0.399	0.205341	Organismal Systems;Immune system;Antigen processing and presentation
PI3K-Akt signaling pathway	0.23295	0.230038	0.265613	0.285851	0.206065	0.210782	0.240774	0.28649	0.20841	Environmental Information Processing;Signal transduction;PI3K-Akt signaling pathway
Renin secretion	0.203457	0.182261	0.173761	0.1685	0.303717	0.185152	0.299087	0.430913	0.207217	Organismal Systems;Endocrine system;Renin secretion
Biosynthesis of type II polyketide backbone	0.500667	0.116778	0.128	0.254778	0	0	0.616556	0.230667	0.286333	Metabolism;Metabolism of terpenoids and polyketides;Biosynthesis of type II polyketide backbone
Apoptosis	0.189743	0.174294	0.287422	0.148064	0.154826	0.148541	0.366321	0.346826	0.295046	Cellular Processes;Cell growth and death;Apoptosis
Toxoplasmosis	0.169277	0.163702	0.277479	0.140351	0.182872	0.16616	0.378489	0.337277	0.282213	Human Diseases;Infectious disease: parasitic;Toxoplasmosis
Alcoholism	0.188726	0.176524	0.185631	0.156512	0.173107	0.172381	0.314655	0.315488	0.375464	Human Diseases;Substance dependence;Alcoholism
Biosynthesis of siderophore group nonribosomal peptides	0.167767	0.252533	0.260433	0.265367	0.0371333	0.0541333	0.289367	0.220167	0.3781	Metabolism;Metabolism of terpenoids and polyketides;Biosynthesis of siderophore group nonribosomal peptides
Proteoglycans in cancer	0.247086	0.207722	0.28	0.171494	0.183272	0.228747	0.208111	0.204556	0.193049	Human Diseases;Cancer: overview;Proteoglycans in cancer
Hepatitis B	0.169876	0.159841	0.26877	0.116752	0.145646	0.156611	0.31485	0.291159	0.234761	Human Diseases;Infectious disease: viral;Hepatitis B
Prion diseases	0.183833	0.2143	0.139167	0.0894333	0.0560333	0.102467	0.309667	0.384267	0.3388	Human Diseases;Neurodegenerative disease;Prion diseases
MicroRNAs in cancer	0.188228	0.281284	0.227599	0.156121	0.196435	0.175297	0.178966	0.154625	0.141547	Human Diseases;Cancer: overview;MicroRNAs in cancer
Herpes simplex virus 1 infection	0.165163	0.186707	0.209912	0.133408	0.167259	0.152932	0.242027	0.226592	0.209986	Human Diseases;Infectious disease: viral;Herpes simplex virus 1 infection
Influenza A	0.143831	0.137823	0.232371	0.109677	0.136097	0.130573	0.289073	0.273266	0.227218	Human Diseases;Infectious disease: viral;Influenza A
Dopaminergic synapse	0.184301	0.162867	0.164771	0.125867	0.163964	0.111518	0.228422	0.238771	0.296458	Organismal Systems;Nervous system;Dopaminergic synapse
Serotonergic synapse	0.179965	0.159035	0.160894	0.122906	0.157906	0.108894	0.223047	0.233153	0.289482	Organismal Systems;Nervous system;Serotonergic synapse
Sesquiterpenoid and triterpenoid biosynthesis	0.226466	0.150329	0.149329	0.139863	0.0857397	0.127932	0.274877	0.194479	0.240918	Metabolism;Metabolism of terpenoids and polyketides;Sesquiterpenoid and triterpenoid biosynthesis
Autophagy - yeast	0.0964805	0.148	0.178364	0.0568831	0.126701	0.149961	0.213403	0.290727	0.244636	Cellular Processes;Transport and catabolism;Autophagy - yeast
Choline metabolism in cancer	0.0875082	0.200082	0.170967	0.0566066	0.0813934	0.0648852	0.25623	0.27359	0.274279	Human Diseases;Cancer: overview;Choline metabolism in cancer
Hypertrophic cardiomyopathy (HCM)	0.132644	0.126945	0.124164	0.111753	0.194548	0.124507	0.192123	0.29363	0.153137	Human Diseases;Cardiovascular disease;Hypertrophic cardiomyopathy (HCM)
Progesterone-mediated oocyte maturation	0.148016	0.147391	0.211766	0.113797	0.0578437	0.100859	0.254328	0.255609	0.131547	Organismal Systems;Endocrine system;Progesterone-mediated oocyte maturation
Amoebiasis	0.186963	0.179975	0.127012	0.135086	0.133778	0.136704	0.21858	0.177309	0.118148	Human Diseases;Infectious disease: parasitic;Amoebiasis
Staurosporine biosynthesis	0.0366176	0.0850294	0.0615882	0.334147	0.142147	0.178971	0.191382	0.184235	0.0695	Metabolism;Biosynthesis of other secondary metabolites;Staurosporine biosynthesis
Mineral absorption	0.236065	0.239774	0	0.0966452	0.0160323	0.067	0.201677	0.198839	0.19129	Organismal Systems;Digestive system;Mineral absorption
Kaposi sarcoma-associated herpesvirus infection	0.0988323	0.0955776	0.162006	0.0819441	0.103385	0.0970124	0.220981	0.196919	0.16477	Human Diseases;Infectious disease: viral;Kaposi sarcoma-associated herpesvirus infection
Estrogen signaling pathway	0.124645	0.124118	0.178329	0.0958289	0.0511711	0.0849342	0.214171	0.21525	0.110776	Organismal Systems;Endocrine system;Estrogen signaling pathway
Prostate cancer	0.119911	0.119405	0.171557	0.0921899	0.0468608	0.0817089	0.206038	0.207076	0.10657	Human Diseases;Cancer: specific types;Prostate cancer
Clavulanic acid biosynthesis	0.3766	0	0	0	0	0	0	0.121	0.6514	Metabolism;Biosynthesis of other secondary metabolites;Clavulanic acid biosynthesis
IL-17 signaling pathway	0.116951	0.116457	0.167321	0.0899136	0.0457037	0.0796914	0.200951	0.201963	0.103938	Organismal Systems;Immune system;IL-17 signaling pathway
Th17 cell differentiation	0.111447	0.110976	0.159447	0.0856824	0.0435529	0.0759412	0.191494	0.192459	0.0990471	Organismal Systems;Immune system;Th17 cell differentiation
Human cytomegalovirus infection	0.082875	0.0801458	0.135849	0.0687135	0.0866927	0.081349	0.185302	0.165125	0.138167	Human Diseases;Infectious disease: viral;Human cytomegalovirus infection
Prolactin signaling pathway	0.0431579	0.0750175	0.11714	0.149807	0.0801754	0.192158	0.0614035	0.0745614	0.197912	Organismal Systems;Endocrine system;Prolactin signaling pathway
Biosynthesis of enediyne antibiotics	0.116658	0.130164	0.0811918	0.0877123	0.113041	0.120822	0.121411	0.139288	0.0796986	Metabolism;Metabolism of terpenoids and polyketides;Biosynthesis of enediyne antibiotics
Epstein-Barr virus infection	0.10472	0.121732	0.101848	0.14925	0.176634	0.138915	0.0199573	0.0468232	0.085378	Human Diseases;Infectious disease: viral;Epstein-Barr virus infection
Phospholipase D signaling pathway	0.0523333	0.119657	0.102245	0.0338529	0.0486765	0.0388039	0.153235	0.163618	0.164029	Environmental Information Processing;Signal transduction;Phospholipase D signaling pathway
Linoleic acid metabolism	0.04824	0.0712	0.13312	0.07152	0.08504	0.03684	0.1402	0.14084	0.12492	Metabolism;Lipid metabolism;Linoleic acid metabolism
Mannose type O-glycan biosynthesis	0.101952	0.0757619	0.098619	0	0.10781	0.0700476	0.215429	0.123095	0.0451429	Metabolism;Glycan biosynthesis and metabolism;Mannose type O-glycan biosynthesis
Steroid biosynthesis	0.145871	0.0434516	0.0302258	0.059871	0.0564839	0.0894516	0.197742	0.118419	0.0655484	Metabolism;Lipid metabolism;Steroid biosynthesis
Retrograde endocannabinoid signaling	0.0207647	0.111084	0.0430336	0.061042	0.0940756	0	0.136706	0.180101	0.148529	Organismal Systems;Nervous system;Retrograde endocannabinoid signaling
Systemic lupus erythematosus	0.0435778	0.0291111	0.067	0.0412667	0.0207111	0.0725778	0.166044	0.148511	0.179222	Human Diseases;Immune disease;Systemic lupus erythematosus
Cholesterol metabolism	0.12951	0.0274694	0.0986531	0.111816	0.0847959	0.147143	0.0331633	0.020102	0.0374694	Organismal Systems;Digestive system;Cholesterol metabolism
Other types of O-glycan biosynthesis	0.0823462	0.0611923	0.0796538	0	0.0870769	0.0565769	0.174	0.0994231	0.0364615	Metabolism;Glycan biosynthesis and metabolism;Other types of O-glycan biosynthesis
Biosynthesis of type II polyketide products	0.0570972	0.0724306	0.0733333	0.06975	0.0300694	0.095125	0.0491528	0.0787083	0.126111	Metabolism;Metabolism of terpenoids and polyketides;Biosynthesis of type II polyketide products
Protein digestion and absorption	0.0468929	0.0334643	0.0490536	0.0491964	0.0351607	0.0273036	0.115964	0.108661	0.0773393	Organismal Systems;Digestive system;Protein digestion and absorption
Nonribosomal peptide structures	0.0753148	0.0924259	0.15787	0	0	0.018963	0.0665556	0.0722778	0.0298333	Metabolism;Metabolism of terpenoids and polyketides;Nonribosomal peptide structures
Melanogenesis	0.0473134	0.0193582	0.0194478	0.0128806	0.00279104	0	0.180149	0.115522	0.0960746	Organismal Systems;Endocrine system;Melanogenesis
Human T-cell leukemia virus 1 infection	0.0788365	0.0765433	0.0588269	0.0571971	0.0590577	0.0776442	0.0078125	0.015476	0.0296923	Human Diseases;Infectious disease: viral;Human T-cell leukemia virus 1 infection
Phototransduction - fly	0.018	0.0490556	0.0595	0.0226111	0.0336111	0.0317778	0.0148333	0.0896111	0.0915	Organismal Systems;Sensory system;Phototransduction - fly
Vibrio cholerae infection	0.0618542	0.0359375	0.114792	0.0271458	0.00870833	0.0265208	0.0055625	0.09475	0.0343125	Human Diseases;Infectious disease: bacterial;Vibrio cholerae infection
Thyroid hormone signaling pathway	0.0165455	0.0100341	0.0223636	0.004625	0.0213068	0.0065	0.0416136	0.0981477	0.089	Organismal Systems;Endocrine system;Thyroid hormone signaling pathway
RIG-I-like receptor signaling pathway	0.0520189	0	0.0539245	0	0	0	0.0469245	0.0809434	0.0762264	Organismal Systems;Immune system;RIG-I-like receptor signaling pathway
Fanconi anemia pathway	0.0700741	0	0.067463	0.0378148	0.0340926	0.0318333	0	0.0325741	0	Genetic Information Processing;Replication and repair;Fanconi anemia pathway
Oxytocin signaling pathway	0.0341261	0.00795495	0.0153964	0.04	0.0474595	0.0339189	0.0152883	0.0262793	0.0266757	Organismal Systems;Endocrine system;Oxytocin signaling pathway
Staphylococcus aureus infection	0	0.0301212	0.0484697	0.0102424	0	0.00843939	0.0663939	0.0518182	0.0115758	Human Diseases;Infectious disease: bacterial;Staphylococcus aureus infection
Tight junction	0.0357228	0.0445842	0.0530594	0.00754455	0.00413861	0.0262376	0.00264356	0.0278218	0.0163069	Cellular Processes;Cellular community - eukaryotes;Tight junction
Calcium signaling pathway	0.0161678	0.0267902	0.0212587	0.00716084	0.013979	0.00996503	0.0399441	0.0546993	0.0228531	Environmental Information Processing;Signal transduction;Calcium signaling pathway
Phagosome	0.0312526	0.0281158	0.0400842	0.0174526	0.0044	0.0134	0.00281053	0.0478737	0.0173368	Cellular Processes;Transport and catabolism;Phagosome
Pathogenic Escherichia coli infection	0.00753488	0.0425349	0.024907	0.0177209	0.00972093	0.0133023	0.0062093	0.0375116	0.0383023	Human Diseases;Infectious disease: bacterial;Pathogenic Escherichia coli infection
mRNA surveillance pathway	0.0317119	0	0	0.0500169	0.0155763	0.024678	0.0320339	0.0178136	0	Genetic Information Processing;Translation;mRNA surveillance pathway
Parathyroid hormone synthesis, secretion and action	0.0368353	0	0.0335294	0.0118353	0.0530118	0.0324941	0	0	0	Organismal Systems;Endocrine system;Parathyroid hormone synthesis, secretion and action
Cytosolic DNA-sensing pathway	0.0170196	0	0.0356863	0	0.0224314	0.0282549	0	0.0210392	0.0192157	Organismal Systems;Immune system;Cytosolic DNA-sensing pathway
Hippo signaling pathway - fly	0.00623077	0.0169808	0.0205962	0.00782692	0.00803846	0.011	0.00513462	0.0310192	0.0316731	Environmental Information Processing;Signal transduction;Hippo signaling pathway - fly
Neuroactive ligand-receptor interaction	0.0256923	0.00544939	0.0195709	0.0221822	0.0168219	0.0291903	0.00657895	0.00398785	0.0074332	Environmental Information Processing;Signaling molecules and interaction;Neuroactive ligand-receptor interaction
Sphingolipid signaling pathway	0	0.0166026	0	0.0137179	0	0.0702564	0	0.0190256	0.0126667	Environmental Information Processing;Signal transduction;Sphingolipid signaling pathway
Cell cycle	0.0301284	0.0245321	0.0393394	0	0	0.0190642	0	0.0109817	0	Cellular Processes;Cell growth and death;Cell cycle
Adherens junction	0.0054	0.0147167	0.01785	0.00678333	0.00696667	0.00953333	0.00445	0.0268833	0.02745	Cellular Processes;Cellular community - eukaryotes;Adherens junction
Fatty acid elongation	0.03184	0	0	0.03768	0	0	0.045	0	0	Metabolism;Lipid metabolism;Fatty acid elongation
Shigellosis	0.0050625	0.0137969	0.0167344	0.00635937	0.00653125	0.0089375	0.00417188	0.0252031	0.0257344	Human Diseases;Infectious disease: bacterial;Shigellosis
Arrhythmogenic right ventricular cardiomyopathy (ARVC)	0.00498462	0.0135846	0.0164769	0.00626154	0.00643077	0.0088	0.00410769	0.0248154	0.0253385	Human Diseases;Cardiovascular disease;Arrhythmogenic right ventricular cardiomyopathy (ARVC)
EGFR tyrosine kinase inhibitor resistance	0	0	0.0650299	0	0	0.0263433	0.0125821	0	0	Human Diseases;Drug resistance: antineoplastic;EGFR tyrosine kinase inhibitor resistance
Bacterial invasion of epithelial cells	0.00443836	0.0120959	0.0146712	0.00557534	0.00572603	0.00783562	0.00365753	0.0220959	0.0225616	Human Diseases;Infectious disease: bacterial;Bacterial invasion of epithelial cells
Leukocyte transendothelial migration	0.00432	0.0117733	0.01428	0.00542667	0.00557333	0.00762667	0.00356	0.0215067	0.02196	Organismal Systems;Immune system;Leukocyte transendothelial migration
cAMP signaling pathway	0.0107808	0.0132534	0.00771918	0.0181575	0.00765753	0.00854795	0.0158151	0.00631507	0.0065411	Environmental Information Processing;Signal transduction;cAMP signaling pathway
Photosynthesis - antenna proteins	0	0	0	0	0.0691905	0.021	0	0	0	Metabolism;Energy metabolism;Photosynthesis - antenna proteins
Collecting duct acid secretion	0.0897647	0	0	0	0	0	0	0	0	Organismal Systems;Excretory system;Collecting duct acid secretion
Flavone and flavonol biosynthesis	0	0	0.0892	0	0	0	0	0	0	Metabolism;Biosynthesis of other secondary metabolites;Flavone and flavonol biosynthesis
Glycosphingolipid biosynthesis - ganglio series	0	0	0	0.089	0	0	0	0	0	Metabolism;Glycan biosynthesis and metabolism;Glycosphingolipid biosynthesis - ganglio series
Dilated cardiomyopathy (DCM)	0.00395122	0.0107683	0.013061	0.00496341	0.00509756	0.00697561	0.0032561	0.0196707	0.0200854	Human Diseases;Cardiovascular disease;Dilated cardiomyopathy (DCM)
Notch signaling pathway	0	0	0	0	0.0456774	0.0392581	0	0	0	Environmental Information Processing;Signal transduction;Notch signaling pathway
Various types of N-glycan biosynthesis	0	0	0.0286667	0.0357255	0	0	0	0.0176078	0	Metabolism;Glycan biosynthesis and metabolism;Various types of N-glycan biosynthesis
Platelet activation	0.00364045	0.00992135	0.0120337	0.00457303	0.00469663	0.00642697	0.003	0.0181236	0.0185056	Organismal Systems;Immune system;Platelet activation
Rheumatoid arthritis	0.0234769	0	0	0	0	0	0.0259077	0.0257538	0	Human Diseases;Immune disease;Rheumatoid arthritis
mTOR signaling pathway	0.013386	0	0.0382193	0	0	0.0154825	0.00739474	0	0	Environmental Information Processing;Signal transduction;mTOR signaling pathway
Bile secretion	0	0	0	0.0141525	0.0300339	0.0287797	0	0	0	Organismal Systems;Digestive system;Bile secretion
Apelin signaling pathway	0	0	0.042301	0	0.00181553	0.0171359	0.00818447	0	0	Environmental Information Processing;Signal transduction;Apelin signaling pathway
Hippo signaling pathway	0.00291892	0.00795495	0.00964865	0.00366667	0.00376577	0.00515315	0.00240541	0.0145315	0.0148378	Environmental Information Processing;Signal transduction;Hippo signaling pathway
Transcriptional misregulation in cancer	0	0.00515924	0.00376433	0.00459236	0.00343312	0.00840764	0.0108726	0.0224204	0.00546497	Human Diseases;Cancer: overview;Transcriptional misregulation in cancer
Hepatitis C	0.0188118	0.00963529	0.0195294	0	0	0	0	0.00668235	0	Human Diseases;Infectious disease: viral;Hepatitis C
Plant hormone signal transduction	0	0	0	0	0	0	0	0.0342444	0.0177556	Environmental Information Processing;Signal transduction;Plant hormone signal transduction
Focal adhesion	0.00218919	0.00596622	0.00723649	0.00275	0.00282432	0.00386486	0.00180405	0.0108986	0.0111284	Cellular Processes;Cellular community - eukaryotes;Focal adhesion
Rap1 signaling pathway	0.00203774	0.00555346	0.00673585	0.00255975	0.00380503	0.00359748	0.00167925	0.0101447	0.0103585	Environmental Information Processing;Signal transduction;Rap1 signaling pathway
Autophagy - animal	0.01599	0.00819	0.0166	0	0	0	0	0.00568	0	Cellular Processes;Transport and catabolism;Autophagy - animal
Regulation of actin cytoskeleton	0.00203774	0.00555346	0.00673585	0.00255975	0.00262893	0.00359748	0.00167925	0.0101447	0.0103585	Cellular Processes;Cell motility;Regulation of actin cytoskeleton
Chronic myeloid leukemia	0	0	0	0	0.0228387	0.019629	0	0	0	Human Diseases;Cancer: specific types;Chronic myeloid leukemia
Measles	0.0142768	0.0073125	0.0148214	0	0	0	0	0.00507143	0	Human Diseases;Infectious disease: viral;Measles
Synaptic vesicle cycle	0.03815	0	0	0	0	0	0	0	0	Organismal Systems;Nervous system;Synaptic vesicle cycle
Osteoclast differentiation	0	0	0	0	0	0	0.0170101	0.0169091	0	Organismal Systems;Development and regeneration;Osteoclast differentiation
Toll and Imd signaling pathway	0	0	0	0	0	0.00991489	0	0	0.0177872	Organismal Systems;Immune system;Toll and Imd signaling pathway
Wnt signaling pathway	0	0	0	0	0.0136154	0.0117019	0	0	0	Environmental Information Processing;Signal transduction;Wnt signaling pathway
Spliceosome	0.0117869	0	0	0	0	0	0.0111557	0	0	Genetic Information Processing;Transcription;Spliceosome
Gap junction	0	0.0160339	0	0.00601695	0	0	0	0	0	Cellular Processes;Cellular community - eukaryotes;Gap junction
Type I polyketide structures	0	0	0	0.0123826	0	0	0	0	0	Metabolism;Metabolism of terpenoids and polyketides;Type I polyketide structures
Phototransduction	0	0	0	0	0.0103889	0	0	0	0	Organismal Systems;Sensory system;Phototransduction
Ubiquitin mediated proteolysis	0	0	0	0	0	0.00366929	0	0	0.00658268	Genetic Information Processing;Folding, sorting and degradation;Ubiquitin mediated proteolysis
Vasopressin-regulated water reabsorption	0	0	0.00869697	0	0	0	0	0	0	Organismal Systems;Excretory system;Vasopressin-regulated water reabsorption
cGMP-PKG signaling pathway	0	0	0	0	0.0078547	0	0	0	0	Environmental Information Processing;Signal transduction;cGMP-PKG signaling pathway
Olfactory transduction	0	0	0	0	0.00748	0	0	0	0	Organismal Systems;Sensory system;Olfactory transduction
Cellular senescence	0	0	0	0	0.00161207	0	0.00562931	0	0	Cellular Processes;Cell growth and death;Cellular senescence
Cell cycle - yeast	0	0	0	0	0	0	0	0.00517213	0	Cellular Processes;Cell growth and death;Cell cycle - yeast
Long-term potentiation	0	0	0	0	0.00434884	0	0	0	0	Organismal Systems;Nervous system;Long-term potentiation
Gastric acid secretion	0	0	0	0	0.00381633	0	0	0	0	Organismal Systems;Digestive system;Gastric acid secretion
Glioma	0	0	0	0	0.00359615	0	0	0	0	Human Diseases;Cancer: specific types;Glioma
Salivary secretion	0	0	0	0	0.00296825	0	0	0	0	Organismal Systems;Digestive system;Salivary secretion
Aldosterone synthesis and secretion	0	0	0	0	0.00296825	0	0	0	0	Organismal Systems;Endocrine system;Aldosterone synthesis and secretion
GnRH signaling pathway	0	0	0	0	0.00292187	0	0	0	0	Organismal Systems;Endocrine system;GnRH signaling pathway
Inflammatory mediator regulation of TRP channels	0	0	0	0	0.00279104	0	0	0	0	Organismal Systems;Sensory system;Inflammatory mediator regulation of TRP channels
Oocyte meiosis	0	0	0	0	0.00239744	0	0	0	0	Cellular Processes;Cell growth and death;Oocyte meiosis
Circadian entrainment	0	0	0	0	0.00239744	0	0	0	0	Organismal Systems;Environmental adaptation;Circadian entrainment
C-type lectin receptor signaling pathway	0	0	0	0	0.00228049	0	0	0	0	Organismal Systems;Immune system;C-type lectin receptor signaling pathway
Vascular smooth muscle contraction	0	0	0	0	0.00217442	0	0	0	0	Organismal Systems;Circulatory system;Vascular smooth muscle contraction
Neurotrophin signaling pathway	0	0	0	0	0.00207778	0	0	0	0	Organismal Systems;Nervous system;Neurotrophin signaling pathway
Adrenergic signaling in cardiomyocytes	0	0	0	0	0.00203261	0	0	0	0	Organismal Systems;Circulatory system;Adrenergic signaling in cardiomyocytes
Ras signaling pathway	0	0	0	0	0.00103889	0	0	0	0	Environmental Information Processing;Signal transduction;Ras signaling pathway
