# Supplementary material for: Integrated metagenomics and metabolomics analysis reveals changes in the microbiome and metabolites in the rhizosphere soil of Fritillaria unibracteata
Source: Front Plant Sci. 2023 Aug 4;14:1223720. doi: 10.3389/fpls.2023.1223720 (PMC10436506; doi:10.3389/fpls.2023.1223720)
Supplement: Supplementary Figure 1 — Cluster heat map of the distribution of content between different groups for the top 30 bacterial genera in terms of relative content. [file DataSheet_1.zip › Supplementary Table 7.XLSX]

## Sheet: Supplementary Table 7-1
90 functional groups predicted by FAPROTAX Microbial Ecological Function Prediction database
#group	CC1a	CC1b	CC1c	CC2a	CC2b	CC2c	CC3a	CC3b	CC3c	description
methanotrophy	0.00817569	0.00617484	0.00673999	9.37135e-05	0.000160008	0.000413852	0.00015892	0.000182769	0.000185749	methanotrophy
acetoclastic_methanogenesis	0.000447627	0.000327008	0.000446278	2.2253e-05	3.64804e-05	0	3.172e-05	5.35702e-05	4.62755e-05	acetoclastic_methanogenesis
methanogenesis_by_disproportionation_of_methyl_groups	0.00241524	0.00171552	0.0026482	0.000109698	0.000182041	0.000111544	0.000119511	0.000146845	0.00016342	methanogenesis_by_disproportionation_of_methyl_groups
methanogenesis_using_formate	0.000128774	0.000103467	0.000107659	1.34772e-05	1.48089e-05	1.63902e-05	4.64586e-05	6.17633e-05	2.91244e-05	methanogenesis_using_formate
methanogenesis_by_CO2_reduction_with_H2	0.00302343	0.00216132	0.00313922	0.000134145	0.000208408	0.000140227	0.000303102	0.000309447	0.000270534	methanogenesis_by_CO2_reduction_with_H2
methanogenesis_by_reduction_of_methyl_compounds_with_H2	1.94621e-06	0	0	0	7.22385e-07	0	1.44182e-05	6.30238e-07	0	methanogenesis_by_reduction_of_methyl_compounds_with_H2
hydrogenotrophic_methanogenesis	0.00302538	0.00216132	0.00313922	0.000134145	0.00020913	0.000140227	0.00031752	0.000310077	0.000270534	hydrogenotrophic_methanogenesis
methanogenesis	0.00303641	0.0021626	0.00314504	0.000134458	0.000209492	0.000140227	0.00031752	0.000310077	0.000270534	methanogenesis
methanol_oxidation	0.000654898	0.000685951	0.0010064	0.00210244	0.00114751	0.00166725	0.00080069	0.000525303	0.000468903	methanol_oxidation
methylotrophy	0.00883188	0.00686079	0.00774639	0.00219615	0.00130752	0.0020811	0.00095961	0.000708072	0.000654652	methylotrophy
aerobic_ammonia_oxidation	0.00481426	0.00426771	0.00391102	0.00347617	0.00440149	0.00454646	0.00944039	0.00744846	0.00719114	aerobic_ammonia_oxidation
aerobic_nitrite_oxidation	0.000575428	0.000547994	0.000282242	0.000114713	0.000390088	0.000265885	1.44182e-05	1.57559e-05	8.60788e-05	aerobic_nitrite_oxidation
nitrification	0.0053871	0.00480975	0.0041889	0.00358901	0.00479122	0.00481007	0.0094548	0.00746422	0.0072769	nitrification
sulfate_respiration	8.43356e-06	8.51584e-06	5.092e-06	0.000121295	0.000134002	0.000180747	0.000299578	0.000376882	0.000460166	sulfate_respiration
sulfur_respiration	1.68671e-05	8.09005e-06	5.45572e-06	4.0745e-06	1.80596e-05	1.36585e-06	5.12647e-06	6.93261e-06	7.44291e-06	sulfur_respiration
dark_sulfite_oxidation	0	1.57543e-05	1.0184e-05	4.04316e-05	3.07014e-05	3.14145e-05	4.26137e-05	2.89909e-05	6.31029e-05	dark_sulfite_oxidation
sulfite_respiration	0	3.83213e-06	5.81943e-06	3.13423e-06	1.80596e-06	0	1.60202e-06	9.45357e-07	0.000312279	sulfite_respiration
thiosulfate_respiration	6.16298e-06	3.83213e-06	1.81857e-06	1.56711e-06	2.16715e-06	0	3.20404e-07	9.45357e-07	0.000312602	thiosulfate_respiration
respiration_of_sulfur_compounds	2.53007e-05	1.66059e-05	1.20026e-05	0.000127563	0.000152784	0.000182113	0.000304704	0.00038476	0.000779564	respiration_of_sulfur_compounds
arsenate_detoxification	0.00377759	0.00429156	0.00537861	0.00174138	0.00232969	0.00229372	0.00187597	0.00115712	0.00234322	arsenate_detoxification
arsenate_respiration	0	0	3.63714e-07	1.25369e-06	7.22385e-07	0	0	0	0	arsenate_respiration
dissimilatory_arsenate_reduction	0.00377759	0.00429156	0.00537897	0.00174263	0.00233041	0.00229372	0.00187597	0.00115712	0.00234322	dissimilatory_arsenate_reduction
arsenite_oxidation_detoxification	0.00220408	0.00342422	0.00442786	0.000567609	0.000763922	0.000275902	0.000696238	0.000336547	0.000901563	arsenite_oxidation_detoxification
arsenite_oxidation_energy_yielding	0.000140776	0	0	6.55054e-05	0	0	0	2.20583e-06	0	arsenite_oxidation_energy_yielding
dissimilatory_arsenite_oxidation	0.00234485	0.00342422	0.00442786	0.000633114	0.000763922	0.000275902	0.000696238	0.000338753	0.000901563	dissimilatory_arsenite_oxidation
anammox	0	0	0	0	1.08358e-06	9.10566e-07	2.8516e-05	0	0	anammox
nitrate_denitrification	0.00755712	0.00692721	0.00585471	0.00403563	0.00451924	0.00491433	0.00437031	0.00400863	0.00457253	nitrate_denitrification
nitrite_denitrification	0.00758339	0.00692764	0.00585471	0.00403595	0.00451924	0.00491433	0.00439915	0.00401619	0.0046036	nitrite_denitrification
nitrous_oxide_denitrification	0.00766902	0.00707922	0.00586344	0.00404629	0.00452538	0.00498262	0.00443343	0.00403132	0.00461298	nitrous_oxide_denitrification
denitrification	0.00971838	0.0105839	0.008456	0.004712	0.0047811	0.00534184	0.00482112	0.00453677	0.00498966	denitrification
chitinolysis	0.0117061	0.0157424	0.0167709	0.0200456	0.0196366	0.0219879	0.0232969	0.0223599	0.0168106	chitinolysis
knallgas_bacteria	0.00028966	5.96109e-05	0.000306248	6.92665e-05	0.0003211	0.000704323	0.000132327	2.67851e-05	3.62437e-05	knallgas_bacteria
dark_hydrogen_oxidation	0.00360437	0.00252793	0.00398849	0.000562281	0.000925014	0.00136949	0.00187148	0.00153683	0.000895738	dark_hydrogen_oxidation
nitrogen_fixation	0.0115274	0.0118289	0.011102	0.00932402	0.00924472	0.0105867	0.00839363	0.00774026	0.00774289	nitrogen_fixation
nitrate_ammonification	0.000260143	0.000143492	0.000276787	0.000154831	0.000281008	0.000684746	0.000152192	5.26248e-05	3.43021e-05	nitrate_ammonification
nitrite_ammonification	0.000462224	0.000146898	0.000339346	0.000155771	0.000477496	0.000686112	0.000242866	0.000101468	8.70497e-05	nitrite_ammonification
nitrite_respiration	0.00823764	0.00731681	0.00644866	0.00431928	0.00512713	0.00572109	0.00483426	0.00420337	0.00474016	nitrite_respiration
cellulolysis	0.00852795	0.0080364	0.00790279	0.00298222	0.00247417	0.00383212	0.00188077	0.00269458	0.00228821	cellulolysis
xylanolysis	0.0218604	0.0189116	0.0194838	0.00410396	0.00394386	0.00512239	0.00285672	0.00336641	0.00302959	xylanolysis
dark_sulfide_oxidation	8.40112e-05	6.47204e-05	5.67394e-05	7.27141e-05	9.06593e-05	8.96908e-05	0.000109258	8.60274e-05	8.57552e-05	dark_sulfide_oxidation
dark_sulfur_oxidation	4.24922e-05	4.89661e-05	1.0184e-05	4.23121e-05	3.53969e-05	3.23251e-05	7.75378e-05	2.99363e-05	6.60154e-05	dark_sulfur_oxidation
dark_thiosulfate_oxidation	0.00361151	0.00427112	0.00338254	0.00145052	0.00197753	0.0010904	0.0016818	0.00123306	0.00106757	dark_thiosulfate_oxidation
dark_oxidation_of_sulfur_compounds	0.00370071	0.00438779	0.00342001	0.00152261	0.00205085	0.00116644	0.00178433	0.00130365	0.00114103	dark_oxidation_of_sulfur_compounds
manganese_oxidation	0.000468062	0.000613566	0.000651776	0.00249516	0.00217041	0.000533137	0.000176863	0.00021239	0.000160832	manganese_oxidation
manganese_respiration	0.000370428	0.000683396	0.00028588	1.88054e-06	1.44477e-06	0	1.28162e-06	3.15119e-07	1.61802e-06	manganese_respiration
ligninolysis	0.00277269	0.00477611	0.00372516	0.00553505	0.00237917	0.00447817	0.00509218	0.006926	0.00840952	ligninolysis
fermentation	0.00451812	0.00483359	0.00370952	0.00323014	0.00335837	0.00116598	0.0026773	0.00228808	0.00596306	fermentation
aerobic_chemoheterotrophy	0.178112	0.186743	0.192366	0.191702	0.169037	0.154523	0.19701	0.198292	0.180465	aerobic_chemoheterotrophy
invertebrate_parasites	0.0022031	0.00370609	0.0035353	0.000751588	0.000356497	0.000416584	0.000576087	0.000588642	0.000437514	invertebrate_parasites
human_pathogens_septicemia	0.000985429	0.000550123	0.000280424	0.000422494	0.00160008	0.000608714	0.0011227	0.000552403	0.000543656	human_pathogens_septicemia
human_pathogens_pneumonia	0.00114437	0.00069319	0.000612859	0.00216356	0.00361229	0.000810859	0.00121241	0.000634019	0.00067957	human_pathogens_pneumonia
human_pathogens_nosocomia	0	0.000162653	1.16389e-05	0.00163701	0.00176406	2.32194e-05	0	2.52095e-06	0	human_pathogens_nosocomia
human_pathogens_meningitis	0	1.57543e-05	3.63714e-06	0	0	0	0	6.93261e-06	0	human_pathogens_meningitis
human_pathogens_gastroenteritis	0.000200784	3.10828e-05	6.47412e-05	0	0.000203713	0	8.90723e-05	4.88434e-05	0.000362437	human_pathogens_gastroenteritis
human_pathogens_diarrhea	0.000202405	0	6.72872e-05	1.00295e-05	0.000196489	0	8.90723e-05	5.07341e-05	5.43656e-05	human_pathogens_diarrhea
human_pathogens_all	0.00379413	0.00343529	0.00290171	0.00708806	0.00992232	0.0100076	0.00356321	0.00511438	0.00624945	human_pathogens_all
fish_parasites	0	0	0	0	0	0	0	0	1.61802e-06	fish_parasites
human_gut	0.000892984	0.000522873	0.000797262	0.000402122	0.000676875	0.000166178	0.000139376	0.000155354	9.25509e-05	human_gut
human_associated	0.00447076	0.00389302	0.00362769	0.00744223	0.0104027	0.0101738	0.00358949	0.00519505	0.00629314	human_associated
mammal_gut	0.000892984	0.000522873	0.000797262	0.000402122	0.000676875	0.000166178	0.000139376	0.000155354	9.25509e-05	mammal_gut
animal_parasites_or_symbionts	0.00728984	0.00840769	0.00819412	0.0101988	0.0120089	0.0126314	0.0079143	0.00853878	0.00799239	animal_parasites_or_symbionts
plant_pathogen	0.00581332	0.0080513	0.00674763	0.00532568	0.00716931	0.00922404	0.00351195	0.00293911	0.00270145	plant_pathogen
oil_bioremediation	4.7682e-05	2.55475e-06	1.05477e-05	1.78651e-05	2.78118e-05	1.73008e-05	5.28667e-05	3.65538e-05	2.29759e-05	oil_bioremediation
aromatic_hydrocarbon_degradation	0.00919517	0.00789206	0.00624025	0.00939705	0.00854726	0.00952225	0.00968069	0.0104994	0.010834	aromatic_hydrocarbon_degradation
aromatic_compound_degradation	0.02424	0.0233296	0.0216272	0.0478844	0.0432322	0.0512977	0.0288524	0.0308438	0.0365288	aromatic_compound_degradation
aliphatic_non_methane_hydrocarbon_degradation	0.00282557	0.0020042	0.00238815	0.00691944	0.00574549	0.00726268	0.00695341	0.00823248	0.00882179	aliphatic_non_methane_hydrocarbon_degradation
hydrocarbon_degradation	0.0174425	0.0141142	0.0130377	0.00950737	0.00876795	0.00995204	0.00993381	0.0107134	0.011042	hydrocarbon_degradation
dark_iron_oxidation	0.000430436	0.000555233	0.001277	0.000476716	0.000993279	0.00102393	0.000376475	0.000461649	0.000992172	dark_iron_oxidation
iron_respiration	0.000762264	0.00118583	0.000556119	4.70134e-05	0.00030304	0.000666535	0.00011086	0.000116594	0.000229112	iron_respiration
nitrate_respiration	0.0103697	0.0103225	0.00923871	0.0110366	0.0121083	0.0161416	0.0117079	0.0123747	0.0129808	nitrate_respiration
nitrate_reduction	0.0255709	0.0229527	0.0237931	0.0211987	0.0198352	0.0244646	0.0177994	0.0186431	0.0223533	nitrate_reduction
nitrogen_respiration	0.0124466	0.013831	0.0118338	0.0117035	0.0123651	0.0165031	0.0121545	0.0128877	0.0133891	nitrogen_respiration
fumarate_respiration	0.000546884	0.000215025	0.000369534	4.29389e-05	0.000492305	0.000661527	0.000193524	4.91585e-05	7.21638e-05	fumarate_respiration
intracellular_parasites	0.000257224	4.68371e-05	0.000484831	0.001994	0.00122842	0.00155479	0.00373399	0.00258082	0.0012708	intracellular_parasites
predatory_or_exoparasitic	0.00298288	0.00269952	0.00146322	0.00161883	0.00151918	0.00144143	0.000469392	0.000503875	0.00152515	predatory_or_exoparasitic
photosynthetic_cyanobacteria	0.000757723	0.000969954	0.000719063	0.000597384	0.000542872	0.000750762	4.70994e-05	4.75829e-05	0.000360496	photosynthetic_cyanobacteria
anoxygenic_photoautotrophy_H2_oxidizing	0.000389241	0.000548846	0.00126682	0.000482358	0.00100448	0.00102894	0.000110219	0.000478981	0.000533301	anoxygenic_photoautotrophy_H2_oxidizing
anoxygenic_photoautotrophy_S_oxidizing	0.000970183	0.000657423	0.00136429	0.00162886	0.00164234	0.00185482	0.000178785	0.000547361	0.000991848	anoxygenic_photoautotrophy_S_oxidizing
anoxygenic_photoautotrophy_Fe_oxidizing	0.000382429	0.000513505	0.00125154	0.000471075	0.0009633	0.00100071	9.25968e-05	0.000461649	0.000527152	anoxygenic_photoautotrophy_Fe_oxidizing
anoxygenic_photoautotrophy	0.000976022	0.000692764	0.00137884	0.00164014	0.00168352	0.00188305	0.000194485	0.000564693	0.000996379	anoxygenic_photoautotrophy
oxygenic_photoautotrophy	0.000757723	0.000969954	0.000719063	0.000597384	0.000542872	0.000750762	4.70994e-05	4.75829e-05	0.000360496	oxygenic_photoautotrophy
photoautotrophy	0.00173374	0.00166272	0.0020979	0.00223753	0.00222639	0.00263381	0.000241585	0.000612276	0.00135687	photoautotrophy
aerobic_anoxygenic_phototrophy	0.00172401	0.000806024	0.0017411	0.00145554	0.00183016	0.00187577	0.000408195	0.00072887	0.00189762	aerobic_anoxygenic_phototrophy
photoheterotrophy	0.00337213	0.00220944	0.00271476	0.00270891	0.00255688	0.0029384	0.00185418	0.00157433	0.00642711	photoheterotrophy
phototrophy	0.00413115	0.00318109	0.00343856	0.00331319	0.00311167	0.00369098	0.00191634	0.00162664	0.0067902	phototrophy
plastic_degradation	0.00707316	0.00652782	0.004246	0.00485837	0.00514627	0.00292975	0.00371316	0.00255876	0.00159958	plastic_degradation
ureolysis	0.0164779	0.0137028	0.0148039	0.021718	0.0205916	0.0200602	0.0230922	0.0209901	0.0197095	ureolysis
reductive_acetogenesis	0	0	7.27429e-07	0	0	0	0	0	0	reductive_acetogenesis
chemoheterotrophy	0.207111	0.214562	0.224939	0.21698	0.194027	0.177107	0.223308	0.222744	0.198461	chemoheterotrophy
unassigned	0.273633	0.273732	0.262947	0.301853	0.338911	0.342961	0.322727	0.324717	0.337284	unassigned

## Sheet: Supplementary Table 7-2
30 functional groups with significant differences
OTU	Test-Statistic	P	FDR_P	Bonferroni_P	CC1_mean	CC2_mean	CC3_mean
aromatic_compound_degradation	7.2	0.0273237	0.0906313	0.819712	0.0230656	0.0474714	0.032075
nitrogen_fixation	7.2	0.0273237	0.0906313	0.819712	0.0114861	0.00971848	0.00795893
xylanolysis	7.2	0.0273237	0.0906313	0.819712	0.0200853	0.00439007	0.00308424
methylotrophy	7.2	0.0273237	0.0906313	0.819712	0.00781302	0.00186159	0.000774111
hydrocarbon_degradation	6.48889	0.0389902	0.0906313	1	0.0148648	0.00940912	0.0105631
aromatic_hydrocarbon_degradation	6.48889	0.0389902	0.0906313	1	0.00777583	0.00915552	0.010338
human_pathogens_all	6.48889	0.0389902	0.0906313	1	0.00337704	0.00900599	0.00497568
aliphatic_non_methane_hydrocarbon_degradation	6.48889	0.0389902	0.0906313	1	0.00240597	0.00664253	0.00800256
cellulolysis	6.48889	0.0389902	0.0906313	1	0.00815571	0.00309617	0.00228785
nitrite_respiration	5.95556	0.0509058	0.0906313	1	0.00733437	0.00505583	0.0045926
chitinolysis	5.6	0.0608101	0.0906313	1	0.0147398	0.0205567	0.0208225
human_associated	5.6	0.0608101	0.0906313	1	0.00399715	0.00933956	0.00502589
nitrification	5.6	0.0608101	0.0906313	1	0.00479525	0.00439676	0.00806531
nitrous_oxide_denitrification	5.6	0.0608101	0.0906313	1	0.00687056	0.0045181	0.00435924
nitrite_denitrification	5.6	0.0608101	0.0906313	1	0.00678858	0.00448984	0.00433965
nitrate_denitrification	5.6	0.0608101	0.0906313	1	0.00677968	0.00448973	0.00431716
ureolysis	5.42222	0.0664629	0.0906313	1	0.0149949	0.0207899	0.0212639
nitrate_respiration	5.42222	0.0664629	0.0906313	1	0.00997697	0.0130955	0.0123545
animal_parasites_or_symbionts	5.42222	0.0664629	0.0906313	1	0.00796388	0.011613	0.00814849
denitrification	5.42222	0.0664629	0.0906313	1	0.0095861	0.00494498	0.00478252
plant_pathogen	5.42222	0.0664629	0.0906313	1	0.00687075	0.00723968	0.00305084
aerobic_ammonia_oxidation	5.42222	0.0664629	0.0906313	1	0.004331	0.00414137	0.00802666
plastic_degradation	5.06667	0.0793939	0.103557	1	0.00594899	0.00431146	0.00262384
nitrate_reduction	4.35556	0.113293	0.135952	1	0.0241056	0.0218329	0.0195986
ligninolysis	4.35556	0.113293	0.135952	1	0.00375799	0.0041308	0.00680923
aerobic_chemoheterotrophy	3.2	0.201897	0.232958	1	0.18574	0.171754	0.191922
fermentation	2.75556	0.252138	0.280154	1	0.00435374	0.00258483	0.00364281
chemoheterotrophy	2.4	0.301194	0.322708	1	0.215537	0.196038	0.214838
phototrophy	0.8	0.67032	0.693435	1	0.0035836	0.00337195	0.00344439
nitrogen_respiration	0.0888889	0.956529	0.956529	1	0.0127038	0.0135239	0.0128105
