# Supplementary material for: Integrated metagenomics and metabolomics analysis reveals changes in the microbiome and metabolites in the rhizosphere soil of Fritillaria unibracteata
Source: Front Plant Sci. 2023 Aug 4;14:1223720. doi: 10.3389/fpls.2023.1223720 (PMC10436506; doi:10.3389/fpls.2023.1223720)
Supplement: Supplementary Figure 1 — Cluster heat map of the distribution of content between different groups for the top 30 bacterial genera in terms of relative content. [file DataSheet_1.zip › Supplementary Table 8.XLSX]

## Sheet: Supplementary Table 8-1
Metabome data sheet
name	kegg_id	kegg_pathways	class	CC1a	CC1b	CC1c	CC2a	CC2b	CC2c	CC3a	CC3b	CC3c	Loading (t1)	OrthoLoading (to1)	VIP	Coefficients	f.stat	p.value	#NAME?	FDR	#NAME?
2-(2-carboxy-2-methylpropyl)-4,6-dimethylbenzoic acid	NA		NAA	6.48264e+07	5.67021e+07	7.10658e+07	2.23288e+08	2.04876e+08	2.40931e+08	5.32729e+08	5.30238e+08	5.17087e+08	0.0435734	0.00318197	1.43619	0.0019124	439.04	3.1258e-07	6.505	4.449e-05	4.35174
Pregnenolone	C01953	ko00140 Steroid hormone biosynthesis; ko01100 Metabolic pathways	Steroids	2.79484e+06	1.45267e+06	1.94186e+06	2.19103e+08	1.90353e+08	1.7081e+08	3.14858e+07	3.05935e+07	3.76059e+07	0.0268439	0.0545465	0.884783	0.00119934	281.51	1.1724e-06	5.9309	8.0703e-05	4.09311
Meperidine-d5	NA		NAA	345373	297408	340182	1.80077e+06	978432	1.33553e+06	4.88642e+06	4.4441e+06	5.18276e+06	0.0434879	-0.000994361	1.43338	0.00190389	174.32	4.843e-06	5.3149	0.00014878	3.82746
Tetrahydroaldosterone	NA		NAA	6.43727e+06	6.70253e+06	4.67575e+06	1.61415e+06	1.61559e+06	1.76471e+06	434277	411502	467052	-0.0433869	-0.00353396	1.43005	-0.00189684	123.91	1.3208e-05	4.8792	0.00024754	3.60635
Lysine Butyrate	NA		NAA	4.6374e+08	3.76904e+08	3.42399e+08	7.41448e+06	2.70653e+07	1.97339e+07	909506	883311	809765	-0.043326	-0.00439379	1.42804	-0.0018973	134.65	1.0352e-05	4.985	0.0002164	3.66474
(+/-)11(12)-DiHET	NA		NAA	3.27177e+07	2.98971e+07	3.2109e+07	2.92098e+07	2.90484e+07	3.38506e+06	2.07776e+07	1.7817e+07	2.39754e+07	-0.04329	-0.0023742	1.42685	-0.00188085	70.05	6.9262e-05	4.1595	0.00064183	3.19258
4-(4-hydroxy-3-methoxyphenyl)butan-2-one oxime	NA		NAA	5.48205e+06	3.18652e+06	5.01125e+06	4.08679e+07	1.41836e+07	7.51039e+07	3.22471e+08	3.77083e+08	2.07119e+08	0.0431817	-0.000698432	1.42328	0.00187643	64.808	8.6599e-05	4.0625	0.00073079	3.13621
Melezitose	C08243		NAA	3872306864	3473880502	4717289625	4.95228e+08	5.04007e+08	5.25331e+08	1.10458e+08	1.48702e+08	7.03275e+07	-0.0431767	-0.00793691	1.42312	-0.0018995	315.96	8.3203e-07	6.0799	7.1979e-05	4.14279
D-Raffinose	NA		NAA	1.48314e+08	1.04966e+08	1.0657e+08	1.51348e+07	3.71124e+07	2.21947e+07	1.47094e+06	1.7046e+06	2.09235e+06	-0.0431688	0.00586847	1.42286	-0.00188235	98.068	2.6153e-05	4.5825	0.00034826	3.4581
3-[3-(beta-D-Glucopyranosyloxy)-2-hydroxyphenyl]propanoic acid	NA		NAA	3.46061e+07	3.21591e+07	3.69135e+07	1.4599e+08	1.29783e+08	1.25926e+08	269195580	3.07673e+08	3.49513e+08	0.0430992	0.00496364	1.42057	0.00190016	191.08	3.6934e-06	5.4326	0.00013382	3.87348
N1-(2,6-dimethylphenyl)-2-morpholinoacetamide	NA		NAA	2.07829e+06	2.47922e+06	2.08029e+06	1.99268e+07	1.48113e+07	3.09805e+07	7.90692e+07	6.50166e+07	7.64068e+07	0.0430442	0.00866991	1.41875	0.00188928	172.16	5.0244e-06	5.2989	0.00014878	3.82746
alpha-Benzylsuccinic acid	NA		NAA	731565	901547	881798	2.40052e+06	2.90903e+06	2.88799e+06	1.26768e+07	1.10236e+07	1.02587e+07	0.0430355	-0.00793024	1.41847	0.00189275	155.85	6.7362e-06	5.1716	0.00017028	3.76884
Glu-Gln	NA		NAA	2.83573e+07	2.7722e+07	2.47987e+07	9.37627e+06	13037624	1.30913e+07	4.27556e+06	4.19815e+06	4.23851e+06	-0.043026	-0.00251753	1.41815	-0.00187894	66.982	7.8779e-05	4.1036	0.0006962	3.15727
3,4,5-trihydroxy-6-methyloxan-2-yl 2-(methylamino)benzoate	NA		NAA	492249	334768	427323	3.93177e+06	2.45242e+06	4.60519e+06	1.55059e+07	8.53849e+06	1.06278e+07	0.0430024	0.0103648	1.41737	0.00187797	108.37	1.9548e-05	4.7089	0.00029512	3.53
D-glutamine	NA		NAA	1.21008e+08	1.0914e+08	9.53923e+07	4.81039e+07	4.70593e+07	4.08578e+07	1.47495e+07	1.27062e+07	1.63822e+07	-0.0429994	-0.000253651	1.41728	-0.0018787	66.506	8.0407e-05	4.0947	0.00069922	3.15539
PC (18:5e/2:0)	NA		NAA	1.37548e+06	1.4658e+06	1.18378e+06	5.02549e+06	3.65915e+06	9.35788e+06	1.5657e+07	2.51025e+07	1.89215e+07	0.0429777	-0.00102223	1.41656	0.00188768	85.256	3.9277e-05	4.4059	0.00044418	3.35244
5-[4-(2-furylcarbonyl)piperazino]-5-oxo-3-phenylpentanoic acid	NA		NAA	5.72358e+07	5.34667e+07	6.5579e+07	1.31037e+07	2.05742e+07	1.2579e+07	724162	805979	695508	-0.0429567	0.0123115	1.41587	-0.00187648	264.68	1.4077e-06	5.8515	8.4704e-05	4.0721
Trehalose-6-phosphate	NA		NAA	1136874011	1041745662	3.99528e+08	1.36801e+08	1.28453e+08	1.70776e+08	4.60836e+06	4.28336e+06	4.56843e+06	-0.0429179	0.0110345	1.41459	-0.0018715	137.72	9.6902e-06	5.0137	0.00020653	3.68502
4,6,8-trihydroxy-7-methoxy-3-methyl-3,4-dihydro-1H-2-benzopyran-1-one	NA		NAA	2.95629e+07	1.93343e+07	1.05597e+07	4.60292e+06	6.67847e+06	4.41424e+06	966055	1.3255e+06	890148	-0.04289	-0.000628726	1.41367	-0.00185519	42	0.00029629	3.5283	0.0014911	2.82649
2-benzyl-6-hydroxy-2-azabicyclo[2.2.2]octan-3-one	NA		NAA	1.0296e+06	824947	1.13131e+06	4.52997e+06	2.53564e+06	4.26557e+06	1.15508e+07	9.37897e+06	1.91023e+07	0.042871	-0.0012502	1.41305	0.00186789	53.572	0.00014913	3.8264	0.0009945	3.0024
4-Aminoindole	NA		NAA	4.91225e+06	2.96662e+06	3.46951e+06	8.19683e+06	5.99087e+06	8.9877e+06	1.59038e+07	1.55052e+07	1.30684e+07	0.0428341	-0.00321087	1.41183	0.001871	61.086	0.00010258	3.9889	0.00077434	3.11107
D-(-)-Salicin	NA		NAA	3.99809e+07	2.43168e+07	3.97172e+07	1.59911e+08	1.69907e+08	1.62906e+08	516009085	3.31184e+08	3.95025e+08	0.0428278	0.00789451	1.41162	0.00187503	78.047	5.0717e-05	4.2948	0.00053967	3.26787
LDGTS 16:3	NA		NAA	5.74058e+06	8.94881e+06	1.01773e+07	113134791	5.51885e+07	2.33953e+08	7.23987e+08	6.67064e+08	3.47049e+08	0.0428196	0.00856887	1.41135	0.00186811	68.78	7.3005e-05	4.1366	0.0006613	3.1796
DL-3,4-Dihydroxyphenyl glycol	NA		NAA	8.32958e+06	6.75061e+06	8.08228e+06	2.65065e+07	2.13509e+07	2.9886e+07	3.74197e+07	4.68762e+07	3.34953e+07	0.0427677	0.0139486	1.40964	0.00188093	831.74	4.642e-08	7.3333	1.2615e-05	4.89911
Naringenin	C00509	ko00941 Flavonoid biosynthesis; ko00943 Isoflavonoid biosynthesis; ko01100 Metabolic pathways; ko01110 Biosynthesis of secondary metabolites	NAA	2.15661e+08	1.91394e+08	2.49638e+08	8.7189e+07	9.91932e+07	9.02627e+07	1.88001e+07	1.46373e+07	1.95877e+07	-0.0427571	0.0090151	1.40929	-0.00187815	108.6	1.9424e-05	4.7117	0.00029512	3.53
8,8'-dicarboxy-1,1'-binaphthalene	NA		NAA	314616	384265	437902	3.34246e+06	1.42047e+06	1.48151e+06	1.03836e+07	7.51576e+06	5.09295e+06	0.0427288	0.00130522	1.40836	0.00187109	55.941	0.00013186	3.8799	0.00090716	3.04232
Asp-Phe	NA		NAA	6.56981e+06	8.87895e+06	7.19593e+06	1.95113e+07	2.04695e+07	1.99688e+07	5.75019e+07	5.3187e+07	5.24948e+07	0.0426976	-0.00642886	1.40733	0.00188534	91.345	3.2152e-05	4.4928	0.00039269	3.40595
Trolox	NA		NAA	1.13338e+08	1.05785e+08	1.06194e+08	3.05469e+08	2.30986e+08	2.74058e+08	5.10505e+08	3.99809e+08	4.09275e+08	0.0426785	0.00544033	1.4067	0.00187317	66.693	7.976e-05	4.0982	0.00069919	3.1554
2,3-dihydroxypropyl 12-methyltridecanoate	NA		NAA	7.2316e+07	5.63721e+07	5.68252e+07	1.97967e+08	1.29976e+08	5.16271e+08	1793169950	1639505861	1337486932	0.042658	-0.00819792	1.40602	0.00185628	58.563	0.00011572	3.9366	0.00081188	3.09051
7-Methylxanthine	C16353	ko00232 Caffeine metabolism; ko01100 Metabolic pathways; ko01110 Biosynthesis of secondary metabolites; ko01120 Microbial metabolism in diverse environments	NAA	1.58683e+06	1.32512e+06	1.62335e+06	3.59194e+06	3.33967e+06	3.36852e+06	1.27422e+07	9.6455e+06	1.2179e+07	0.0426441	-0.0113707	1.40557	0.00186598	100.23	2.4542e-05	4.6101	0.00033769	3.47148
6-Aminonicotinamide	NA		NAA	1.72675e+06	1.16739e+06	1.64442e+06	4.74177e+06	5.0169e+06	4.27602e+06	8.38698e+06	8.55523e+06	7.69808e+06	0.0426417	0.00819053	1.40548	0.00187888	97.062	2.695e-05	4.5694	0.00035295	3.45229
15-Acetyldeoxynivalenol	NA		NAA	1.93858e+07	2.26829e+07	2.71827e+07	7.12283e+07	7.63123e+07	9.20126e+07	2.03942e+08	146240060	240481704	0.0426245	0.00222906	1.40492	0.00186614	51.674	0.0001652	3.782	0.0010794	2.96682
(3beta,9xi)-3-(beta-D-Glucopyranosyloxy)-14-hydroxycard-20(22)-enolide	NA		NAA	673906	484580	595218	2.54879e+07	8.91913e+06	2.42802e+07	1.4672e+08	8.42447e+07	5.06787e+07	0.042618	0.0138308	1.4047	0.00186355	111.32	1.8071e-05	4.743	0.00028887	3.5393
2,3-dinor Prostaglandin E1	NA		NAA	1774032532	1610390057	9.06716e+08	4.44192e+08	326173265	2.11589e+08	8.77446e+07	8.71405e+07	8.72429e+07	-0.0426118	-0.00767536	1.4045	-0.0018532	45.851	0.0002316	3.6353	0.001291	2.88907
5'-S-Methyl-5'-thioadenosine	NA		NAA	254655899	2.04978e+08	1.73289e+08	1.2841e+08	120623858	1.25191e+08	5.42568e+07	8.06203e+07	4.126e+07	-0.0426101	-0.000109015	1.40444	-0.0018454	36.287	0.00044526	3.3514	0.0019675	2.70609
Prostaglandin E1	C04741		Lipids	1.15098e+07	1.13145e+07	1.3103e+07	1.42862e+07	1.37555e+07	1.65951e+07	3.95189e+06	4.3518e+06	3.55962e+06	-0.0357932	0.0397933	1.17976	-0.0015602	255.75	1.5585e-06	5.8073	8.4704e-05	4.0721
Sucrose	C00089	ko00052 Galactose metabolism; ko00500 Starch and sucrose metabolism; ko01100 Metabolic pathways; ko01110 Biosynthesis of secondary metabolites	Carbohydrates	30920132325	25636032659	38411928916	4147042790	4849216920	4901818998	4.54069e+08	1032880137	4.64902e+08	-0.0435089	-0.00127401	1.43407	-0.00190773	222.71	2.3479e-06	5.6293	0.00011096	3.95483
4-[4-(methoxymethyl)-6-piperidinopyrimidin-2-yl]-2-methyl-1,3-thiazole	NA		NAA	3.13434e+06	2.46247e+06	3.40433e+06	1.44666e+07	1.15483e+07	1.40067e+07	2.5517e+07	2.08682e+07	2.18484e+07	0.04256	0.0148804	1.40279	0.00186466	168.78	5.3263e-06	5.2736	0.00014964	3.82495
Benzamidine	C01784		NAA	1.07546e+06	681760	910026	2.18782e+06	1.76582e+06	2.22422e+06	5.04208e+06	4.07754e+06	6.31182e+06	0.0425147	-0.00495718	1.4013	0.00185535	47.497	0.00020969	3.6784	0.0012254	2.91172
2-Arachidonyl Glycerol ether	NA		NAA	8.52524e+06	9.88741e+06	9.77194e+06	6.97627e+06	6.98958e+06	8.26512e+06	3.09167e+06	4.73436e+06	3.33199e+06	-0.0425134	0.0078014	1.40126	-0.00184458	50.391	0.0001774	3.751	0.0011016	2.95798
O-7460	NA		NAA	3.83652e+06	3.13542e+06	3.74831e+06	3.16836e+07	1.05095e+07	115694135	7.19953e+08	3.163e+08	3.04883e+08	0.0425118	-0.00191308	1.4012	0.00183908	34.401	0.00051609	3.2873	0.0021828	2.66099
1-(4-methyl-2-morpholino-1,3-thiazol-5-yl)ethan-1-one	NA		NAA	1090588232	1297307604	9.85703e+08	4.10014e+08	4.7644e+08	3.13056e+08	8.06653e+07	4.8279e+07	8.22684e+07	-0.0425007	0.0054988	1.40084	-0.00185525	49.189	0.00018995	3.7214	0.0011283	2.94758
11-Deoxy prostaglandin F1α	NA		NAA	2910628230	2192396949	1720029526	2.61525e+07	3.9741e+07	2.86115e+07	4.33007e+06	4.07893e+06	3.99743e+06	-0.0424857	-0.0162136	1.40034	-0.00186545	415.5	3.6836e-07	6.4337	4.449e-05	4.35174
4-methoxy-6-[2-(4-methoxyphenyl)ethyl]-2H-pyran-2-one	NA		NAA	3.18778e+07	1.56457e+07	2.06008e+07	6.21729e+07	5.26286e+07	7.01484e+07	1.43216e+08	1.12152e+08	1.11568e+08	0.0424808	0.00431422	1.40018	0.00185686	44.02	0.00025973	3.5855	0.0013977	2.85459
Chlorogenic acid	C00852	ko00940 Phenylpropanoid biosynthesis; ko00941 Flavonoid biosynthesis; ko00945 Stilbenoid, diarylheptanoid and gingerol biosynthesis; ko01110 Biosynthesis of secondary metabolites	NAA	3378812	3.08834e+06	2.99864e+06	1.20333e+07	1.30137e+07	1.17461e+07	9.81032e+07	7.99435e+07	32535690	0.0424384	-0.00707079	1.39878	0.00186711	62.041	9.8132e-05	4.0082	0.00076192	3.11809
(±)13-HODE	NA		NAA	3.71109e+07	3.79242e+07	3.27088e+07	3.56984e+07	1.31621e+07	9.66976e+06	2.02559e+06	1.82986e+06	1.6571e+06	0.0424322	0.00349569	1.39858	0.00185975	46.98	0.00021626	3.665	0.0012438	2.90525
(2R,3S,4S,5R,6R)-2-(hydroxymethyl)-6-(propan-2-yloxy)oxane-3,4,5-triol	NA		NAA	3.28214e+07	2.6675e+07	3.0124e+07	6.57693e+07	5.6367e+07	5.86689e+07	1.11565e+08	9.00415e+07	1.06793e+08	0.0424201	-0.00148211	1.39818	0.00186068	46.188	0.00022687	3.6442	0.0012785	2.8933
3-[3-(beta-D-Glucopyranosyloxy)-2-methoxyphenyl]propanoic acid	NA		NAA	3.35521e+07	2.33295e+07	4.17799e+07	2.02479e+08	1.73351e+08	1.51662e+08	3.72092e+08	3.15234e+08	3.62569e+08	0.0424188	0.0135209	1.39814	0.00186011	97.916	2.6272e-05	4.5805	0.00034826	3.4581
6-(3-hydroxybutan-2-yl)-5-(hydroxymethyl)-4-methoxy-2H-pyran-2-one	NA		NAA	2.57116e+07	1.8212e+07	2.29162e+07	6.06848e+07	5.32262e+07	5.52678e+07	9.70799e+07	8.05293e+07	1.0361e+08	0.0423968	0.00612275	1.39741	0.00186007	50.634	0.000175	3.757	0.0011008	2.95829
Verbascose	C08252		NAA	4.63866e+07	3.39424e+07	1.6972e+07	6.97755e+06	8.46283e+06	7.67711e+06	2.26256e+06	2.23634e+06	2.50851e+06	-0.0423795	-0.00793639	1.39684	-0.00184058	37.376	0.00041021	3.387	0.0018974	2.72184
Phenylacetylglutamine	C04148		NAA	5.80837e+06	5.68009e+06	8.8154e+06	1.38112e+07	1.53732e+07	1.32444e+07	2.67094e+07	2.63247e+07	2.24195e+07	0.0423751	-0.00128747	1.3967	0.0018572	43.332	0.00027146	3.5663	0.0014119	2.8502
7-hydroxy-3-(4-methoxyphenyl)-4H-chromen-4-one	NA		NAA	1.10905e+07	8.40006e+06	7.34642e+06	2.34918e+06	2.72851e+06	3.20513e+06	1.02998e+06	980777	1.3118e+06	-0.0423739	-0.00996153	1.39666	-0.00185766	60.142	0.00010725	3.9696	0.00079307	3.10069
2-Hydroxy-3-methylbutanoic acid	NA		NAA	1.32676e+08	130432141	9.35471e+07	4.26185e+07	4.54593e+07	3.51547e+07	9.423e+06	5.43174e+06	1.05775e+07	-0.0423608	0.00376595	1.39623	-0.00185078	42.015	0.000296	3.5287	0.0014911	2.82649
2-(tert-butyl)-6,7-dimethoxy-4H-3,1-benzoxazin-4-one	NA		NAA	557724	341728	414920	1.08572e+06	792204	1.046e+06	4.23873e+06	2.74221e+06	3.41142e+06	0.0423438	-0.011326	1.39567	0.00184502	62.889	9.4388e-05	4.0251	0.00075103	3.12434
Perillic acid	C11924	ko00903 Limonene and pinene degradation	NAA	2.75515e+07	2.73343e+07	2.4995e+07	7.45896e+07	7.6188e+07	8.57203e+07	1.28326e+08	119269909	1.20354e+08	0.0423343	0.00945513	1.39535	0.00187104	102.02	2.3312e-05	4.6324	0.00032909	3.48269
4-decyl-3-hydroxy-5-oxooxolane-2,3-dicarboxylic acid	NA		NAA	7.21628e+07	6.11543e+07	7.10988e+07	2.59287e+08	2.06383e+08	2.56119e+08	4.51425e+08	3.2647e+08	4.91677e+08	0.042321	0.0106648	1.39492	0.00185403	60.359	0.00010615	3.9741	0.00079031	3.1022
LPE 16:1	NA		NAA	1.12339e+06	745379	857757	4.91814e+06	3.28114e+06	1.40762e+07	5.30424e+07	1.79215e+07	2.67325e+07	0.0423089	0.00303113	1.39452	0.00183408	31.155	0.00067763	3.169	0.0026688	2.57368
Indoxylsulfuric acid	NA		NAA	175146	524404	152165	2.5905e+06	1.80651e+06	2.27927e+06	1.29568e+07	1.38938e+07	1.17782e+07	0.0422736	0.000142372	1.39335	0.0018745	61.417	0.00010101	3.9956	0.00077322	3.1117
N-acetyl-D-glucosamine	NA		NAA	5.96808e+08	4.07169e+08	3.20342e+08	1.49109e+08	2.65843e+08	1.69069e+08	4.20939e+07	4.01718e+07	4.73594e+07	-0.0422701	0.00551224	1.39324	-0.00183174	34.795	0.0005001	3.3009	0.0021318	2.67125
N-Formylkynurenine	C02700	ko00380 Tryptophan metabolism; ko01100 Metabolic pathways; ko01240 Biosynthesis of cofactors	NAA	5.64951e+06	4.09862e+06	5.85117e+06	1.06848e+07	1.10322e+07	1.21919e+07	18218079	2.30069e+07	1.21348e+07	0.0422502	0.00491696	1.39258	0.00185691	45.916	0.00023068	3.637	0.001291	2.88907
5-OxoETE	C14732		NAA	5.2377e+08	7.46883e+08	6.34119e+08	9.84888e+07	8.76323e+07	7.63472e+07	2.64461e+07	4.19318e+07	3.39397e+07	-0.0422059	-0.0180906	1.39112	-0.00184797	171.69	5.0644e-06	5.2955	0.00014878	3.82746
2-{2-oxo-2H,8H,9H-furo[2,3-h]chromen-8-yl}propan-2-yl acetate	NA		NAA	1.04705e+07	1.04535e+07	9.34677e+06	2.8889e+07	1.76395e+07	3.03186e+07	5.52479e+07	3.98203e+07	6.01297e+07	0.0422024	-0.000333773	1.39101	0.00184218	34.512	0.0005115	3.2912	0.0021719	2.66316
(2E,4E)-N-(2-methylpropyl)deca-2,4-dienamide	NA		NAA	3.20673e+06	2.45597e+06	2.49647e+06	2.59548e+07	1.26125e+07	2.58199e+07	4.98918e+07	3.49242e+07	4.70485e+07	0.042196	0.0154502	1.3908	0.00184656	86.133	3.8128e-05	4.4188	0.00043626	3.36025
MAG (18:3)	NA		NAA	1.32976e+07	5.79308e+06	1.19725e+07	2.73893e+07	1.88881e+07	6.31336e+07	2.50226e+08	1.59348e+08	1.14994e+08	0.0421855	-0.00640825	1.39045	0.00181963	32.084	0.00062524	3.204	0.0025079	2.60069
6-Hydroxymelatonin	C05643	ko00380 Tryptophan metabolism	NAA	1.65767e+06	1.46871e+06	1.14026e+06	4.30269e+06	3.2291e+06	4.6259e+06	9.66138e+06	7.17943e+06	1.16526e+07	0.0421689	-0.000725752	1.3899	0.00185314	40.414	0.00032998	3.4815	0.0016013	2.79553
1H-indol-3-yl(pyridin-2-yl)methanol	NA		NAA	1.8651e+07	8.24967e+06	1.52415e+07	4.25653e+07	4.14732e+07	5.1185e+07	7.52259e+07	8.05408e+07	6.91585e+07	0.0421561	0.0124962	1.38948	0.00184345	50.615	0.00017519	3.7565	0.0011008	2.95829
L-(-)-Methionine	NA		NAA	6.12636e+08	6.97403e+08	3.08699e+08	217505935	2.51135e+08	2.77736e+08	7.17551e+07	1.09829e+08	6.57309e+07	-0.0420983	0.000358294	1.38757	-0.00181119	24.805	0.001256	2.901	0.0041451	2.38246
LPC 16:3	NA		NAA	1.4263e+06	1.19826e+06	1.16344e+06	1.44287e+07	4.54562e+06	2.65608e+07	4.07719e+07	3.30084e+07	3.75675e+07	0.0420806	0.0119751	1.38699	0.00183049	39.733	0.00034599	3.4609	0.0016641	2.77882
N-Carbamoyl-L-aspartate	C00438	ko00240 Pyrimidine metabolism; ko00250 Alanine, aspartate and glutamate metabolism; ko01100 Metabolic pathways; ko01240 Biosynthesis of cofactors	NAA	1.93991e+08	149617025	1.58705e+08	1.92377e+07	1.42248e+07	4.37939e+06	1.72709e+06	3.21848e+06	2.19312e+06	-0.0420493	-0.0140306	1.38596	-0.00183533	55.095	0.00013771	3.861	0.00093557	3.02892
4-Deacetylneosolaniol	NA		NAA	1.55307e+08	1.05183e+08	1.20454e+08	425523623	2.54918e+08	4.31386e+08	5.97386e+08	4.80028e+08	5.59949e+08	0.0420461	0.0125794	1.38585	0.00183352	43.235	0.00027318	3.5636	0.0014119	2.8502
15-OxoEDE	NA		NAA	2869831714	2406732650	1464184708	6.12159e+07	7.34335e+07	8.54446e+07	1.6892e+07	2.09769e+07	1.68519e+07	-0.0420286	-0.0190727	1.38528	-0.00184397	280.27	1.1879e-06	5.9252	8.0703e-05	4.09311
LPE 16:2	NA		NAA	1.56531e+06	1.1891e+06	1.23804e+06	3.88921e+06	2.9241e+06	5.96352e+06	1.12443e+07	6.20349e+06	7.62232e+06	0.0420162	0.00584236	1.38487	0.00182687	29.89	0.00075888	3.1198	0.0029252	2.53384
N-Desmethyltramadol	NA		NAA	2.47299e+06	1.93218e+06	1.54847e+06	1.1168e+07	6.0414e+06	1.29199e+07	2.16157e+07	1.57922e+07	1.96014e+07	0.0420096	0.0122698	1.38465	0.00184091	52.316	0.00015952	3.7972	0.0010573	2.9758
α-Lactose	NA		NAA	8677441793	6383438272	2004051724	9.90134e+08	1372401402	1300853097	2.72226e+08	2.75288e+08	1.46576e+08	-0.0419661	-0.00114979	1.38322	-0.00181544	25.202	0.0012037	2.9195	0.0039891	2.39913
Aloesin	C08994		NAA	2.8975e+07	2.12737e+07	2.72725e+07	7.70028e+07	6.77793e+07	7.17489e+07	1.18048e+08	9.15647e+07	129103884	0.0419569	0.0102168	1.38291	0.00183945	43.678	0.00026548	3.576	0.0014106	2.8506
Shikonin	C17412		NAA	2.1308e+07	1.43091e+07	1.89812e+07	7.37943e+07	5.84994e+07	6.44256e+07	9.7397e+07	88812556	1.17706e+08	0.0419421	0.0148009	1.38243	0.00184212	71.469	6.5378e-05	4.1846	0.00062338	3.20525
Farnesyl pyrophosphate	C00448	ko00100 Steroid biosynthesis; ko00550 Peptidoglycan biosynthesis; ko00900 Terpenoid backbone biosynthesis; ko00906 Carotenoid biosynthesis; ko00909 Sesquiterpenoid and triterpenoid biosynthesis; ko00981 Insect hormone biosynthesis; ko00998 Biosynthesis of various antibiotics; ko01100 Metabolic pathways; ko01110 Biosynthesis of secondary metabolites	NAA	4.80575e+07	4.25529e+07	3.57207e+07	1.55149e+08	1.77985e+08	1.79857e+08	421973454	2.73056e+08	3.02444e+08	0.0419369	0.00913547	1.38226	0.00185159	56.301	0.00012947	3.8878	0.00089639	3.0475
4-phenoxyphenyl 4-hydroxypiperidine-1-carboxylate	NA		NAA	1.8017e+06	1.23447e+06	1.62544e+06	2.30984e+06	2.41128e+06	4.504e+06	1.01454e+07	9.3027e+06	8.38187e+06	0.0419224	-0.0142856	1.38178	0.00182207	54.308	0.00014346	3.8433	0.0009626	3.01655
LPC 18:2	NA		NAA	187922	157173	197865	3.54254e+06	627781	2.03572e+06	1.40325e+07	3.8446e+06	7.06768e+06	0.0419186	0.00764761	1.38165	0.00181455	26.459	0.0010561	2.9763	0.0036794	2.43422
Tetranor-PGDM	NA		NAA	1.20364e+08	9.26542e+07	1.01749e+08	3.44306e+08	2.78651e+08	2.38317e+08	6.82077e+08	4.43812e+08	6.71961e+08	0.0418506	0.00118357	1.37941	0.00183874	33.002	0.00057863	3.2376	0.0023557	2.62788
N1-(1,3-thiazol-2-yl)-2-chlorobenzamide	NA		NAA	704347	539580	680139	1.17885e+06	814304	1.00384e+06	2.67911e+06	2.88712e+06	2.26237e+06	0.0418493	-0.019219	1.37937	0.00182537	206.96	2.9172e-06	5.535	0.00011744	3.93018
L-Kynurenine	C00328	ko00380 Tryptophan metabolism; ko01100 Metabolic pathways; ko01240 Biosynthesis of cofactors	NAA	3.13627e+07	2.26306e+07	3.48584e+07	5.77202e+07	4.163e+07	5.95305e+07	9.65598e+07	6.91351e+07	8.28398e+07	0.0418245	-0.000274444	1.37855	0.00180067	22.212	0.0016849	2.7734	0.0051902	2.28482
Metanephrine	NA		NAA	7.8448e+06	7.17339e+06	7.10806e+06	1.353e+07	1.3644e+07	1.26824e+07	3.37345e+07	2.70208e+07	2.35505e+07	0.0418208	-0.0115449	1.37843	0.0018409	48.567	0.0001969	3.7058	0.0011632	2.93435
N-(2,3-dihydro-1,4-benzodioxin-6-yl)-2,5-dimethyl-3-furamide	NA		NAA	3.11412e+06	2.01963e+06	1.90155e+06	1.42506e+07	9.88686e+06	1.22048e+07	2.22737e+07	1.86115e+07	2.37777e+07	0.0418163	0.0148206	1.37828	0.001843	79.48	4.812e-05	4.3177	0.00052306	3.28145
3-(2-Naphthyl)-D-Alanine	NA		NAA	817385	1.00819e+06	1.13206e+06	2.084e+06	2.34209e+06	2.15806e+06	3.53873e+06	3.22992e+06	3.40222e+06	0.0418057	0.00308337	1.37793	0.00184304	36.92	0.00042442	3.3722	0.0019303	2.71438
N1-(6-methyl-4-oxo-3,4-dihydroquinazolin-2-yl)-4-nitrobenzamide	NA		NAA	3.81734e+07	3.88461e+07	3.65055e+07	9.46703e+07	8.10027e+07	7.88326e+07	1.33133e+08	1.6781e+08	2.28362e+08	0.0417794	-0.00465756	1.37707	0.00184942	39.465	0.0003526	3.4527	0.0016857	2.77322
1-ethyl 4-(2-oxo-1,2-diphenylethyl) succinate	NA		NAA	2.70982e+06	1.28805e+06	1.82344e+06	4.05525e+06	3.3041e+06	4.0991e+06	8.18358e+06	6.84252e+06	8.65753e+06	0.041748	-0.00417801	1.37603	0.00182018	28.73	0.00084515	3.0731	0.0031462	2.50221
2-cyano-3-(3,4-dimethoxyphenyl)acrylic acid	NA		NAA	1.25218e+06	2.67652e+06	3.23418e+06	1.32493e+07	6.15209e+06	1.08187e+07	1.98071e+07	2.12404e+07	1.97975e+07	0.0417462	0.00876108	1.37597	0.00182178	31.903	0.00063499	3.1972	0.0025376	2.59558
N-[4-(2,4-dimethylphenyl)-1,3-thiazol-2-yl]guanidine	NA		NAA	3.4873e+07	2.20303e+07	2.17975e+07	9.70806e+07	7.08136e+07	8.52871e+07	1.53858e+08	1.16478e+08	1.58261e+08	0.0417299	0.0101838	1.37543	0.0018351	40.965	0.00031772	3.498	0.0015627	2.80612
Glycine anhydride	C02777		NAA	6.99004e+07	9.7545e+07	6.11905e+07	2.40175e+07	3.81964e+07	1.88296e+07	9.75264e+06	9.0465e+06	1.06306e+07	-0.0417155	-0.0094131	1.37496	-0.0018023	23.733	0.0014133	2.8498	0.0045451	2.34246
4-(1H-pyrazol-1-yl)-N,N-bis(2-pyridinylmethyl)benzenesulfonamide	NA		NAA	2.22741e+07	1.66821e+07	3.5054e+07	7.05678e+06	1.58812e+07	7.69373e+06	914202	2.33757e+06	987988	-0.0416962	0.0106798	1.37432	-0.00181424	34.336	0.00051876	3.285	0.0021856	2.66043
Cnidioside A	NA		NAA	1.93161e+07	2.00314e+07	8.39508e+06	7.44872e+07	4.83804e+07	7.79079e+07	1.49832e+08	2.13001e+08	169150979	0.041694	0.00267694	1.37425	0.00185358	43.203	0.00027374	3.5627	0.0014119	2.8502
2-cyano-2-(2,3-dihydro-1H-inden-1-yliden)acetamide	NA		NAA	6.58245e+06	5.04577e+06	7.06364e+06	1.79365e+07	8.33375e+06	1.28414e+07	9.04714e+07	6.63248e+07	7.90733e+07	0.0416617	-0.0186873	1.37318	0.00180767	92.396	3.11e-05	4.5072	0.00038857	3.41053
N-(2,5-diethoxy-4-morpholinophenyl)-4-methoxybenzenesulfonamide	NA		NAA	14821335	1.31054e+07	1.29375e+07	7.95509e+07	8.07622e+07	9.36581e+07	1.78599e+08	1.27137e+08	1.22963e+08	0.041643	0.0175813	1.37257	0.00183514	128.46	1.1884e-05	4.925	0.00023487	3.62917
Cytidine	C00475	ko00240 Pyrimidine metabolism; ko01100 Metabolic pathways; ko01232 Nucleotide metabolism	Nucleic acids	272940647	2.30386e+08	9.84082e+07	1.09396e+06	1.12459e+06	1.15865e+06	1.93878e+06	1.82315e+06	1.82619e+06	-0.0348073	-0.0421757	1.14726	-0.00153332	183.11	4.1885e-06	5.3779	0.00014687	3.83307
2,3-diphenyl-3,3a,4,5-tetrahydro-2H-benzo[g]indazole	NA		NAA	1.32871e+08	1.0229e+08	1.25077e+08	4.20654e+08	3.40824e+08	3.39376e+08	6.14756e+08	4.51212e+08	491751922	0.0416106	0.0147757	1.3715	0.001827	52.13	0.00016113	3.7928	0.0010615	2.97408
1-Caffeoylquinic Acid	NA		NAA	1.71663e+07	1.30976e+07	1.30158e+07	4.09012e+07	3.85257e+07	3.33789e+07	9.72917e+07	7.8611e+07	1.55692e+08	0.0416103	-0.00622338	1.37149	0.00183308	33.359	0.00056174	3.2505	0.0023042	2.63748
tetranor-PGFM	NA		NAA	7.20237e+07	5.73892e+07	7.92548e+07	2.92876e+08	2.95794e+08	2.78111e+08	4.53123e+08	371550119	4.81166e+08	0.0415929	0.0168253	1.37092	0.00182926	77.824	5.1137e-05	4.2913	0.00053967	3.26787
Docosahexaenoic Acid	C06429	ko01040 Biosynthesis of unsaturated fatty acids	Lipids	1.36115e+07	8.67347e+06	8.51845e+06	242422	384110	398858	412871	429217	275064	-0.0360595	-0.0384953	1.18854	-0.00159218	159.73	6.2661e-06	5.203	0.00016217	3.79003
16(R)-HETE	C14778	ko00590 Arachidonic acid metabolism	NAA	4.73823e+08	4.54028e+08	2.97968e+08	1.34038e+08	1.46346e+08	1.36466e+08	4.00573e+07	1.68299e+07	4.02828e+07	-0.0415483	0.00276527	1.36945	-0.00182005	27.21	0.00097931	3.0091	0.0034788	2.45857
Calcium D-Panthotenate	NA		NAA	2.16225e+06	2.13981e+06	2.2916e+06	9.48597e+06	9.27266e+06	9.20483e+06	1.13118e+07	1.46204e+07	1.49934e+07	0.0415481	0.0168489	1.36944	0.00184119	174.21	4.8519e-06	5.3141	0.00014878	3.82746
Picrotin	C09528		NAA	2.38962e+07	2.3842e+07	2.60019e+07	1.81927e+08	1.41836e+08	1.04874e+08	2.21886e+08	2.91097e+08	2.07283e+08	0.0415288	0.0157816	1.3688	0.00184164	115.55	1.6204e-05	4.7904	0.00026969	3.56914
LPC 16:2	NA		NAA	618631	419052	544310	1.3119e+06	3.48956e+06	3.71342e+06	1.9001e+07	7.81283e+06	7.32334e+06	0.0415227	-0.000257516	1.3686	0.00181886	26.053	0.001101	2.9582	0.0037635	2.42441
DGMG (18:2)	NA		NAA	578144	443614	584777	1.89307e+06	1.21719e+06	9.04126e+06	3.18769e+07	1.1734e+07	1.24864e+07	0.0415167	-0.00205142	1.36841	0.0017896	20.373	0.0021144	2.6748	0.0060324	2.21951
Dibenzoyl Thiamine	NA		NAA	316276	109572	214365	532966	495766	477639	1.17488e+06	1.01764e+06	1.20688e+06	0.0415153	0.000190957	1.36836	0.001812	24.47	0.0013026	2.8852	0.0042648	2.3701
18-β-Glycyrrhetinic acid	NA		NAA	4.91817e+08	3.32063e+08	4.43628e+08	7.10024e+07	8.03964e+07	8.19735e+07	4.28432e+07	3.42056e+07	3.20511e+07	-0.0415065	-0.0179429	1.36807	-0.00183393	142.1	8.8384e-06	5.0536	0.00019673	3.70613
DL-Panthenol	NA		NAA	2.38276e+06	1.67863e+06	2.91206e+06	1.55756e+06	1.03692e+06	1.46447e+06	558332	432459	474025	-0.0414903	0.00911817	1.36754	-0.00185094	44.895	0.00024576	3.6095	0.0013488	2.87005
cis-7-Hexadecenoic Acid	NA		NAA	3.3857e+07	3.54808e+07	4.07819e+07	1.93947e+07	3.04934e+07	3.02357e+07	9.36117e+06	1.1493e+07	8.99584e+06	-0.0414813	0.0103477	1.36724	-0.00180625	32.289	0.00061438	3.2116	0.0024826	2.60509
P-Aminohippuric Acid	NA		NAA	7.54454e+06	5.26646e+06	6.71115e+06	1.0874e+07	1.07465e+07	1.03508e+07	2.24479e+07	1.78827e+07	1.96428e+07	0.0414717	-0.0108764	1.36692	0.00181445	33.931	0.00053602	3.2708	0.002241	2.64956
4-Methyl-5-thiazoleethanol	NA		NAA	1.47233e+08	8.97221e+07	9.33205e+07	6.89348e+07	2.07624e+07	4.26303e+07	6.22145e+06	1.49019e+07	1.11603e+07	-0.0414669	0.00331699	1.36676	-0.00182266	27.442	0.0009571	3.019	0.0034672	2.46002
(2S)-2-(2-hydroxypropan-2-yl)-2H,3H,7H-furo[3,2-g]chromen-7-one	NA		NAA	1.37809e+07	1.09342e+07	1.2045e+07	3.4156e+07	2.61217e+07	3.46983e+07	5.02136e+07	6.33165e+07	1.1883e+08	0.0414651	-0.00238038	1.3667	0.00182229	27.393	0.00096172	3.017	0.0034672	2.46002
WLH	NA		NAA	1.36548e+07	1.8699e+07	2.0231e+07	1.48018e+07	1.02829e+07	1.35899e+07	4.80498e+06	5.58807e+06	5.55614e+06	-0.0414616	0.0110573	1.36659	-0.00182384	39.242	0.00035819	3.4459	0.0017002	2.7695
5-hydroxy-4-methoxy-5,6-dihydro-2H-pyran-2-one	NA		NAA	1857309274	1391913241	1280073475	4.22525e+08	7.37466e+08	4.80758e+08	2.48693e+08	2.15619e+08	2.62478e+08	-0.0414225	-0.0118636	1.3653	-0.00180262	27.286	0.00097189	3.0124	0.0034719	2.45943
2-(3,4-dimethoxyphenyl)ethanamine	NA		NAA	9.13807e+06	7.37574e+06	8.68755e+06	1.28637e+07	1.63431e+07	1.35265e+07	3.10676e+07	2.93641e+07	2.80975e+07	0.0414166	-0.0138288	1.3651	0.00182595	44.819	0.00024693	3.6074	0.0013488	2.87005
N-isopropyl-N'-(2-oxoazepan-3-yl)urea	NA		NAA	3.4155e+07	2.92822e+07	1.76525e+07	8.58693e+06	6.59625e+06	7.6288e+06	4.0618e+06	3.41681e+06	3.64886e+06	-0.0414123	-0.0160236	1.36496	-0.00181119	42.526	0.00028615	3.5434	0.0014603	2.83556
Citrulline	C00327	ko00220 Arginine biosynthesis; ko01100 Metabolic pathways; ko01110 Biosynthesis of secondary metabolites; ko01230 Biosynthesis of amino acids	Peptides	3.24879e+07	2.60481e+07	3.07172e+07	2.04126e+06	2.09841e+06	2.14159e+06	3.61764e+06	3.40188e+06	4.97288e+06	-0.0299099	-0.0497064	0.985842	-0.0013312	149.66	7.5891e-06	5.1198	0.00018332	3.73679
LPC 18:3	NA		NAA	1.37739e+06	829185	1.25388e+06	3.69946e+07	3.15219e+06	2.20757e+07	9.37618e+07	4.14525e+07	5.31956e+07	0.0413687	0.0108544	1.36353	0.0017857	21.239	0.0018958	2.7222	0.0055396	2.25652
Ala-Gln	NA		NAA	2.27856e+06	2.74561e+06	2.94509e+06	1.32981e+06	1.93896e+06	1.29819e+06	540346	1.07973e+06	541347	-0.041361	-0.00351442	1.36327	-0.00178154	18.479	0.0027249	2.5646	0.00724	2.14026
Nitrosonornicotine	NA		NAA	2.53649e+07	2.58236e+07	3.42493e+07	6.3565e+07	6.9765e+07	9.27716e+07	8.99141e+07	1.091e+08	1.51266e+08	0.0413541	0.00822149	1.36305	0.0018148	29.393	0.00079437	3.1	0.0030086	2.52164
6-methyl-7-nitro-2,3-dihydro-1,4-benzodioxine	NA		NAA	2.16592e+06	1.4532e+06	1.81666e+06	8.07078e+06	3.07813e+06	1.79464e+07	2.82429e+07	1.72625e+07	1.819e+07	0.0413438	0.00638497	1.36271	0.00178057	18.715	0.0026368	2.5789	0.0071122	2.148
Deoxynivalenol	C09747		NAA	1.70914e+08	8.18743e+07	9.9717e+07	2.51486e+08	2.03172e+08	2.28841e+08	4.65172e+08	4.36921e+08	573622748	0.0412947	-0.00607468	1.36109	0.00181077	26.765	0.0010239	2.9897	0.0036019	2.44347
3-bromo-2,6-dimethoxybenzoic acid	NA		NAA	1.75928e+06	1.52455e+06	1.70472e+06	184187299	9.10163e+06	9.70868e+07	3.06533e+08	2.15193e+08	341051860	0.0412944	0.0142311	1.36108	0.00179285	26.999	0.0010001	3	0.0035411	2.45086
Diacetoxyscirpenol	C09662		NAA	1.1661e+08	8.36156e+07	9.77772e+07	4.76885e+08	3.29938e+08	4.35167e+08	5.84051e+08	4.84987e+08	6.46956e+08	0.0412899	0.0195293	1.36093	0.00181232	74.014	5.9109e-05	4.2283	0.00058258	3.23464
N(6)-OH-Me-Adenosine	NA		NAA	153096369	1.07953e+08	7.38816e+07	6.08248e+07	6.49648e+07	6.43476e+07	12464697	8.36955e+06	8.70066e+06	-0.0412887	0.0172334	1.36089	-0.00179804	49.49	0.0001867	3.7289	0.0011281	2.94765
(+/-)-Equol	NA		NAA	190754	179684	155600	373919	476831	399833	524617	280428	301404	-0.041288	0.0154829	1.36087	-0.00180393	40.758	0.00032226	3.4918	0.0015728	2.80333
Cuminaldehyde	C06577	ko00622 Xylene degradation; ko01100 Metabolic pathways; ko01120 Microbial metabolism in diverse environments; ko01220 Degradation of aromatic compounds	NAA	5.04478e+08	4.9632e+08	3.94872e+08	3.64932e+08	3.35936e+08	3.69643e+08	2.15781e+08	2.69486e+08	1.57494e+08	-0.0412871	-0.000714809	1.36084	-0.00177888	18.26	0.0028097	2.5513	0.007431	2.12895
Methyldopa	C07194		NAA	1.65356e+07	6.87655e+06	1.03733e+07	1.95471e+07	2.09181e+07	2.06655e+07	4.88418e+07	5.03913e+07	4.73616e+07	0.0412822	-0.00964839	1.36068	0.00180953	30.839	0.00069678	3.1569	0.0027245	2.56471
N-Palmitoyl taurine	NA		NAA	6.31968e+06	6.36341e+06	5.68482e+06	5.04742e+07	2.55703e+07	5.28056e+07	6.28348e+07	5.66062e+07	7.32957e+07	0.0412094	0.0202	1.35828	0.00180858	83.37	4.1906e-05	4.3777	0.00046012	3.33713
5-(hydroxymethyl)-4-methoxy-2,5-dihydrofuran-2-one	NA		NAA	1.27134e+07	1.41597e+07	7.99978e+06	2.55732e+06	3.20132e+06	2.89456e+06	480850	1.47171e+06	1645692	-0.0412004	-0.0124269	1.35798	-0.00177789	20.984	0.0019571	2.7084	0.0056429	2.2485
16-Hydroxyhexadecanoic acid	NA		NAA	7.38883e+07	8.89067e+07	6.21319e+07	4.2071e+07	5.78548e+07	5.33617e+07	7.11781e+06	1.77254e+07	8.03763e+06	-0.0411775	0.016227	1.35723	-0.00176978	36.354	0.00044298	3.3536	0.0019654	2.70655
Gly-Tyr	NA		NAA	2.99189e+07	3.48698e+07	2.84666e+07	7.14746e+07	4.92035e+07	7.37149e+07	7.29612e+07	1.0501e+08	1.18132e+08	0.0411723	0.00121534	1.35705	0.00182163	27.269	0.00097354	3.0116	0.0034719	2.45943
2-{2-oxo-2-[(2-oxo-3-azepanyl)amino]ethoxy}acetic acid	NA		NAA	632619	473575	585202	849339	894432	909535	1.72864e+06	1.37082e+06	1.53881e+06	0.0411699	-0.0114474	1.35698	0.00180035	29.076	0.00081811	3.0872	0.0030665	2.51336
Palmitoleic Acid	C08362	ko00061 Fatty acid biosynthesis; ko01100 Metabolic pathways	Lipids	9.38042e+07	7.55791e+07	8.02017e+07	3.92484e+06	3.12696e+06	4.64532e+06	4.63823e+06	2.32615e+06	2.49924e+06	-0.0376475	-0.0321846	1.24087	-0.0016747	131.62	1.1066e-05	4.956	0.00022696	3.64405
3-aminobenzo[4,5]imidazo[2,1-b][1,3]thiazole-2-carbonitrile	NA		NAA	7.50127e+06	4.65276e+06	4.43953e+06	2.62414e+07	1.80713e+07	2.57462e+07	7.68357e+07	4.65947e+08	3.95878e+08	0.0411302	-0.0117998	1.35566	0.00181899	35.642	0.00046795	3.3298	0.0020511	2.68801
LDGTS 18:3	NA		NAA	2.59244e+06	2.3298e+06	2.0533e+06	8.57112e+06	4.06424e+06	1.52304e+07	1.8087e+07	1.30487e+07	2.20034e+07	0.0411048	0.00646705	1.35483	0.00178317	19.518	0.0023645	2.6263	0.0066072	2.17998
Epicatechin	NA		NAA	180349	222692	229868	1.39476e+06	601563	846479	1.68612e+06	5.99683e+06	1.49236e+06	0.041097	0.00274438	1.35457	0.00181711	26.127	0.0010927	2.9615	0.0037587	2.42496
LDGTS 18:2	NA		NAA	2.29289e+06	1.63915e+06	2.02385e+06	6.19179e+06	2.96915e+06	2.46694e+07	2.59991e+08	6.29391e+07	8.85238e+07	0.0410684	-0.012013	1.35363	0.00176759	23.7	0.0014185	2.8482	0.0045484	2.34214
2-(3,4-dihydroxyphenyl)-3,5,7-trihydroxy-6-methyl-4H-chromen-4-one	NA		NAA	1.75384e+07	1.79519e+07	9.267e+06	1.60986e+06	3.33607e+06	1.4182e+06	876778	708561	779600	-0.0410612	-0.0195542	1.35339	-0.00178131	33.581	0.00055155	3.2584	0.0022717	2.64365
8-Oxo-2-deoxyadenosine	NA		NAA	5.08241e+07	7.17587e+07	3.7561e+07	2.47343e+07	1.67608e+07	2.25075e+07	1.11079e+07	8.02879e+06	1.00442e+07	-0.0410494	-0.00962559	1.353	-0.00179579	23.441	0.0014607	2.8354	0.0046426	2.33324
3-Methoxyphenylacetic acid	NA		NAA	9.75373e+06	9.43586e+06	1.54315e+07	3.38736e+07	4.30357e+07	4.14209e+07	4.76984e+07	5.94937e+07	4.91521e+07	0.0410069	0.0179807	1.3516	0.00180591	58.56	0.00011574	3.9365	0.00081188	3.09051
Triiodothyronine	C02465	ko00350 Tyrosine metabolism; ko01100 Metabolic pathways	Peptides	82823.1	84329.8	81638.1	1.37683e+07	1.34331e+07	7.85301e+06	2.78054e+06	1.2609e+06	1.43932e+06	0.0266216	0.0536028	0.877459	0.00119074	121.71	1.3921e-05	4.8563	0.00025648	3.59095
2'-Deoxyinosine	NA		NAA	1.68029e+07	3.34242e+07	1.71558e+07	7.49237e+06	5.51955e+06	3.66434e+06	2.42895e+06	2.23942e+06	2.36006e+06	-0.0409951	-0.0162588	1.35121	-0.00178247	26.627	0.0010382	2.9837	0.0036404	2.43885
5α-Dihydrotestosterone	NA		NAA	1.44483e+08	2.15818e+08	1.09101e+08	8.42554e+07	8.55272e+07	1.35566e+08	1.21183e+07	1.41076e+07	1.17298e+07	-0.0409951	0.0199319	1.35121	-0.00178051	65.361	8.4516e-05	4.0731	0.00072912	3.1372
Tryptophanol	NA		NAA	6.16585e+06	3.74381e+06	4.45189e+06	7.95139e+06	5.12454e+06	8.46726e+06	1.70747e+07	2.06889e+07	1.31935e+07	0.0409914	-0.0182288	1.35109	0.00178469	50.295	0.00017836	3.7487	0.0011016	2.95798
4-methyl-2-oxo-1,2-dihydroquinoline-3-carbonitrile	NA		NAA	1.73687e+06	1.36525e+06	1.97466e+06	3.43411e+06	3.27608e+06	5.70608e+06	5.90026e+06	4.67289e+06	4.71445e+06	0.0409626	0.0155115	1.35014	0.00177315	24.133	0.0013516	2.8692	0.0043988	2.35667
N1-(2-pyridyl)-2-(3,5-difluorophenyl)acetamide	NA		NAA	1.81386e+07	2.09761e+07	2.5046e+07	3.88489e+07	2.94805e+07	3.32976e+07	4.61832e+07	5.69464e+07	6.71216e+07	0.0409621	-0.010813	1.35012	0.00179552	25.685	0.001144	2.9416	0.0038424	2.4154
8,8-dimethyl-2-phenyl-4H,8H-pyrano[2,3-h]chromen-4-one	NA		NAA	3.17622e+07	3.11552e+07	3.39868e+07	2.89557e+07	1.54597e+07	2.11015e+07	2.17549e+06	2.43254e+06	3.40412e+06	-0.0409144	0.0222774	1.34855	-0.00179452	100.52	2.434e-05	4.6137	0.00033769	3.47148
N-Acetyl-L-tyrosine	NA		NAA	4.33577e+06	8.74747e+06	1.04095e+07	1.48415e+07	1.8267e+07	1.65038e+07	4.32138e+07	4.99455e+07	6.18921e+07	0.0408883	-0.0121355	1.34769	0.00179702	26.355	0.0010674	2.9717	0.0036951	2.43237
Myristic Acid	C06424	ko00061 Fatty acid biosynthesis; ko01100 Metabolic pathways	Lipids	6.00183e+06	2.92899e+06	4.17405e+06	601291	591969	819195	522498	525247	391302	-0.0385944	-0.0282045	1.27208	-0.00171317	94.591	2.905e-05	4.5369	0.0003715	3.43004
alpha-Farnesene	C09665	ko00909 Sesquiterpenoid and triterpenoid biosynthesis; ko01110 Biosynthesis of secondary metabolites	NAA	1.19223e+07	8.53708e+06	9.92112e+06	1.57404e+07	1.63862e+07	2.05825e+07	4.46636e+07	2.74176e+07	3.21077e+07	0.0408792	-0.00933949	1.34739	0.00177895	21.744	0.0017823	2.749	0.0053793	2.26927
7-hydroxy-4-[(2-pyridylthio)methyl]-2H-chromen-2-one	NA		NAA	2.73869e+06	1.36454e+06	3.06529e+06	9.12752e+06	2.95702e+06	1.10656e+07	3.48136e+07	1.37781e+07	2.94462e+07	0.0408775	-0.00223749	1.34734	0.00174442	15.003	0.0046271	2.3347	0.010958	1.96027
1-methyl-N-(4-piperidinophenyl)-1H-imidazole-4-sulfonamide	NA		NAA	1.8358e+07	1.59038e+07	1.8963e+07	3.15885e+07	9.85808e+07	108060799	1.75023e+08	1.89743e+08	1.8141e+08	0.0408554	0.00158431	1.34661	0.00180376	22.788	0.0015744	2.8029	0.0049177	2.30824
D-(-)-Glutamine	NA		NAA	8.04353e+08	6.32285e+08	6.95549e+08	1.63136e+08	3.43317e+08	7.80014e+07	5.56484e+07	4.14538e+07	5.36703e+07	-0.0408371	-0.00910398	1.34601	-0.00177238	18.724	0.0026336	2.5795	0.0071122	2.148
Veratramine	C10829		NAA	6.63903e+07	6.36825e+07	4.84558e+07	2.95415e+08	3.00386e+08	500243900	5.58052e+08	4.61794e+08	6.46333e+08	0.0408308	0.0182837	1.3458	0.00180195	60.456	0.00010567	3.976	0.00079031	3.1022
Artesunate	NA		NAA	4.50872e+07	2.24529e+07	3.67578e+07	1.69568e+08	1.43763e+08	1.80677e+08	2.43734e+08	1.93438e+08	2.34617e+08	0.0408212	0.0223522	1.34548	0.00178661	59.577	0.00011018	3.9579	0.00079844	3.09776
LDGTS 14:0	NA		NAA	624275	438494	559852	3.09059e+06	605470	3.20369e+06	1.0865e+07	4.73309e+06	5.91645e+06	0.0408169	-0.000972938	1.34534	0.00174991	15.086	0.004564	2.3407	0.010873	1.96365
o-Cresol	C01542	ko00623 Toluene degradation; ko01100 Metabolic pathways; ko01120 Microbial metabolism in diverse environments; ko01220 Degradation of aromatic compounds	NAA	4.88042e+07	5.01475e+07	3.17041e+07	2.50247e+07	2.38545e+07	2.75571e+07	1.3913e+07	1.40278e+07	1.56313e+07	-0.0408072	-0.00945739	1.34502	-0.00176636	17.56	0.0031068	2.5077	0.0079825	2.09786
Serotonin	C00780	ko00380 Tryptophan metabolism; ko01100 Metabolic pathways; ko01110 Biosynthesis of secondary metabolites	Peptides	4.08377e+06	3.25441e+06	3.75779e+06	4.60484e+06	3.75636e+06	6.29518e+06	1.83773e+07	2.5781e+07	1.24868e+07	0.0392721	-0.0283675	1.29442	0.00171209	79.017	4.8939e-05	4.3103	0.0005267	3.27844
2,3,7,8-tetrahydrodiimidazo[2,1-b:1,2-e][1,3,5]thiadiazine-5-thione	NA		NAA	663307	502185	598164	4.92459e+06	2.57022e+06	5.44954e+06	5.76169e+06	5.42537e+06	5.55646e+06	0.040795	0.02462	1.34462	0.0017857	115.14	1.6375e-05	4.7858	0.00026969	3.56914
1-(4-nitrophenyl)-1H-indole	NA		NAA	4.93513e+06	4.1139e+06	5.1277e+06	7.11778e+06	5.14978e+06	7.14425e+06	1.13289e+07	9.5368e+06	1.06839e+07	0.0407829	-0.016465	1.34422	0.00176055	29.753	0.00076844	3.1144	0.0029412	2.53148
Octopine	C04137	ko00330 Arginine and proline metabolism; ko01100 Metabolic pathways	NAA	924573	823087	772292	2.11891e+06	1.05779e+06	1.71266e+06	3.37884e+06	2.25873e+06	3.12257e+06	0.0407627	-0.00474259	1.34355	0.00177044	18.018	0.0029082	2.5364	0.0076358	2.11715
3-(3,4,5-trimethoxyphenyl)propanoic acid	NA		NAA	4.18117e+07	3.22993e+07	4.29133e+07	1.04852e+08	8.6869e+07	103956772	1.93694e+08	1.0282e+08	1.76858e+08	0.0407584	0.00860349	1.34341	0.00177149	18.588	0.0026837	2.5713	0.0071675	2.14463
O-Phospho-L-serine	C01005	ko00260 Glycine, serine and threonine metabolism; ko00270 Cysteine and methionine metabolism; ko00680 Methane metabolism; ko00970 Aminoacyl-tRNA biosynthesis; ko00997 Biosynthesis of various other secondary metabolites; ko00998 Biosynthesis of various antibiotics; ko01100 Metabolic pathways; ko01110 Biosynthesis of secondary metabolites; ko01120 Microbial metabolism in diverse environments; ko012…	NAA	600918	779054	558267	1.25825e+06	1.28506e+06	1.33266e+06	2.05013e+06	1.86538e+06	1.70214e+06	0.0407566	0.000769677	1.34335	0.00181458	25.698	0.0011424	2.9422	0.0038424	2.4154
LPC 20:5	NA		NAA	195602	202487	210988	417949	287552	527878	3.17442e+06	6.35318e+06	6.42727e+06	0.0407429	-0.0243058	1.3429	0.0017831	152.53	7.1766e-06	5.1441	0.00017729	3.75132
MGMG (18:2)	NA		NAA	272158	227626	286558	418193	364409	1.88988e+06	7.98344e+06	5.28371e+06	3.67323e+06	0.040725	-0.0154137	1.34231	0.00175869	25.938	0.0011142	2.953	0.0037848	2.42196
3-(4-chlorophenyl)-5-methyl-2,5-dihydro-1,2,4-oxadiazole	NA		NAA	8.89599e+06	4.1731e+06	4.64077e+06	2.99388e+06	3.24465e+06	4.20219e+06	1.54968e+06	2.00791e+06	1.22342e+06	-0.0406606	0.0029749	1.34019	-0.0017772	18.053	0.0028937	2.5385	0.0076161	2.11827
tert-butyl N-[2-(benzylamino)-1-methyl-2-oxoethyl]carbamate	NA		NAA	1.22672e+06	737309	1.1815e+06	3.3565e+06	1.25179e+06	3.01402e+06	5.74029e+06	3.55036e+06	6.37574e+06	0.0406229	-7.5872e-05	1.33894	0.00174076	14.103	0.0053971	2.2678	0.012299	1.91013
4-(3,4-dihydro-2H-1,5-benzodioxepin-7-yl)-2-methyl-1,3-thiazole	NA		NAA	1.64017e+06	1.37823e+06	1.28145e+06	5.53626e+06	3.92204e+06	6.55496e+06	7.37599e+06	5.56108e+06	7.48202e+06	0.0406221	0.0198731	1.33892	0.001782	44.506	0.00025184	3.5989	0.0013619	2.86585
LPC 20:4	NA		NAA	180345	150835	189886	222491	241474	886144	3.65699e+06	3.49658e+06	3.87175e+06	0.0406087	-0.0208371	1.33848	0.00176111	43.813	0.0002632	3.5797	0.0014094	2.85097
Bicyclo prostaglandin E2	NA		NAA	11194681869	16931730105	7469842131	208640337	465176110	2.88395e+08	8.18085e+07	1.34022e+08	1.5051e+08	-0.0406082	-0.0260259	1.33846	-0.0017715	86.871	3.7197e-05	4.4295	0.00043014	3.36639
N-{[2-(2-thienyl)-1,3-thiazol-4-yl]methyl}benzamide	NA		NAA	1.0523e+07	8.83069e+06	9.08469e+06	5.99261e+06	5.40226e+06	7.8923e+06	4.19026e+06	2.98092e+06	2.55261e+06	-0.0405811	0.00313623	1.33757	-0.00179744	21.397	0.0018594	2.7306	0.0054774	2.26143
LPE 18:3	NA		NAA	752209	376394	478152	1.59693e+06	514531	1.59992e+06	6.56061e+06	3.36914e+06	4.5663e+06	0.0405755	-0.0118889	1.33738	0.00174504	20.322	0.0021284	2.6719	0.0060565	2.21778
5-Phenylvaleric Acid	NA		NAA	1.85039e+07	1.4219e+07	1.00274e+07	2.32019e+07	2.6744e+07	3.02518e+07	6.0651e+07	5.08355e+07	4.84884e+07	0.0405069	-0.00888335	1.33512	0.00179593	23.052	0.0015271	2.8161	0.0048255	2.31646
Betaine	C00719	ko00260 Glycine, serine and threonine metabolism; ko01100 Metabolic pathways	NAA	18572259078	14573756681	10974230699	6160120176	7405286248	6421065007	4102447658	2901425669	3644840541	-0.0404879	-0.011523	1.3345	-0.00176392	18.845	0.0025899	2.5867	0.0070557	2.15146
N1-cyclooctyl-4-hydroxy-1-piperidinecarbothioamide	NA		NAA	1.15967e+07	7.52862e+06	1.12695e+07	1.01503e+06	999341	857591	410934	369099	632148	-0.0404831	-0.0224005	1.33434	-0.00178886	104.65	2.1643e-05	4.6647	0.00031368	3.50351
3-methyl-5-oxo-5-(4-toluidino)pentanoic acid	NA		NAA	4119936901	3417398521	2255353167	7.75781e+07	193341639	1.21497e+08	5.9198e+07	4.67386e+07	4.74678e+07	-0.0404751	-0.0251228	1.33408	-0.00177301	86.955	3.7093e-05	4.4307	0.00043014	3.36639
Geranylgeranyl pyrophosphate	C00353	ko00130 Ubiquinone and other terpenoid-quinone biosynthesis; ko00403 Indole diterpene alkaloid biosynthesis; ko00900 Terpenoid backbone biosynthesis; ko00904 Diterpenoid biosynthesis; ko00906 Carotenoid biosynthesis; ko00997 Biosynthesis of various other secondary metabolites; ko00998 Biosynthesis of various antibiotics; ko01100 Metabolic pathways; ko01110 Biosynthesis of secondary metabolites	NAA	2.68198e+07	2.41196e+07	2.2361e+07	6.44597e+07	1.22694e+08	1.33295e+08	1.55536e+08	1.76206e+08	1.36516e+08	0.0404732	0.0140286	1.33401	0.00179808	37.95	0.00039319	3.4054	0.0018422	2.73466
Coenzyme Q2	NA		NAA	5.47951e+07	2.39397e+07	4.21326e+07	1.31456e+07	1.1878e+07	1.77602e+06	1.37828e+06	1.10346e+06	1.08223e+06	-0.0404562	-0.0032707	1.33345	-0.00176422	16.423	0.0036847	2.4336	0.0091864	2.03685
(±)9(10)-EpOME	NA		NAA	3.37926e+07	5.27854e+07	3.12307e+07	1.63247e+08	8.85238e+07	8.7714e+07	3.27978e+07	3.35645e+07	2.35627e+07	-0.0404409	-0.0265676	1.33295	-0.00176166	77.052	5.2631e-05	4.2788	0.00054677	3.2622
trans-10-Heptadecenoic Acid	NA		NAA	2.93154e+07	1.56799e+07	1.76183e+07	3.34382e+06	2.69521e+06	2.89351e+06	1.96637e+06	1.52861e+06	1.31362e+06	-0.0404401	-0.0220731	1.33292	-0.00178661	95.092	2.8606e-05	4.5435	0.00037018	3.43159
Maltotriose	C01835		NAA	7.71532e+08	5.04393e+08	6.21468e+08	2.69525e+08	5.65495e+08	4.25122e+08	1.56416e+08	1.68045e+08	138704866	-0.0404301	0.00637624	1.33259	-0.00175525	16.753	0.003503	2.4556	0.0087994	2.05555
Pyridostigmine	C07410		NAA	2.31657e+06	1.24005e+06	1.87654e+06	3.16845e+06	2.44408e+06	2.51153e+06	5.20275e+06	4.63783e+06	5.21734e+06	0.0403955	-0.0121775	1.33145	0.00175733	21.798	0.0017705	2.7519	0.0053793	2.26927
L-Hydroxyproline	C01157	ko00330 Arginine and proline metabolism; ko00470 D-Amino acid metabolism; ko01100 Metabolic pathways	Peptides	191724	265896	210229	738710	754451	782394	1.26721e+06	1.22069e+06	999312	0.0415856	0.0116604	1.37068	0.00184441	70.899	6.6904e-05	4.1745	0.00062694	3.20277
Avocadyne 1-acetate	NA		NAA	5.71002e+08	8.02758e+08	4.40474e+08	1.15271e+08	1.15467e+08	1.7228e+08	7.98408e+07	3.68262e+07	6.38333e+07	-0.0403617	-0.0156193	1.33034	-0.001778	26.768	0.0010236	2.9899	0.0036019	2.44347
o-Veratraldehyde	NA		NAA	2.38151e+07	2.47976e+07	2.09789e+07	3.89695e+07	3.23155e+07	4.22676e+07	4.6702e+07	4.41755e+07	4.96922e+07	0.0403491	0.000474632	1.32992	0.00178231	18.741	0.0026273	2.5805	0.0071122	2.148
PC (16:2e/2:0)	NA		NAA	5.2324e+06	2.727e+06	4.94953e+06	2.36406e+07	1.03696e+07	2.18691e+07	1.52331e+08	2.8144e+07	3.79832e+07	0.0403288	0.00442834	1.32925	0.0017322	13.093	0.0064785	2.1885	0.014056	1.85214
Lenalidomide	NA		NAA	607659149	5.87827e+08	7.73243e+08	3.32029e+08	3.86088e+08	3.82293e+08	102244444	4.68525e+07	103176806	-0.0403167	0.0134598	1.32885	-0.00177982	25.337	0.0011866	2.9257	0.0039444	2.40402
3-hydroxy-1,5-diphenylpentan-1-one	NA		NAA	1.77546e+07	1.23596e+07	1.86187e+07	2.33725e+07	1.70919e+07	2.57999e+07	4.63094e+07	4.33054e+07	5.4061e+07	0.0403081	-0.0204697	1.32857	0.00173732	36.438	0.00044016	3.3564	0.0019654	2.70655
Methyl EudesMate	NA		NAA	662487	617040	710676	1.05751e+06	1.75218e+06	2.09465e+06	2.7254e+06	2.1054e+06	2.68654e+06	0.0403011	0.00404829	1.32834	0.00176983	17.548	0.0031122	2.5069	0.0079825	2.09786
Threonine	NA		NAA	1.90938e+08	1.8616e+08	1.39895e+08	2.08236e+07	9.80127e+07	2.36665e+07	1.01544e+07	9.6259e+06	1.42313e+07	-0.0402983	-0.0114202	1.32825	-0.00173741	14.77	0.004812	2.3177	0.011249	1.94889
Dihydrothymine	C00906		NAA	5.71183e+07	9.47285e+07	4.9839e+07	3.3761e+07	4.45996e+07	3.19073e+07	1.66407e+07	1.35366e+07	1.63858e+07	-0.0402804	-0.00301887	1.32766	-0.00173289	13.164	0.0063933	2.1943	0.013983	1.8544
Argininosuccinic acid	NA		NAA	1.47241e+07	5.9227e+06	7.15969e+06	1.7198e+07	1.24708e+07	2.04362e+07	3.75688e+07	3.05429e+07	3.75288e+07	0.0402804	-0.00640101	1.32766	0.001753	16.749	0.0035052	2.4553	0.0087994	2.05555
Nicotinuric Acid	C05380		NAA	2.66083e+06	2.56423e+06	5.18872e+06	5.28117e+06	5.43574e+06	5.1197e+06	1.37597e+07	1.09227e+07	1.30695e+07	0.0402711	-0.0151576	1.32735	0.00174122	21.362	0.0018674	2.7288	0.0054861	2.26074
Sulfathiazole	C11169		NAA	2.37251e+06	1.76002e+06	1.26953e+06	9.35753e+06	1.80152e+06	8.01626e+06	2.44632e+07	1.44302e+07	1.83738e+07	0.0402668	-0.00434824	1.32721	0.00174172	14.783	0.0048008	2.3187	0.011247	1.94896
5-Hydroxytryptophan	C01017		NAA	1.13023e+07	1.05186e+07	9.04612e+06	1.69891e+07	1.49116e+07	1.66596e+07	2.27771e+07	2.8002e+07	3.48725e+07	0.0402568	-0.0135113	1.32688	0.0017857	24.787	0.0012584	2.9002	0.0041451	2.38246
2-Methylpentanedioic acid	NA		NAA	1.46298e+08	7.94857e+07	110765742	1.80543e+07	5.97346e+07	3.07548e+07	1.28807e+07	9.60847e+06	1.28176e+07	-0.0402454	-0.00848053	1.3265	-0.00175796	16.792	0.0034827	2.4581	0.0087835	2.05633
N1-[4-(2-thienylthio)phenyl]-4-chlorobenzamide	NA		NAA	238819	199457	191298	9.13804e+06	1.01555e+07	5.01929e+06	1.69608e+07	1.26475e+07	1.55134e+07	0.0402323	0.0232779	1.32607	0.0017847	143.89	8.5187e-06	5.0696	0.00019673	3.70613
18-HETE	NA		NAA	1.70863e+08	2.0398e+08	2.39266e+08	3.18793e+07	3.57316e+07	2.86734e+07	1.00728e+07	3.55337e+07	1.43504e+07	-0.0402066	-0.0237164	1.32523	-0.00175428	42.348	0.00028952	3.5383	0.0014706	2.83251
Pantetheine	C00831	ko00332 Carbapenem biosynthesis; ko00770 Pantothenate and CoA biosynthesis; ko01100 Metabolic pathways; ko01110 Biosynthesis of secondary metabolites	NAA	3.18455e+06	1.16283e+07	1.05576e+07	3.2781e+06	1.22616e+06	3.14153e+06	572602	557559	534004	-0.0401838	0.000942466	1.32447	-0.00178312	18.744	0.0026264	2.5806	0.0071122	2.148
Oleic Acid	C00712	ko00061 Fatty acid biosynthesis; ko00073 Cutin, suberine and wax biosynthesis; ko01040 Biosynthesis of unsaturated fatty acids	Lipids	6.95462e+07	4.67955e+07	5.84466e+07	6.37628e+06	9.36713e+06	1.24776e+07	7.41064e+06	6.85555e+06	6.79496e+06	-0.0378712	-0.0309657	1.24825	-0.00167814	69.906	6.9674e-05	4.1569	0.00064183	3.19258
Hexadecanedioic acid	NA		NAA	2.38702e+08	5.59671e+08	180639828	4.86213e+07	6.77228e+07	6.67405e+07	3.21367e+07	3.16035e+07	2.58872e+07	-0.0401335	-0.0215957	1.32282	-0.00173885	22.728	0.0015854	2.7999	0.0049238	2.3077
(±)10(11)-EpDPA	NA		NAA	3.75143e+07	3.39811e+07	2.5909e+07	4.49045e+06	1.05006e+07	6.37769e+06	1.01529e+06	1.42576e+06	1.06361e+06	-0.0401296	-0.0229638	1.32269	-0.00175007	33.841	0.00053998	3.2676	0.0022489	2.64803
1-Methylhistamine	C05127	ko00340 Histidine metabolism; ko01100 Metabolic pathways	NAA	4.71392e+06	4.10558e+06	4.26944e+06	6.10406e+06	4.93416e+06	6.75154e+06	7.81824e+06	6.98595e+06	6.21919e+06	0.0401159	-0.006342	1.32223	0.00174518	15.237	0.0044513	2.3515	0.010658	1.97232
Trigonelline	C01004		NAA	2.94521e+08	2.14074e+08	2.05087e+08	9.17962e+07	1.67662e+08	8.37775e+07	2.35763e+07	8.03949e+06	2.24934e+07	-0.0400905	0.0118396	1.3214	-0.00175117	19.091	0.0025044	2.6013	0.0068919	2.16166
4'-propyl[1,1'-biphenyl]-4-carboxamide	NA		NAA	4.4581e+06	4.78316e+06	3.06326e+06	7.85865e+06	6.74788e+06	7.79376e+06	1.57845e+07	1.14577e+07	1.59427e+07	0.040037	-0.00931138	1.31963	0.0017711	18.655	0.0026588	2.5753	0.0071351	2.1466
methyl 2-(6-hydroxy-3-oxo-3H-xanthen-9-yl)benzoate	NA		NAA	5.42925e+06	3.44624e+06	3.53508e+06	2.96475e+06	2.9297e+06	1.72253e+06	585755	1.64818e+06	564083	-0.0400363	0.00690462	1.31961	-0.00171544	13.097	0.0064739	2.1888	0.014056	1.85214
DL-Arginine	NA		NAA	5.67252e+07	8.51105e+07	5.67058e+07	1.93393e+07	7.76101e+07	1.69615e+07	4.70596e+06	4.13092e+06	5.28551e+06	-0.0400323	0.00751855	1.31948	-0.00171713	14.226	0.0052819	2.2772	0.012062	1.91858
4-(pentyloxy)benzene-1-carbohydrazide	NA		NAA	5.06649e+06	3.89939e+06	4.14315e+06	9.59454e+06	4.96694e+06	7.9707e+06	1.00195e+07	1.57856e+07	1.94065e+07	0.0400309	-0.0114117	1.31943	0.00175365	19.045	0.0025203	2.5985	0.0069181	2.16001
6-benzyl-4-oxo-1,4-dihydropyridine-3-carboxamide	NA		NAA	2.35743e+06	968185	1.28544e+06	1.10676e+08	7.85307e+07	1.55592e+08	2.03662e+08	1.87855e+08	1.77636e+08	0.039971	0.0278172	1.31746	0.00176016	257.24	1.532e-06	5.8147	8.4704e-05	4.0721
L-aspartic Acid	NA		NAA	3.84392e+07	3.81894e+07	4.9798e+07	4.72103e+06	1.43379e+07	5.42043e+06	3.19518e+06	3.52261e+06	3.74921e+06	-0.0399665	-0.0211024	1.31731	-0.00174261	25.992	0.001108	2.9555	0.0037755	2.42303
Lysopg 18:1	NA		NAA	471922	730952	376058	1.65229e+06	1.65662e+06	3.39822e+06	7.694e+06	2.64526e+06	4.9451e+06	0.0398964	0.00574342	1.315	0.00174862	15.493	0.0042688	2.3697	0.010368	1.98431
10-Hydroxydecanoic acid	C02774		NAA	6.09624e+06	3.92323e+06	6.04484e+06	2.67388e+06	3.48817e+06	3.53158e+06	1.86384e+06	2.83024e+06	1.79089e+06	-0.0398645	-0.0126635	1.31395	-0.00174854	18.648	0.0026614	2.5749	0.0071351	2.1466
N-Methylisoleucine	NA		NAA	6.34259e+07	9.53594e+07	7.42191e+07	2.53657e+07	1.0105e+08	4.08293e+07	5.20119e+06	9.18771e+06	5.31177e+06	-0.0398601	0.015249	1.3138	-0.00170909	19.242	0.0024539	2.6101	0.006822	2.16609
16-Heptadecyne-1,2,4-triol	NA		NAA	1.35547e+08	1.70408e+08	1.24711e+08	5.83721e+06	5.96521e+06	5.76467e+06	3.21358e+06	2.91224e+06	3.52887e+06	-0.0398375	-0.0285352	1.31306	-0.00175389	282.93	1.155e-06	5.9374	8.0703e-05	4.09311
8-Isoprostaglandin F1α	NA		NAA	5.69978e+07	4.9968e+07	5.77063e+07	1.88136e+07	1.86799e+07	2.75942e+07	1.77927e+07	1.43029e+07	9.76854e+06	-0.0397835	-0.0189942	1.31128	-0.00176821	36.967	0.00042292	3.3737	0.0019303	2.71438
13(S)-HOTrE	C16316		NAA	4073448280	5563764133	2847992719	7.49705e+08	5.39169e+08	5.88941e+08	3.39812e+08	4.01078e+08	4.36957e+08	-0.0397223	-0.0278423	1.30926	-0.00173626	62.787	9.4832e-05	4.023	0.00075103	3.12434
(±)9(10)-DiHOME	NA		NAA	3.81101e+07	8.69051e+07	3.3089e+07	8.3413e+06	1.59458e+07	1.75767e+07	2.4308e+07	2.66931e+07	3.07667e+07	-0.0396916	-0.026777	1.30825	-0.00172459	35.901	0.00045867	3.3385	0.0020185	2.69497
2-Hydroxybutyric acid	C05984	ko00640 Propanoate metabolism	NAA	2.19834e+06	1.96363e+06	1.57812e+06	1.26713e+06	1.10739e+06	1.33509e+06	805225	753078	905422	-0.0396866	-0.012894	1.30808	-0.00173171	15.526	0.0042463	2.372	0.010349	1.9851
3-(dimethylamino)-1-[4-(phenylsulfonyl)phenyl]prop-2-en-1-one	NA		NAA	1.00217e+07	1.15829e+07	1.1059e+07	5.59596e+06	3.14092e+06	2.74001e+06	1.90276e+06	2.06607e+06	2.69072e+06	-0.039686	-0.0197746	1.30806	-0.00174256	26.155	0.0010895	2.9628	0.0037587	2.42496
1-(6-hydroxy-4,7-dimethoxybenzo[b]furan-5-yl)ethan-1-one	NA		NAA	2.06262e+06	1.70659e+06	1.94113e+06	5.73015e+06	4.267e+06	7.12672e+06	8.48758e+06	4.92247e+06	8.87224e+06	0.039663	0.0175099	1.30731	0.00172411	18.167	0.0028469	2.5456	0.0075111	2.1243
5-[5-(ethylsulfonyl)-2-hydroxyanilino]-5-oxopentanoic acid	NA		NAA	1.51389e+07	1.94488e+07	2.00686e+07	1.79893e+07	1.09897e+07	1.94415e+07	2.82763e+06	3.27558e+06	3.55036e+06	-0.0395901	0.0264561	1.3049	-0.00174011	75.396	5.6038e-05	4.2515	0.00056928	3.24467
3-(dimethylamino)-2-[3-(trifluoromethyl)phenyl]acrylonitrile	NA		NAA	5.96755e+06	3.00915e+06	3.87234e+06	1.64383e+07	1.2138e+07	2.47107e+07	24814770	2.11226e+07	1.60022e+07	0.0395871	0.0248595	1.3048	0.00172801	32.177	0.0006203	3.2074	0.0024973	2.60253
Salvinorin B	NA		NAA	4.91706e+07	4.03784e+07	5.06611e+07	2.5423e+08	2.09306e+08	2.58228e+08	2.83e+08	2.22729e+08	3.00307e+08	0.0395839	0.0275624	1.3047	0.00173948	90.569	3.2959e-05	4.482	0.00039807	3.40004
Tetracycline	C06570	ko00253 Tetracycline biosynthesis; ko01057 Biosynthesis of type II polyketide products; ko01100 Metabolic pathways; ko01110 Biosynthesis of secondary metabolites	Antibiotics	4.93718e+07	4.58719e+07	4.2948e+07	1.34437e+08	1.87207e+08	1.63172e+08	1.44345e+07	8.427e+06	8.35073e+06	-0.0245469	0.0559476	0.809074	-0.0010558	64.78	8.6709e-05	4.0619	0.00073079	3.13621
2,6-Di-tert-butyl-1,4-benzoquinone	NA		NAA	5.83782e+08	5.38361e+08	4.79795e+08	9.1289e+07	7.39635e+07	233479189	5.96078e+07	5.56587e+07	6.78638e+07	-0.0395716	-0.0184918	1.30429	-0.00176004	31.636	0.00064981	3.1872	0.0025873	2.58715
5-allyl-4,6-dimethyl-2-oxo-1,2-dihydropyridine-3-carbonitrile	NA		NAA	1.88856e+06	1.16703e+06	1.3819e+06	2.76995e+07	1.63996e+07	2.92549e+07	3.37664e+07	2.94376e+07	2.48074e+07	0.0395473	0.0295087	1.30349	0.00173932	211.13	2.7501e-06	5.5607	0.00011574	3.93652
Gibberellic acid	C01699	ko00904 Diterpenoid biosynthesis; ko01110 Biosynthesis of secondary metabolites	NAA	38113.5	31079.9	38044.7	195033	68500.5	47910.2	234675	268786	169684	0.039546	-0.00479309	1.30345	0.00173956	14.289	0.0052245	2.282	0.012006	1.9206
N-Acetylornithine	C00437	ko00220 Arginine biosynthesis; ko01100 Metabolic pathways; ko01110 Biosynthesis of secondary metabolites; ko01210 2-Oxocarboxylic acid metabolism; ko01230 Biosynthesis of amino acids	NAA	8.52705e+07	8.13071e+07	108228309	9.80814e+07	4.4848e+07	7.67038e+07	3.06275e+07	4.00332e+07	3.6345e+07	-0.0395243	0.0101257	1.30273	-0.00176334	17.586	0.0030947	2.5094	0.0079825	2.09786
HKK	NA		NAA	1.03308e+06	1.22624e+06	1.18608e+06	1.81662e+07	1.05735e+07	1.57654e+07	1.80221e+07	1.42336e+07	2.34906e+07	0.0395173	0.027433	1.3025	0.00174014	105.18	2.1325e-05	4.6711	0.00031368	3.50351
Lysope 18:1	NA		NAA	272632	209193	276866	2.39191e+06	3.11871e+06	5.58989e+06	8.92842e+06	3.22055e+06	4.27914e+06	0.0395062	0.0254289	1.30214	0.00172779	41.371	0.00030908	3.5099	0.0015341	2.81415
Phenylacetylglycine	C05598	ko00360 Phenylalanine metabolism	NAA	2.51435e+07	1.84336e+07	2.36781e+07	3.04925e+07	2.82014e+07	2.98286e+07	5.35914e+07	4.53454e+07	5.53117e+07	0.0394795	-0.0197973	1.30126	0.00171874	23.615	0.0014321	2.844	0.0045785	2.33928
2-piperidinobenzoic acid	NA		NAA	5.87333e+06	1.27586e+07	1.53104e+07	1.6149e+07	1.46693e+07	2.40788e+07	5.0357e+07	4.43827e+07	4.80836e+07	0.0394742	-0.0160801	1.30108	0.00171103	16.121	0.003862	2.4132	0.0096064	2.01744
DL-Carnitine	NA		NAA	1131201341	5.47754e+08	7.05379e+08	2.94192e+07	2.29109e+08	3.36286e+07	1.26189e+07	8.011e+06	3.27891e+07	-0.0394645	-0.0142954	1.30076	-0.0017166	14.659	0.0049027	2.3096	0.011412	1.94264
3-(3,4-dimethylthieno[2,3-b]thiophen-2-yl)-1H-pyrazole	NA		NAA	1.85683e+06	1.87543e+06	1.41752e+06	1.08635e+06	1.19556e+06	1.17502e+06	797572	845759	800770	-0.0394524	-0.017927	1.30037	-0.0016971	13.562	0.0059435	2.226	0.013239	1.87814
Maltopentaose	NA		NAA	3.96673e+07	1.71736e+07	3.06204e+07	2.7376e+07	1.86781e+07	2.22782e+07	1.98507e+06	3.45769e+06	3.25862e+06	-0.0394374	0.0280406	1.29987	-0.00172738	62.77	9.4903e-05	4.0227	0.00075103	3.12434
2-acetamido-3-(4-methoxyphenyl)propanoic acid	NA		NAA	1.82779e+07	1.24749e+07	1.33654e+07	3.01321e+07	1.78915e+07	2.11582e+07	7.08092e+07	4.28474e+07	6.90343e+07	0.0394253	-0.0176252	1.29947	0.00171411	19.928	0.0022402	2.6497	0.0063249	2.19895
Delta-Tridecalactone	NA		NAA	2.45931e+07	2.30722e+07	2.00337e+07	1.00535e+06	890453	847956	585438	587588	523410	-0.039399	-0.0300379	1.29861	-0.00173653	620.75	1.1126e-07	6.9537	2.4188e-05	4.6164
13-HPODE	NA		NAA	8.89214e+07	1.3986e+08	8.43562e+07	1.81917e+07	1.31302e+07	1.97336e+07	1.12811e+07	1.33493e+07	9.63971e+06	-0.0393911	-0.0290111	1.29834	-0.00173137	88.69	3.5026e-05	4.4556	0.0004154	3.38153
DL-2-(acetylamino)-3-phenylpropanoic acid	NA		NAA	1.4605e+07	1.39984e+07	1.30058e+07	2.40813e+07	1.56198e+07	2.06164e+07	4.99822e+07	4.13842e+07	2.57703e+07	0.0393582	-0.0176016	1.29726	0.00171756	19.211	0.002464	2.6084	0.0068326	2.16541
Desalkylflurazepam-d4	NA		NAA	3.73123e+07	2.87003e+07	2.89705e+07	1.5108e+06	2.02367e+06	1.37497e+06	981248	1.1687e+06	956740	-0.039344	-0.0303467	1.29679	-0.00172883	246.22	1.7443e-06	5.7584	8.6184e-05	4.06457
2-Deoxyuridine	C00526	ko00240 Pyrimidine metabolism; ko01100 Metabolic pathways; ko01232 Nucleotide metabolism	Nucleic acids	824158	778876	1.02044e+06	1.27717e+06	1.29455e+06	1.13218e+06	3.4763e+06	3.15696e+06	3.19563e+06	0.0403654	-0.0235834	1.33046	0.00176535	64.131	8.9247e-05	4.0494	0.00074055	3.13045
17alpha-Hydroxyprogesterone	C01176	ko00140 Steroid hormone biosynthesis; ko01100 Metabolic pathways	Hormones and transmitters	925067	1.54598e+06	971666	562261	383832	663075	133905	148939	134104	-0.0426023	0.00523039	1.40419	-0.00186481	58.788	0.00011446	3.9413	0.00081188	3.09051
LDGTS 16:2	NA		NAA	8.75114e+06	6.11988e+06	1.13328e+06	1.51743e+07	9.77142e+06	4.87524e+07	2.76156e+08	9.91838e+07	1.13467e+08	0.0393064	-0.00703159	1.29555	0.00172762	13.454	0.0060615	2.2174	0.013419	1.87228
Biopterin	C06313	ko00790 Folate biosynthesis; ko01100 Metabolic pathways; ko01240 Biosynthesis of cofactors	NAA	4.43434e+07	3.62045e+07	3.05112e+07	8.69671e+06	8.52702e+06	8.19035e+06	6.47182e+06	4.40657e+06	6.15371e+06	-0.0393043	-0.0258752	1.29548	-0.00172997	47.236	0.00021297	3.6717	0.001238	2.90728
D-Glucosamine	C00329	ko00520 Amino sugar and nucleotide sugar metabolism; ko01100 Metabolic pathways; ko01250 Biosynthesis of nucleotide sugars	Carbohydrates	6.02653e+08	4.85711e+08	2.06532e+08	3.99036e+06	3.27197e+06	1.4712e+07	5.64086e+06	5.30443e+06	5.31329e+06	-0.0363422	-0.0351881	1.19785	-0.00160979	58.558	0.00011575	3.9365	0.00081188	3.09051
Carvone	C11383	ko00903 Limonene and pinene degradation; ko01110 Biosynthesis of secondary metabolites	NAA	1.0306e+08	1.16555e+08	9.79885e+07	5.65597e+07	6.06128e+07	4.71366e+07	3.93117e+07	3.01761e+07	3.75757e+07	-0.0392576	-0.0181351	1.29395	-0.00171054	16.044	0.0039091	2.4079	0.0097014	2.01317
4-methoxy-6-(prop-2-en-1-yl)-2H-1,3-benzodioxole	NA		NAA	7.693e+06	7.47667e+06	1.7144e+07	1.76651e+07	1.33948e+07	1.54169e+07	2.67188e+07	2.58816e+07	2.50608e+07	0.0392138	-0.00796957	1.2925	0.00167699	11.088	0.009657	2.0152	0.019584	1.7081
5'-Deoxy-5'-(Methylthio)Adenosine	NA		NAA	7.83029e+06	7.41082e+06	7.93566e+06	5.76562e+06	7.78582e+06	7.51589e+06	585124	1.46395e+06	562212	-0.0392058	0.0279918	1.29224	-0.00169506	62.984	9.3984e-05	4.0269	0.00075103	3.12434
Lysope 16:0	NA		NAA	802912	462427	587444	1.81143e+06	628510	1.18499e+06	7.26608e+06	2.58473e+06	5.61712e+06	0.0391949	-0.0153817	1.29188	0.0016856	15.441	0.0043052	2.366	0.010395	1.98318
2-Hydroxy-2-methylbutanedioic acid	NA		NAA	327653	224026	282156	460151	523779	532731	831660	549999	854926	0.0391833	0.000980537	1.2915	0.00171263	11.64	0.0086045	2.0653	0.017789	1.74985
dimethyl 2-(3-nitro-2-pyridyl)malonate	NA		NAA	2.98898e+07	1.78315e+07	2.10371e+07	3.04809e+06	4.346e+06	3.56733e+06	2.69472e+06	3.19854e+06	1.71229e+06	-0.0391647	-0.0281496	1.29088	-0.0017203	67.502	7.7046e-05	4.1132	0.00069188	3.15997
Trioxsalen	C09314		NAA	6.58059e+07	3.05011e+07	6.51431e+07	2.86914e+07	3.01038e+07	2.71456e+07	6.41094e+06	2.31432e+07	7.83567e+06	-0.0391541	0.00536692	1.29053	-0.00170636	11.551	0.0087635	2.0573	0.018076	1.7429
2-[5-(2-hydroxypropyl)oxolan-2-yl]propanoic acid	NA		NAA	2.94131e+08	4.01898e+08	1.70395e+08	7.11102e+06	7.23078e+06	8.19761e+06	2.88727e+06	6.71502e+06	5.1e+06	-0.0391495	-0.0314371	1.29038	-0.00171228	116.15	1.5962e-05	4.7969	0.00026969	3.56914
Cortodoxone	C05488	ko00140 Steroid hormone biosynthesis; ko01100 Metabolic pathways	Hormones and transmitters	333339	243015	305989	767932	758608	823150	399178	601463	476155	0.0249952	0.0541037	0.82385	0.00113044	58.554	0.00011577	3.9364	0.00081188	3.09051
4-acetyl-4-(ethoxycarbonyl)heptanedioic acid	NA		NAA	2.83971e+07	2.37604e+07	2.18294e+07	5.16142e+07	3.40464e+07	3.36308e+07	8.47348e+07	5.89045e+07	8.74358e+07	0.0391382	-0.0133503	1.29001	0.00171672	15.183	0.0044912	2.3476	0.01073	1.9694
4-Hydroxyisoleucine	NA		NAA	1367888742	4.58435e+08	1167263309	1027936486	2.59089e+08	6.66031e+08	2.74113e+07	2.88159e+07	3.53939e+07	-0.0391154	0.0270617	1.28926	-0.00173513	43.186	0.00027406	3.5622	0.0014119	2.8502
Celestolide	NA		NAA	1.06933e+08	1.19494e+08	1.01686e+08	1.44959e+07	1.32118e+07	1.82144e+07	1.10226e+07	8.47583e+06	1.16164e+07	-0.039098	-0.0287706	1.28868	-0.00172925	109.85	1.8789e-05	4.7261	0.00029512	3.53
Lauric Acid	C02679	ko00061 Fatty acid biosynthesis; ko00333 Prodigiosin biosynthesis; ko01100 Metabolic pathways; ko01110 Biosynthesis of secondary metabolites	Lipids	3.92237e+06	1.78722e+06	2.57162e+06	1.36125e+06	804374	801197	200490	365374	188676	-0.0425694	0.00340349	1.4031	-0.00186562	51.274	0.00016888	3.7724	0.0010862	2.96409
3-hydroxy-3-(2-pyridylmethyl)indolin-2-one	NA		NAA	6.48154e+06	3.07336e+06	3.894e+06	1.67362e+07	1.25949e+07	2.51729e+07	2.50667e+07	2.09373e+07	1.57983e+07	0.0390824	0.0255496	1.28817	0.00170686	27.376	0.00096329	3.0162	0.0034672	2.46002
16α-Hydroxyestrone	C05300	ko00140 Steroid hormone biosynthesis; ko01100 Metabolic pathways	Hormones and transmitters	5.18713e+06	5.27841e+06	5.32647e+06	8.23408e+07	3.16256e+07	4.15262e+07	3.1496e+07	2.75481e+07	2.61582e+07	0.032321	0.0445987	1.06531	0.00142826	50.701	0.00017435	3.7586	0.0011008	2.95829
1-Methylguanosine	NA		NAA	1.79735e+07	2.08645e+07	8.43148e+06	7.28061e+06	4.89227e+06	6.69659e+06	2.05396e+06	2.04329e+06	332833	-0.0390463	0.00743631	1.28698	-0.00169694	11.733	0.0084435	2.0735	0.017549	1.75575
2-Phenylglycine	NA		NAA	2.64642e+07	1.37907e+07	2.93296e+07	3.48258e+07	3.0195e+07	3.9323e+07	5.66827e+07	4.4224e+07	5.11334e+07	0.0390453	-0.00141013	1.28695	0.00166493	9.4559	0.013971	1.8548	0.02669	1.57365
Cotinine N-oxide	NA		NAA	1.05824e+07	8.03133e+06	9.36007e+06	1.56122e+07	8.6444e+06	1.2945e+07	3.51839e+07	2.52121e+07	3.16226e+07	0.0389875	-0.0238562	1.28504	0.00168251	27.878	0.00091712	3.0376	0.0033679	2.47264
2,6-Dihydroxypurine	NA		NAA	1.74708e+07	2.56089e+07	9.03773e+06	1.00236e+07	9.97449e+06	8.31016e+06	3.14618e+06	2.74674e+06	4.52801e+06	-0.0389473	0.00177043	1.28372	-0.00166674	9.5406	0.01369	1.8636	0.026199	1.58172
3-[4-methyl-1-(2-methylpropanoyl)-3-oxocyclohexyl]butanoic acid	NA		NAA	1.11507e+08	7.91261e+07	7.94737e+07	3.37285e+08	2.44184e+08	3.79224e+08	3.52756e+08	2.95604e+08	3.42995e+08	0.0389463	0.0275703	1.28368	0.0017121	47.022	0.00021572	3.6661	0.0012438	2.90525
4-Methoxycinnamic Acid	NA		NAA	5.84703e+06	4.66124e+06	5.15835e+06	9.92744e+06	1.10139e+07	1.09552e+07	1.14735e+07	1.12407e+07	9.91305e+06	0.0389436	0.0211402	1.28359	0.00173026	30.964	0.00068912	3.1617	0.0027042	2.56796
5,6-Dihydroxyindole-2-Carboxylic Acid	NA		NAA	2.29295e+06	1.78947e+06	2.00968e+06	3.02251e+06	2.51125e+06	2.30885e+06	6.11381e+06	5.29238e+06	6.00567e+06	0.0389211	-0.0256883	1.28285	0.0017047	35.308	0.00048027	3.3185	0.0020799	2.68196
Acetophenone	C07113	ko00642 Ethylbenzene degradation; ko01120 Microbial metabolism in diverse environments; ko01220 Degradation of aromatic compounds	NAA	6.55148e+08	3.75209e+08	4.25181e+08	2.41331e+08	2.49932e+08	2.44193e+08	1.79955e+08	1.79783e+08	169950827	-0.0389187	-0.0208187	1.28277	-0.00170715	21.643	0.0018041	2.7437	0.0053987	2.26771
(5E)-7-methylidene-10-oxo-4-(propan-2-yl)undec-5-enoic acid	NA		NAA	5.88578e+08	3.63791e+08	3.50954e+08	1.96016e+08	1.37015e+08	1.4612e+08	1.13769e+08	1.07376e+08	1.1537e+08	-0.0388948	-0.0239327	1.28199	-0.00171147	31.537	0.0006554	3.1835	0.0026001	2.58501
Gamma-Aminobutyric acid	NA		NAA	6.29663e+07	8.20969e+07	4.67264e+07	1.78266e+07	7.08784e+07	1.29142e+07	5.9884e+06	4.47329e+06	7.48887e+06	-0.0388888	0.00070303	1.28179	-0.00166135	9.1725	0.01497	1.8248	0.027959	1.55348
Methyl alpha-D-glucopyranoside	NA		NAA	4.66159e+07	3.2842e+07	4.38483e+07	1.73081e+08	1.14507e+08	1.16155e+08	183592191	1.13899e+08	1.64671e+08	0.0388252	0.0233595	1.27969	0.00169798	21.619	0.0018094	2.7425	0.0053987	2.26771
Progesterone	C00410	ko00140 Steroid hormone biosynthesis; ko01100 Metabolic pathways	Steroids	295154	213502	271408	1.00087e+06	681632	897592	314728	274252	298849	0.00594086	0.0690558	0.195813	0.000267681	49.702	0.00018445	3.7341	0.0011264	2.94831
Guanethidine Monosulfate	NA		NAA	1.06517e+06	783477	1.07597e+06	2.02036e+06	1.65371e+06	3.47452e+06	8.11217e+06	4.48728e+06	2.5305e+07	0.0388035	-0.0112642	1.27898	0.00167967	11.756	0.0084036	2.0755	0.017499	1.75699
Quinic acid	C00296	ko00400 Phenylalanine, tyrosine and tryptophan biosynthesis; ko01100 Metabolic pathways	NAA	1766966222	1379046472	2.91668e+08	4.68661e+08	5.7284e+08	5.0944e+08	9.49064e+07	9.65408e+07	7.3248e+07	-0.0387823	0.011736	1.27828	-0.0016553	11.271	0.0092906	2.032	0.018947	1.72246
3-hydroxy-4-methoxy-9H-xanthen-9-one	NA		NAA	2.44559e+06	2.55983e+06	2.08433e+06	1.87567e+06	2.06948e+06	2.00443e+06	1.28309e+06	1.24562e+06	1.28352e+06	-0.0387818	-0.00161851	1.27826	-0.00166485	9.1427	0.015081	1.8216	0.02807	1.55176
IDP	C00104	ko00230 Purine metabolism; ko01100 Metabolic pathways; ko01232 Nucleotide metabolism	NAA	4.59421e+06	6.37103e+06	2.81981e+06	2.81025e+06	2.68629e+06	1.58913e+06	839631	1.20126e+06	270540	-0.0387713	0.00385691	1.27792	-0.00165917	9.3547	0.014317	1.8441	0.02716	1.56607
9-Oxo-ODE	NA		NAA	32275252574	47530835849	18865670594	8.67531e+08	9.27448e+08	9.46425e+08	4.57299e+08	8.13758e+08	6.69795e+08	-0.0387222	-0.0330058	1.2763	-0.00169348	117.62	1.5387e-05	4.8128	0.00026969	3.56914
Aldosterone	C01780	ko00140 Steroid hormone biosynthesis; ko01100 Metabolic pathways	Steroids	4.5911e+07	3.22718e+07	3.61378e+07	2.22215e+08	1.96661e+08	1.37772e+08	2.01217e+08	2.24932e+08	2.68911e+08	0.039582	0.021895	1.30464	0.00176038	49.286	0.00018888	3.7238	0.0011281	2.94765
Glycerol-3-phosphate	C03189		NAA	5.54385e+07	5.49318e+07	1.62684e+07	1.04961e+06	4.32753e+06	760447	836574	679810	740982	-0.0387157	-0.0280878	1.27608	-0.0016717	22.506	0.0016271	2.7886	0.0050389	2.29766
Taurine	C00245	ko00120 Primary bile acid biosynthesis; ko00430 Taurine and hypotaurine metabolism; ko00920 Sulfur metabolism; ko01100 Metabolic pathways	NAA	3.40787e+07	3.50516e+07	8.52018e+07	4.45924e+06	1.78664e+07	5.95715e+06	3.44893e+06	2.97608e+06	3.89975e+06	-0.0387054	-0.0176981	1.27574	-0.00170058	15.683	0.00414	2.383	0.010136	1.99413
L-Tyrosinemethylester	C03404		NAA	9.56054e+07	1.11713e+08	5.11769e+07	758305	803689	840359	493253	719245	425803	-0.0386943	-0.0329351	1.27538	-0.00169944	268.35	1.3513e-06	5.8692	8.4704e-05	4.0721
5-(3-chloro-4-methylanilino)-1-methyl-1H-pyrazol-3-ol	NA		NAA	285198	291104	287242	378118	365272	364192	1.57907e+07	1.03542e+07	1.2304e+07	0.0386798	-0.0329338	1.2749	0.0016882	312.37	8.6084e-07	6.0651	7.1979e-05	4.14279
5-Hydroxymethyluracil	C03088		NAA	1.89134e+07	4.34044e+07	14694208	5.08605e+06	7.15852e+06	5.98715e+06	3.55046e+06	4.82406e+06	3.06054e+06	-0.0386335	-0.0263775	1.27338	-0.00166045	15.786	0.0040724	2.3901	0.010015	1.99935
6,7,8-trimethoxy-2-(2-phenoxy-3-pyridyl)-4H-3,1-benzoxazin-4-one	NA		NAA	9.52401e+06	1.25814e+07	1.07614e+07	1.43364e+06	5.40147e+06	1.42108e+06	1.1311e+06	955590	1.25619e+06	-0.0386301	-0.0209965	1.27326	-0.00167013	13.469	0.0060446	2.2186	0.013409	1.8726
Gly-Tyr-Ala	NA		NAA	2.56372e+06	2.99695e+06	2.36531e+06	4.41358e+06	2.77095e+06	3.32235e+06	7.97365e+06	6.80743e+06	7.03237e+06	0.0386273	-0.0249657	1.27317	0.00169426	25.591	0.0011553	2.9373	0.0038522	2.41429
PC (14:1e/4:0)	NA		NAA	793681	676133	778743	1.30581e+06	1.1497e+06	5.57449e+06	1.41637e+07	3.53394e+06	7.0564e+06	0.038612	-0.00504587	1.27266	0.00165313	9.0686	0.01536	1.8136	0.028492	1.54528
Glucose 1-phosphate	NA		NAA	4.25689e+07	28634457	22509848	1.926e+06	3.73146e+06	2.79375e+06	2.00431e+06	1.85727e+06	1.84343e+06	-0.0386101	-0.0310059	1.2726	-0.00169147	63.031	9.3783e-05	4.0279	0.00075103	3.12434
Cortisone	C00762	ko00140 Steroid hormone biosynthesis; ko01100 Metabolic pathways	Steroids	2.32431e+06	2.7161e+06	1.71175e+06	1.53412e+08	1.04296e+08	49046932	3.64262e+07	2.03845e+07	3.24149e+07	0.0287512	0.0478338	0.947651	0.0012924	45.702	0.00023373	3.6313	0.0012936	2.8882
4-(cyclohexylmethyl)-6-(2-thienyl)-2,3-dihydropyridazin-3-one hydrate	NA		NAA	1.7446e+08	1.37444e+08	1.25729e+08	1.46216e+08	1.44052e+08	1.57426e+08	3.98269e+07	6.20766e+07	5.28164e+07	-0.03859	0.0286997	1.27194	-0.00165883	43.343	0.00027128	3.5666	0.0014119	2.8502
LPE 17:1	NA		NAA	322936	178410	303481	1.76963e+06	2.34672e+06	3.0606e+06	7.22336e+06	1.835e+06	2.497e+06	0.0385821	0.0245225	1.27168	0.00168032	20.555	0.002066	2.6849	0.0059098	2.22843
methadone-d9	NA		NAA	1.03089e+08	8.13676e+07	2.12036e+08	766694	877178	931066	571379	508212	470858	-0.0385358	-0.0304848	1.27015	-0.00171243	332.53	7.1477e-07	6.1458	7.1979e-05	4.14279
LPC 18:1	NA		NAA	146489	113071	143880	214941	275422	725525	3.26182e+06	661673	863726	0.0385158	-0.006253	1.26949	0.0016551	9.2756	0.014596	1.8358	0.027497	1.56071
Orotidine	NA		NAA	7.44771e+06	3.90611e+06	8.64821e+06	2.37858e+06	2.17098e+06	3.2767e+06	1.76305e+06	1.39412e+06	1.61811e+06	-0.0385011	-0.0139861	1.26901	-0.00173581	21.649	0.0018029	2.744	0.0053987	2.26771
UDP-N-acetylglucosamine	C00043	ko00520 Amino sugar and nucleotide sugar metabolism; ko00524 Neomycin, kanamycin and gentamicin biosynthesis; ko00540 Lipopolysaccharide biosynthesis; ko00541 O-Antigen nucleotide sugar biosynthesis; ko00550 Peptidoglycan biosynthesis; ko00552 Teichoic acid biosynthesis; ko01100 Metabolic pathways; ko01250 Biosynthesis of nucleotide sugars	NAA	1.4103e+08	158715241	1.68296e+08	3.76517e+07	3.09363e+07	5.41862e+07	3.44019e+07	2.84871e+07	2.6352e+07	-0.0384299	-0.0282759	1.26666	-0.00171262	74.634	5.7704e-05	4.2388	0.00058078	3.23599
(3R)-8-hydroxy-3-(4-methoxyphenyl)-3,4-dihydro-1H-2-benzopyran-1-one	NA		NAA	824850	992716	803871	1.30375e+06	1.27997e+06	1.19288e+06	3.98684e+06	2.27716e+06	3.30284e+06	0.0383996	-0.022146	1.26566	0.00168522	17.95	0.0029364	2.5322	0.0076912	2.11401
5-chloro-2,8-dimethyl-4-[(3-nitro-2-pyridyl)oxy]quinoline	NA		NAA	1.14843e+07	7.17437e+06	8.13166e+06	4.72456e+06	3.19192e+06	4.521e+06	3.60647e+06	2.59766e+06	2.42268e+06	-0.0383896	-0.0184392	1.26533	-0.00171235	21.912	0.0017463	2.7579	0.0053471	2.27188
5-[(Benzoyloxy)methyl]-4,5,6-trihydroxy-2-cyclohexen-1-yl benzoate	NA		NAA	1764587948	1378322834	2.87193e+08	4.6651e+08	5.70302e+08	5.05695e+08	111058087	1.00655e+08	8.10084e+07	-0.0383749	0.0105592	1.26485	-0.00163729	9.8844	0.012623	1.8988	0.024502	1.6108
N'-[6-(tert-butyl)thieno[3,2-d]pyrimidin-4-yl]-4-methylbenzohydrazide	NA		NAA	3.01095e+07	2.2082e+07	2.85834e+07	1.11638e+07	1.65482e+07	1.18851e+07	1.02305e+07	1.11637e+07	7.24593e+06	-0.0383658	-0.0229576	1.26455	-0.00167501	17.736	0.0030284	2.5188	0.0078942	2.10269
2'-O-Methylguanosine	NA		NAA	9.62878e+07	8.98491e+07	5.41117e+07	8.52983e+07	7.44144e+07	7.82373e+07	1.08408e+07	1.35981e+07	1.46357e+07	-0.0383259	0.029852	1.26323	-0.00165023	49.905	0.00018234	3.7391	0.0011198	2.95086
Dithranol	C06831		NAA	159312	125955	155334	153943	178924	187945	8.44169e+07	7.47975e+07	7.64515e+07	0.0383108	-0.0344334	1.26274	0.0016715	1713.2	5.3419e-09	8.2723	5.8066e-06	5.23608
N-[2-chloro-6-(trifluoromethoxy)phenyl]-2,2-dimethylpropanamide	NA		NAA	9.19107e+07	7.00388e+07	8.60965e+07	1.19684e+06	2.99315e+06	619162	864946	701057	968438	-0.0382997	-0.0316202	1.26237	-0.00167983	62.668	9.5347e-05	4.0207	0.00075103	3.12434
N-(2,6-Dimethylphenyl)-N-(methoxyacetyl) alanine	NA		NAA	1.04593e+07	8.70835e+06	9.10702e+06	2366235955	1654717188	2125432288	2360093261	1917224896	2352359765	0.0382882	0.033052	1.26199	0.00169254	1039.6	2.3821e-08	7.623	1.2615e-05	4.89911
L-lysine	NA		NAA	8.8128e+06	1.13862e+07	8.68585e+06	2.31595e+06	3.90349e+06	2.38926e+06	1.96612e+06	1.75936e+06	2.2089e+06	-0.038284	-0.0284338	1.26185	-0.00166325	21.768	0.0017771	2.7503	0.0053793	2.26927
5-morpholino-2,4(1H,3H)-pyrimidinedione	NA		NAA	1.388e+07	3.13181e+07	1.25704e+07	660782	1.25544e+06	653625	680850	592461	477740	-0.0382306	-0.0333548	1.26009	-0.00166758	51.497	0.00016682	3.7778	0.0010794	2.96682
Cytosine	C00380	ko00240 Pyrimidine metabolism; ko01100 Metabolic pathways; ko01232 Nucleotide metabolism	Nucleic acids	8.30275e+06	7.55939e+06	5.71858e+06	1.04509e+06	1.56116e+06	942368	831402	678658	1.0438e+06	-0.0382267	-0.0307313	1.25997	-0.00166958	36.604	0.00043465	3.3619	0.0019654	2.70655
Pyridoxine O-Glucoside	NA		NAA	3.0968e+07	2.11952e+07	2.78228e+07	3.38151e+07	2.98903e+07	3.57452e+07	7.80952e+07	5.74174e+07	8.34849e+07	0.0381452	-0.0246197	1.25728	0.0016508	21.245	0.0018945	2.7225	0.0055396	2.25652
7-Aminoflunitrazepam-d7	NA		NAA	2.17517e+06	1.3591e+06	1.27346e+06	683525	466773	302139	335744	280046	315842	-0.0381019	-0.0237727	1.25585	-0.00166783	19.324	0.0024268	2.615	0.0067639	2.1698
1-(3,4-dimethoxyphenyl)ethan-1-one oxime	NA		NAA	192644536	2.13744e+08	9.76372e+07	3.07791e+06	3.48611e+06	3.47933e+06	2.61088e+06	2.76511e+06	2.4796e+06	-0.0380985	-0.0345102	1.25574	-0.00167273	175.64	4.7365e-06	5.3245	0.00014878	3.82746
N-allyl-2-(2-methyl-1-benzofuran-3-yl)acetamide	NA		NAA	1.4794e+07	9.41717e+06	5.96625e+06	1.68182e+06	1.23424e+06	2.10055e+06	1.04005e+06	1.0101e+06	1.4411e+06	-0.0380914	-0.028046	1.2555	-0.00167677	33.635	0.00054912	3.2603	0.0022717	2.64365
Xanthosine	C01762	ko00230 Purine metabolism; ko00232 Caffeine metabolism; ko01100 Metabolic pathways; ko01110 Biosynthesis of secondary metabolites; ko01232 Nucleotide metabolism	NAA	3.49229e+06	3.76622e+06	2.43252e+06	1.11033e+06	1.09499e+06	812895	916016	562124	650193	-0.038078	-0.0262079	1.25506	-0.00166244	19.604	0.0023377	2.6312	0.0065492	2.18381
Paraxanthine	C13747	ko00232 Caffeine metabolism; ko01100 Metabolic pathways; ko01110 Biosynthesis of secondary metabolites; ko01120 Microbial metabolism in diverse environments	NAA	1.49608e+08	9.58551e+07	1.21302e+08	6.09916e+08	4.06928e+08	3.89812e+08	5.92974e+08	378335123	5.32513e+08	0.0380706	0.0267977	1.25482	0.001672	24.322	0.0013239	2.8781	0.0043216	2.36436
Oxaceprol	NA		NAA	861407	590811	710954	976122	967587	1.06156e+06	964602	1.15871e+06	936784	0.0380542	0.009212	1.25428	0.00169156	11.495	0.0088651	2.0523	0.018216	1.73955
LPE 16:3	NA		NAA	623399	1.03128e+06	392765	2.38555e+06	1.53048e+06	3.45206e+06	3.25052e+06	3.21138e+06	2.87194e+06	0.0380462	0.0150478	1.25401	0.0016921	15.43	0.0043131	2.3652	0.010395	1.98318
Dl-Lanthionine	NA		NAA	1.17892e+06	978497	1.04957e+06	1.31669e+06	1.14022e+06	1.27269e+06	3.44408e+06	6.01487e+06	5.27567e+06	0.037979	-0.0333806	1.2518	0.00167054	108.95	1.9243e-05	4.7157	0.00029512	3.53
LDGTS 16:0	NA		NAA	456637	302462	414739	1.74099e+06	511020	5.51407e+06	2.03216e+07	2.77097e+06	4.26505e+06	0.0379771	0.00344396	1.25174	0.0016131	7.1821	0.025577	1.5922	0.044555	1.3511
N-Acetylneuraminic acid	C00270	ko00520 Amino sugar and nucleotide sugar metabolism; ko00541 O-Antigen nucleotide sugar biosynthesis; ko01100 Metabolic pathways; ko01250 Biosynthesis of nucleotide sugars	Carbohydrates	1.56765e+07	1.0443e+07	1.13719e+07	2.6552e+07	2.34076e+07	2.57873e+07	8.51823e+06	7.39965e+06	6.80825e+06	-0.0181909	0.061404	0.599579	-0.000777906	35.016	0.00049143	3.3085	0.0021031	2.67714
2-(4-aminophenoxy)isophthalonitrile	NA		NAA	367709032	233104392	2.46833e+08	1.60949e+06	1.24533e+08	1.72874e+06	1.27195e+06	1.13286e+06	1.47352e+06	-0.0379615	-0.0175995	1.25123	-0.00163394	9.7452	0.013041	1.8847	0.025134	1.59974
N1-[4-(cyanomethyl)phenyl]-4-chlorobenzamide	NA		NAA	2.14809e+07	1.41835e+07	1.32978e+07	3.50032e+06	4.11643e+06	975133	1.8239e+06	1.22805e+06	1.16981e+06	-0.0379475	-0.0238068	1.25076	-0.00165119	15.853	0.004029	2.3948	0.0099309	2.00301
3-hydroxy-N-(1-hydroxy-4-methylpentan-2-yl)-5-oxo-6-phenylhexanamide	NA		NAA	1.93318e+06	1.60805e+06	2.35548e+06	3.62888e+06	4.39784e+06	3.68818e+06	3.00626e+07	7.21906e+06	4.21533e+07	0.0378932	-0.0167456	1.24897	0.00164257	11.496	0.0088634	2.0524	0.018216	1.73955
Levodopa	C00355	ko00350 Tyrosine metabolism; ko00950 Isoquinoline alkaloid biosynthesis; ko00965 Betalain biosynthesis; ko01100 Metabolic pathways; ko01110 Biosynthesis of secondary metabolites	Peptides	7.29436e+06	3.41656e+06	4.01633e+06	9.7754e+06	1.11471e+07	1.00781e+07	2.23934e+07	2.21921e+07	2.23438e+07	0.0414078	-0.00464293	1.36482	0.00182738	30.243	0.00073495	3.1337	0.002843	2.54622
Heptadecanoic Acid	NA		NAA	2.64172e+07	2.38564e+07	1.56258e+07	6.46648e+06	7.98096e+06	7.65755e+06	6.61401e+06	4.03426e+06	5.04108e+06	-0.0378512	-0.0253446	1.24759	-0.00165536	17.549	0.0031117	2.507	0.0079825	2.09786
Jervine	C10811		NAA	179900803	1.02939e+08	1.40741e+08	6.57245e+08	4.23914e+08	1028121249	648421483	6.05889e+08	6.76395e+08	0.037842	0.0325051	1.24729	0.00164832	35.235	0.00048304	3.316	0.0020836	2.68119
LPE 18:2	NA		NAA	971385	605171	793748	604303	987162	2.04149e+06	1.01964e+07	4.92096e+06	6.74325e+06	0.0378345	-0.0266357	1.24704	0.00163494	21.764	0.001778	2.7501	0.0053793	2.26927
ethyl 2-cyano-3-[(2-oxoazepan-3-yl)amino]acrylate	NA		NAA	4.02025e+06	4.83397e+06	2.92801e+06	1.6187e+06	2.07544e+06	1.17222e+06	1.26799e+06	710485	940070	-0.0378008	-0.018498	1.24593	-0.00163658	10.207	0.01172	1.9311	0.023133	1.63577
N6-Me-dA	NA		NAA	7.31439e+07	1.47551e+08	4.99971e+07	5.26858e+07	5.21883e+07	5.73053e+07	1.81361e+07	1.28566e+07	3.99785e+06	-0.0377888	0.0148374	1.24553	-0.00163227	11.017	0.0098035	2.0086	0.019789	1.70358
7-Ketocholesterol	NA		NAA	8.62762e+07	1.90689e+08	4.2173e+07	2.66376e+06	3.29154e+06	3.01964e+06	2.34783e+06	2.15999e+06	2.25479e+06	-0.037786	-0.0344574	1.24544	-0.00164831	49.48	0.0001868	3.7286	0.0011281	2.94765
2-(acetylamino)-4-(methylthio)butanoic acid	NA		NAA	7.16634e+06	1.22192e+07	8.68974e+06	3.182e+06	5.17662e+06	2.83372e+06	1.69959e+06	4.26411e+06	1.18968e+06	-0.0377698	-0.0186342	1.24491	-0.00161251	8.6929	0.016889	1.7724	0.030958	1.50923
5-[(E)-2-(3,5-dihydroxyphenyl)ethenyl]-2-methoxybenzene-1,3-diol	NA		NAA	1.03342e+07	5.25611e+06	5.94784e+06	376646	539390	492954	375516	384520	371773	-0.0377669	-0.0333884	1.24481	-0.00166524	118.48	1.5062e-05	4.8221	0.00026969	3.56914
N1-(2-methyl-3-nitrophenyl)cyclohexane-1-carboxamide	NA		NAA	1.28881e+06	1.98926e+06	2.08883e+06	596491	820599	642425	275719	412350	668163	-0.0377637	-0.0202799	1.2447	-0.00164484	11.638	0.0086079	2.0651	0.017789	1.74985
Corchorifatty acid F	NA		NAA	3.72389e+08	5.17572e+08	2.16835e+08	5.78614e+08	1.78712e+08	2.09651e+08	5.61239e+07	5.32724e+07	4.05013e+07	-0.0377502	0.0218401	1.24426	-0.00163463	14.965	0.0046567	2.3319	0.011004	1.95845
N'3-(3,4,5-trimethoxybenzylidene)pyridine-3-carbohydrazide	NA		NAA	8.70281e+06	5.66307e+06	4.71031e+06	4.91871e+06	2.03965e+06	6.37202e+06	1.0639e+06	1.28668e+06	1.96779e+06	-0.0376993	0.0113946	1.24258	-0.00166883	10.277	0.011535	1.938	0.022922	1.63975
L-Ornithine	C00077	ko00220 Arginine biosynthesis; ko00330 Arginine and proline metabolism; ko00470 D-Amino acid metabolism; ko00480 Glutathione metabolism; ko00997 Biosynthesis of various other secondary metabolites; ko01100 Metabolic pathways; ko01110 Biosynthesis of secondary metabolites; ko01210 2-Oxocarboxylic acid metabolism; ko01230 Biosynthesis of amino acids	Peptides	886739	606450	772933	1.41678e+06	3.67268e+06	2.12823e+06	1.06267e+07	7.0979e+06	1.11749e+07	0.0411522	-0.00956919	1.35639	0.00181435	29.316	0.00080001	3.0969	0.003009	2.52158
Tetranor-12R-HETE	NA		NAA	5.30338e+08	6.50008e+08	3.88925e+08	9.38087e+08	2.26032e+08	2.33146e+08	7.25479e+07	1.02585e+08	7.42553e+07	-0.0376452	0.0173779	1.2408	-0.00163302	11.202	0.0094253	2.0257	0.019186	1.71702
Hydrocortisone	C00735	ko00140 Steroid hormone biosynthesis; ko01100 Metabolic pathways	Steroids	413146	320104	341979	1.1702e+07	9.33598e+06	3.52421e+06	6.28081e+06	2.57516e+06	4.95489e+06	0.0325468	0.0398125	1.07275	0.00144981	26.088	0.001097	2.9598	0.0037616	2.42463
(1E,4E)-1,5-bis(4-methoxyphenyl)penta-1,4-dien-3-one	NA		NAA	3.0453e+06	3.62474e+06	3.17185e+06	2.38998e+07	2.56247e+07	3.02921e+07	2.70386e+07	2.14256e+07	2.61969e+07	0.0375523	0.0320892	1.23774	0.00166407	102.86	2.2763e-05	4.6428	0.00032557	3.48736
Isobutyryl carnitine	NA		NAA	7.43845e+06	6.16062e+06	7.74148e+06	3.13962e+06	3.6826e+06	5.2948e+06	2.79752e+06	2.21931e+06	3.11601e+06	-0.0374817	-0.0154699	1.23541	-0.00167195	12.794	0.0068536	2.1641	0.014694	1.83286
Creatinine	C00791	ko00330 Arginine and proline metabolism; ko01100 Metabolic pathways	NAA	7.94179e+06	4.57368e+06	2.82008e+07	1.7584e+06	4.77778e+06	1.8319e+06	925306	749979	1.03602e+06	-0.0374623	-0.00754169	1.23477	-0.00166622	9.9613	0.0124	1.9066	0.024156	1.61697
Triethanolamine	C06771		NAA	2.51677e+07	1.20214e+07	2.65898e+07	5.91692e+06	9.75774e+06	6.35532e+06	4.67278e+06	4.09948e+06	5.24837e+06	-0.0374446	-0.0191605	1.23419	-0.00165783	14.375	0.0051474	2.2884	0.011905	1.92427
ethyl N-[2-cyano-3-(4-methoxyanilino)acryloyl]carbamate	NA		NAA	1.92411e+06	1.87247e+07	7.09073e+06	4.49919e+06	4.50447e+06	3.88406e+06	385729	334836	406713	-0.0374364	0.0188451	1.23392	-0.00162209	13.116	0.0064507	2.1904	0.014052	1.85226
2-(1H-indol-3-yl)acetic acid	NA		NAA	7.3266e+06	5.00991e+06	5.65283e+06	2.99294e+06	2.50923e+06	3.28143e+06	2.53572e+06	2.46896e+06	2.28656e+06	-0.0374042	-0.029827	1.23285	-0.0016607	46.714	0.00021975	3.6581	0.0012506	2.90288
Stachyose	C01613	ko00052 Galactose metabolism; ko01100 Metabolic pathways	NAA	8.50843e+08	8.07116e+08	2409902866	1.06475e+08	6.59758e+07	6.88759e+07	1.28417e+07	2.03503e+08	1.31472e+07	-0.0373548	-0.0198422	1.23123	-0.00164102	12.874	0.0067496	2.1707	0.014528	1.83779
D-Phenylalanine	C02265	ko00360 Phenylalanine metabolism; ko00470 D-Amino acid metabolism; ko01100 Metabolic pathways	Peptides	2.34198e+06	1.88528e+06	2.83083e+06	2.40103e+06	3.62779e+06	1.2358e+06	2.05078e+07	4.11501e+07	1.27677e+07	0.0344359	-0.0375156	1.13502	0.00152307	25.674	0.0011453	2.9411	0.0038424	2.4154
Diaminopimelic acid	NA		NAA	1.94324e+08	1.5648e+08	1.18015e+08	1.2095e+08	1.44092e+08	1.70819e+08	5.31615e+07	3.84621e+07	5.19392e+07	-0.0373445	0.0231501	1.23089	-0.00162108	15.308	0.0043997	2.3566	0.010557	1.97646
Astilbin	C17449		NAA	550030	672234	2.60665e+06	2.2594e+06	818436	2.50156e+06	5.35297e+06	5.70459e+06	4.60262e+06	0.0372481	-0.0118161	1.22771	0.00156875	7.7838	0.021531	1.6669	0.038242	1.41746
Glycolithocholic acid	C15557		NAA	2.33426e+06	1.36535e+06	811091	2.877e+06	1.16483e+06	4.81025e+06	7.7053e+06	6.53305e+06	5.44468e+06	0.0371851	-0.0103882	1.22563	0.00161503	8.3755	0.018342	1.7366	0.03323	1.47847
AQH	NA		NAA	6.8192e+06	4.71737e+06	5.61064e+06	2.47003e+07	2.1341e+07	7.80572e+06	3.11977e+07	2.13483e+07	2.67201e+07	0.0371605	0.00661469	1.22482	0.00165359	9.1036	0.015227	1.8174	0.028294	1.54831
Prostaglandin B2	C05954		Lipids	7.46349e+06	1.10835e+07	3.72165e+06	973565	1.20301e+06	1.10363e+06	858098	789444	824093	-0.0375799	-0.0327106	1.23865	-0.00162985	25.602	0.001154	2.9378	0.0038522	2.41429
(6E)-7-(2H-1,3-benzodioxol-5-yl)-1-(piperidin-1-yl)hept-6-en-1-one	NA		NAA	6.94914e+06	7.97764e+06	5.66481e+06	4.88582e+06	3.97709e+06	6.61359e+06	899915	4.09536e+06	877100	-0.0371306	0.0134509	1.22384	-0.00159348	8.5123	0.017696	1.7521	0.032274	1.49115
S-(Methyl)Glutathione	NA		NAA	307109	207566	264605	276313	339839	256295	1.45702e+06	1.12287e+06	1.6177e+06	0.0370261	-0.0334552	1.22039	0.00161926	43.517	0.00026824	3.5715	0.0014119	2.8502
Choline bitartrate	NA		NAA	1.33036e+07	1.81756e+07	1.19204e+07	713132	965554	548342	611369	533888	851659	-0.0370253	-0.0365381	1.22037	-0.00162332	73.477	6.0362e-05	4.2192	0.00058583	3.23223
Coumarin	C05851		NAA	8.91453e+07	5.2225e+07	3.55956e+07	5.36291e+07	3.81195e+07	5.9364e+07	1.99447e+07	1.75122e+07	1.40386e+07	-0.0369757	0.0219278	1.21873	-0.0016081	11.96	0.0080651	2.0934	0.016859	1.77317
L-Ergothioneine	NA		NAA	4679016948	3451436077	2882850109	5.69025e+08	3.95322e+08	7.31282e+08	5.71664e+08	3.12798e+08	4.57217e+08	-0.0369695	-0.030562	1.21853	-0.00164613	41.583	0.0003047	3.5161	0.0015263	2.81636
N-Acetyl-α-D-glucosamine 1-phosphate	C04501	ko00520 Amino sugar and nucleotide sugar metabolism; ko00541 O-Antigen nucleotide sugar biosynthesis; ko01100 Metabolic pathways; ko01250 Biosynthesis of nucleotide sugars	NAA	7.37767e+06	1.60708e+07	7.65411e+06	1.76783e+06	2.07124e+06	1.99282e+06	1.59149e+06	1.56419e+06	1.61964e+06	-0.0369651	-0.0347387	1.21838	-0.00161042	27.682	0.00093476	3.0293	0.0034097	2.46728
Homogentisic Acid	C00544	ko00130 Ubiquinone and other terpenoid-quinone biosynthesis; ko00350 Tyrosine metabolism; ko00643 Styrene degradation; ko01100 Metabolic pathways; ko01120 Microbial metabolism in diverse environments; ko01240 Biosynthesis of cofactors	NAA	771907	566506	744479	2.34046e+06	1.47109e+06	1.45754e+06	1.24813e+06	2.65256e+06	1.62071e+06	0.0369462	0.0240528	1.21776	0.00164852	17.37	0.0031946	2.4956	0.0081707	2.08774
Norharman	C20157		NAA	7.91217e+06	5.39193e+06	8.12149e+06	9.8737e+06	4.7707e+06	1.03702e+07	2.13104e+07	2.20613e+07	1.50424e+07	0.0369417	-0.028156	1.21761	0.00157288	21.724	0.0017865	2.748	0.0053793	2.26927
3-Coumaric acid	NA		NAA	1.94634e+07	3.31499e+07	1.99555e+07	2.22364e+07	2.26513e+07	2.62715e+07	6.81375e+06	1.25707e+07	6.63836e+06	-0.0369384	0.0225977	1.2175	-0.00157089	13.799	0.0056953	2.2445	0.012897	1.88951
(4E)-1,7-bis(3,4-dihydroxyphenyl)hept-4-en-3-one	NA		NAA	663388	475207	581705	460040	660550	1.13279e+06	1.7988e+07	4.21384e+06	6.03816e+06	0.036898	-0.0296926	1.21617	0.00159098	21.415	0.0018553	2.7316	0.0054774	2.26143
(3R)-4,4-Dimethyl-2-oxotetrahydro-3-furanyl beta-D-glucopyranoside	NA		NAA	8.32998e+06	5.16835e+06	4.53742e+06	2.43506e+06	3.4275e+06	2.69189e+06	2.43345e+06	2.10238e+06	1.71157e+06	-0.0368937	-0.0232015	1.21603	-0.00160037	11.027	0.0097837	2.0095	0.019789	1.70358
L-arginine	NA		NAA	2.12709e+06	3.49559e+06	1.93562e+06	1.33322e+06	1.38779e+06	1.49624e+06	1.07325e+06	1.12168e+06	921108	-0.0368716	-0.0245517	1.2153	-0.00158467	9.2287	0.014765	1.8308	0.027719	1.55722
Asp-Phe methyl ester	NA		NAA	1.55653e+08	1.86868e+08	1.81277e+08	9.68733e+07	1.15021e+08	1.38208e+08	9.41087e+07	9.07851e+07	8.48822e+07	-0.0368709	-0.023685	1.21528	-0.00161974	11.97	0.0080482	2.0943	0.016859	1.77317
N-Methyloctan-1-amine	NA		NAA	2.97455e+06	1.81719e+06	1.98255e+06	3.29016e+06	3.8126e+06	3.98334e+06	3.97435e+06	4.16131e+06	3.83547e+06	0.0368533	0.0108308	1.2147	0.00164219	9.4049	0.014144	1.8494	0.026973	1.56907
Thymidine 5'-diphosphate	NA		NAA	991031	1.41147e+06	630877	1.62578e+06	1.66665e+06	1.72192e+06	2.78892e+06	2.68654e+06	2.38527e+06	0.0368467	-0.00908461	1.21448	0.0016645	9.2055	0.014849	1.8283	0.027781	1.55625
Desacetyl diltiazem	NA		NAA	2.52515e+06	1.44634e+06	1.65708e+06	7.16941e+06	5.60061e+06	4.97054e+06	5.73817e+06	5.03834e+06	7.17207e+06	0.0368197	0.0268481	1.21359	0.00163205	18.953	0.0025519	2.5931	0.0069872	2.1557
Bitertanol	C11258		NAA	420857	415488	335419	1.29143e+06	806569	827378	1.18651e+06	843504	1.00057e+06	0.0367844	0.0211474	1.21243	0.00162972	13.357	0.0061695	2.2098	0.013603	1.86637
6-chloro-5-fluoro-1H-benzo[d]imidazole	NA		NAA	4.69034e+06	2.8191e+06	3.80949e+06	2.20133e+07	1.58363e+07	1.66525e+07	1.56177e+07	1.51862e+07	1.59425e+07	0.036744	0.0359172	1.21109	0.00162213	72.52	6.2687e-05	4.2028	0.00060302	3.21967
5-Aminolevulinic acid	NA		NAA	1.77022e+08	1.48292e+08	1.53773e+08	1.32802e+08	1.60177e+08	1.41997e+08	6.81122e+07	8.60583e+07	1.0463e+08	-0.036658	0.00840802	1.20826	-0.00156934	6.8426	0.028316	1.548	0.048319	1.31588
Traumatic acid	C16308		NAA	3.55007e+07	5.83951e+07	2.63517e+07	3.47756e+07	2.64526e+07	2.43615e+07	1.50927e+07	1.93194e+07	1.43478e+07	-0.0366552	-0.00471738	1.20817	-0.00154805	5.5724	0.042861	1.3679	0.067424	1.17119
LPE 20:5	NA		NAA	887091	653772	810597	645842	914419	997266	3.05939e+06	6.07026e+06	5.28616e+06	0.036646	-0.0356355	1.20786	0.00161096	55.805	0.00013278	3.8769	0.00090775	3.04203
2-Phenylacetamide	C02505	ko00360 Phenylalanine metabolism; ko00643 Styrene degradation; ko01100 Metabolic pathways; ko01120 Microbial metabolism in diverse environments	NAA	2.1468e+07	2.24529e+07	1.65855e+07	3.0372e+07	5.32032e+07	2.4515e+07	1.33286e+08	6.27402e+07	1.51765e+08	0.0365537	-0.0193883	1.20482	0.00162269	10.119	0.011957	1.9224	0.023461	1.62965
Andrographolide	C20214		NAA	2.02575e+08	6.16853e+08	3.40433e+08	2.20468e+08	9.16189e+07	3.28128e+08	8.35961e+07	6.29967e+07	6.51327e+07	-0.0365256	0.00251649	1.2039	-0.00162415	7.5997	0.022671	1.6445	0.040136	1.39647
N6-Succinyl Adenosine	NA		NAA	76557.1	141561	194123	207051	239322	229539	270353	609037	295191	0.0364655	-0.00718946	1.20192	0.00161595	7.4229	0.023845	1.6226	0.041873	1.37807
D-(+)-Glucose	NA		NAA	3.78779e+08	3.75803e+08	2.07846e+08	1.32466e+06	1.51685e+06	1.78533e+06	1.84354e+06	1.96384e+06	1.64941e+06	-0.0364639	-0.0385858	1.20186	-0.00160841	415.6	3.6811e-07	6.434	4.449e-05	4.35174
1-[(1-methyl-1H-imidazol-4-yl)sulfonyl]-4-(2-pyridinyl)piperazine	NA		NAA	1.84676e+07	2.11273e+07	2.78185e+07	2.95673e+07	1.91707e+07	2.81952e+07	6.82097e+07	4.60597e+07	6.17843e+07	0.0364566	-0.0289897	1.20162	0.0015582	16.94	0.0034055	2.4678	0.0086289	2.06404
3-Nitro-L-Tyrosine	NA		NAA	4.3794e+08	4.05329e+08	4.3644e+08	2.46766e+08	6.52402e+08	1.18325e+08	6.66577e+07	1.33341e+08	6.06625e+07	-0.0364363	0.00561075	1.20095	-0.00154028	5.9038	0.038251	1.4174	0.062297	1.20553
4-morpholinobenzoic acid	NA		NAA	1.09875e+08	8.39587e+07	5.05668e+07	1.76965e+06	3.74111e+06	1.91991e+06	2.47959e+06	2.48066e+06	2.26555e+06	-0.0364289	-0.0383617	1.20071	-0.00159374	76.959	5.2816e-05	4.2772	0.00054677	3.2622
LPE 14:0	NA		NAA	927668	669031	665066	1.20446e+06	2.04189e+06	9.91916e+06	9.89483e+06	3.30293e+06	6.43309e+06	0.0363909	0.00777957	1.19946	0.00157064	6.299	0.033578	1.4739	0.055809	1.2533
Methyl-2-hydroxyisobutyric acid	NA		NAA	1.86781e+06	2.00076e+06	2.55797e+06	6.46792e+06	6.54775e+06	7.07622e+06	1.76542e+07	3.68446e+08	1.60308e+07	0.0363527	-0.0126536	1.1982	0.00162001	8.4021	0.018214	1.7396	0.033053	1.48079
Prostaglandin J2	C05957		Lipids	1575565624	1712128845	1097784407	4.2049e+08	6.71114e+08	2.68861e+08	1.82651e+08	1.40628e+08	113773623	-0.0416337	-0.00878085	1.37226	-0.00180144	23.553	0.0014421	2.841	0.004597	2.33753
L-(+)-Citrulline	NA		NAA	1598468886	1320522402	9.78187e+08	1.40364e+08	4.61248e+08	168989049	1.88181e+08	1.29469e+08	1.82768e+08	-0.0363413	-0.0305871	1.19782	-0.00157516	14.346	0.0051736	2.2862	0.011938	1.92307
DL-4-Hydroxyphenyllactic acid	NA		NAA	1.11661e+07	8.40098e+06	1.45636e+07	2.22393e+07	2.77942e+07	1.38001e+07	3.58139e+07	3.98858e+07	1.99003e+07	0.0363344	-0.0010204	1.1976	0.00161086	7.1152	0.026088	1.5836	0.045156	1.34528
Feruloyl Putrescine	NA		NAA	7.38606e+06	8.09551e+06	7.53035e+06	3.26492e+06	5.97101e+06	5.87419e+06	2.42133e+06	3.53098e+06	3.88028e+06	-0.036332	-0.0149796	1.19751	-0.00156363	6.5367	0.031129	1.5068	0.052299	1.28151
23-Nordeoxycholic acid	NA		NAA	1.24274e+06	968481	1.13047e+06	1.44735e+06	1.54713e+06	2.3547e+06	5.42632e+06	2.21318e+06	2.37759e+06	0.0362941	-0.00891966	1.19627	0.00155897	6.4177	0.032325	1.4905	0.054141	1.26647
(1E,4Z,6E)-5-hydroxy-1,7-bis(4-hydroxyphenyl)hepta-1,4,6-trien-3-one	NA		NAA	2.15959e+06	1.60935e+06	2.29953e+06	2.33589e+06	3.46191e+06	3.72458e+06	5.55543e+06	3.40483e+06	5.10936e+06	0.0362632	-0.00596624	1.19525	0.0015719	6.3325	0.033218	1.4786	0.05538	1.25665
11β-Hydroxyandrosterone	C14606		NAA	7.12349e+07	3.27647e+07	6.23585e+07	1.754e+07	2.03806e+06	3.19446e+06	1.64295e+06	7.57209e+06	1.38659e+06	-0.0362608	-0.0204215	1.19517	-0.00160606	12.138	0.0077835	2.1088	0.016397	1.78524
DL-Stachydrine	NA		NAA	1629597403	1700227919	2049840527	2909644626	3869313649	7875265726	6808387060	4342131984	4466878324	0.0362139	0.0177264	1.19362	0.00156715	7.9043	0.020824	1.6814	0.037047	1.43125
Nicotinate ribonucleoside	NA		NAA	2.09007e+07	1.57442e+07	1.79196e+07	2.10885e+07	1.73956e+07	1.89689e+07	6.04494e+07	4.52043e+07	5.61662e+07	0.0362094	-0.0349995	1.19347	0.00157246	38.45	0.00037914	3.4212	0.0017841	2.74858
4-{3-[(3,4-dihydroxyphenyl)methyl]-2-methylbutyl}benzene-1,2-diol	NA		NAA	8.53455e+06	8.5977e+06	3.05643e+06	1.12594e+07	7.4982e+06	8.87052e+06	3.08732e+07	2.24695e+07	2.80476e+07	0.0360908	-0.0227608	1.18956	0.00160743	10.877	0.010104	1.9955	0.020339	1.69167
3-hydroxy-2-(3-nitro-4-piperidinobenzyl)propanenitrile	NA		NAA	1.09432e+08	7.11891e+07	6.45558e+07	8.85515e+07	9.17143e+07	1.02673e+08	1.4456e+07	1.5072e+07	2.16576e+07	-0.0360821	0.0354104	1.18928	-0.00156281	37.868	0.00039556	3.4028	0.0018454	2.73391
Thymine	C00178	ko00240 Pyrimidine metabolism; ko01100 Metabolic pathways; ko01232 Nucleotide metabolism	Nucleic acids	2.8351e+08	2.63229e+08	1.5906e+08	5.42738e+07	5.24478e+07	4.73812e+07	3.76285e+07	2.0127e+07	3.90039e+07	-0.038811	-0.0234417	1.27922	-0.0017018	22.933	0.0015482	2.8102	0.004878	2.31176
3-(4-hydroxy-3-methoxyphenyl)propanoic acid	NA		NAA	5.5515e+07	6.01698e+07	3.3851e+07	4.2146e+07	4.19627e+07	3.2446e+07	1.78179e+07	1.88728e+07	2.59861e+07	-0.0360431	0.00175344	1.18799	-0.00152458	5.327	0.046762	1.3301	0.072719	1.13835
2-hydroxy-6-[(8Z,11Z)-pentadeca-8,11,14-trien-1-yl]benzoic acid	NA		NAA	1.30043e+08	3.78995e+07	7.05862e+07	1.72863e+06	1.81445e+06	701913	1.46384e+06	1.24536e+06	1.33835e+06	-0.0360352	-0.0359272	1.18773	-0.00159207	64.712	8.6968e-05	4.0606	0.00073079	3.13621
LDGTS 17:2	NA		NAA	1.49366e+06	1.95208e+06	1.27704e+06	3.96069e+06	2.68587e+06	3.18224e+06	6.67245e+06	3.18515e+06	3.40284e+06	0.0360215	0.00727381	1.18728	0.00158433	6.8313	0.028414	1.5465	0.048411	1.31506
N-Acetyl-DL-norvaline	NA		NAA	1.39875e+07	2.11346e+07	1.73586e+07	9.54436e+06	1.91803e+07	9.18794e+06	3.97089e+06	1.07571e+07	3.93559e+06	-0.0360213	-0.00119402	1.18727	-0.00151404	5.0278	0.052188	1.2824	0.07934	1.10051
Geniposidic acid	C11673		NAA	515674	470921	2.03325e+06	1.7077e+06	3340005	1.44131e+06	3.33761e+06	5.82081e+06	3.00823e+06	0.0360134	0.0016628	1.18701	0.00157723	6.2195	0.034454	1.4628	0.056917	1.24476
1-(4-hydroxyphenyl)propane-1,2-diol	NA		NAA	7.1244e+07	5.91334e+07	5.97521e+07	1.68764e+08	5.06477e+07	1.14893e+08	1.53163e+08	1.37396e+08	1.43873e+08	0.03599	-0.00177797	1.18624	0.00154163	5.5817	0.042722	1.3693	0.067394	1.17138
SDMA	NA		NAA	848515	644505	695130	5.06793e+06	7.61288e+06	1.23033e+07	8.73399e+06	4.97175e+06	6.25413e+06	0.0359797	0.035255	1.1859	0.001585	41.137	0.00031402	3.503	0.0015515	2.80925
PQH	NA		NAA	1.15431e+08	153541346	1.4942e+08	4.8116e+08	530633961	5.4058e+08	4.94559e+08	4.04575e+08	4.63123e+08	0.0359645	0.0323199	1.1854	0.00159603	36.356	0.00044294	3.3537	0.0019654	2.70655
Inositol	C00137	ko00052 Galactose metabolism; ko00053 Ascorbate and aldarate metabolism; ko00521 Streptomycin biosynthesis; ko00562 Inositol phosphate metabolism; ko01100 Metabolic pathways; ko01110 Biosynthesis of secondary metabolites; ko01120 Microbial metabolism in diverse environments; ko01250 Biosynthesis of nucleotide sugars	Carbohydrates	4.1593e+07	4.28789e+07	4.54389e+07	7.12335e+06	1.96511e+07	6.37759e+06	3.52294e+06	3.17644e+06	3.91253e+06	-0.0409975	-0.0134023	1.35129	-0.00178098	22.906	0.0015529	2.8089	0.0048786	2.3117
1,7-bis(3,4-dihydroxyphenyl)heptan-3-one	NA		NAA	7.6146e+06	5.36003e+06	7.36895e+06	3.85286e+07	3.23755e+07	3.32268e+07	3.19817e+07	23036007	3.17392e+07	0.0359423	0.0370502	1.18467	0.0015822	50.789	0.00017349	3.7607	0.0011008	2.95829
Ellagic acid	C10788		NAA	3.03522e+06	2.57726e+06	1.7589e+06	3.21795e+07	2.87431e+07	4.75928e+07	3.78259e+07	2.08726e+07	2.77821e+07	0.0359331	0.0360892	1.18437	0.00159002	61.212	0.00010198	3.9915	0.00077434	3.11107
4-[(dimethylamino)methylene]-5-phenyl-2,4-dihydro-3H-pyrazol-3-one	NA		NAA	6.78038e+06	3.93897e+06	5.49338e+06	1.51362e+06	1.87924e+06	1.68979e+06	1.49485e+06	681571	1.57982e+06	-0.0359136	-0.0220089	1.18372	-0.00159886	11.963	0.0080588	2.0937	0.016859	1.77317
Uridine monophosphate (UMP)	NA		NAA	1.01955e+07	1.57079e+06	4.10426e+06	1.55204e+06	1.50858e+06	2.13639e+06	738683	1.11893e+06	638282	-0.0358808	-0.00335491	1.18264	-0.00159489	6.993	0.027057	1.5677	0.046536	1.33221
mesityl(piperidin-4-yl)methanone hydrochloride	NA		NAA	1.0052e+08	7.72295e+07	6.0575e+07	9.96326e+07	1.00473e+08	8.3895e+07	1.89557e+07	1.54516e+07	1.83406e+07	-0.0358551	0.0356332	1.1818	-0.00154634	37.303	0.00041243	3.3846	0.0018996	2.72134
N1-(2-methyl-4-nitrophenyl)acetamide	NA		NAA	7.68909e+06	1.86825e+06	6.33574e+06	1.09034e+07	1.00862e+07	1.36113e+07	1.43947e+07	1.38224e+07	1.38282e+07	0.035847	0.0195756	1.18153	0.00153709	6.3857	0.032656	1.486	0.054611	1.26272
L-Tryptophan	C00078	ko00260 Glycine, serine and threonine metabolism; ko00380 Tryptophan metabolism; ko00400 Phenylalanine, tyrosine and tryptophan biosynthesis; ko00404 Staurosporine biosynthesis; ko00901 Indole alkaloid biosynthesis; ko00966 Glucosinolate biosynthesis; ko00970 Aminoacyl-tRNA biosynthesis; ko00997 Biosynthesis of various other secondary metabolites; ko01100 Metabolic pathways; ko01110 Biosynthesis …	Peptides	3.95382e+06	3.14435e+06	3.49521e+06	8.79196e+06	5.58574e+06	7.80029e+06	8.48789e+06	7.40245e+06	9.49139e+06	0.0401592	0.0159024	1.32366	0.00175325	21.083	0.0019329	2.7138	0.0056178	2.25043
4-Guanidinobutyric acid	C01035	ko00330 Arginine and proline metabolism; ko01100 Metabolic pathways	NAA	1.77556e+07	1.76323e+07	1.44372e+07	2.67111e+07	3.19835e+07	2.59321e+07	3.17037e+07	3.97781e+07	2.34429e+07	0.035771	0.00597854	1.17903	0.001632	8.8174	0.016361	1.7862	0.030143	1.52081
α-Lapachone	NA		NAA	4.34056e+07	7.36511e+07	4.16121e+07	2.56282e+07	5.44077e+07	1.76613e+07	5.87444e+06	4.16339e+06	1.84633e+07	-0.035696	0.00525096	1.17655	-0.00152803	5.5961	0.042507	1.3715	0.067159	1.1729
Formononetin	C00858	ko00943 Isoflavonoid biosynthesis; ko01100 Metabolic pathways; ko01110 Biosynthesis of secondary metabolites	NAA	6.35754e+07	2.36749e+07	4.58716e+07	1.23034e+07	1.30387e+07	1.53989e+07	9.68163e+06	1.43924e+07	1.05702e+07	-0.0356157	-0.0289488	1.17391	-0.00158351	21.129	0.0019219	2.7163	0.0056008	2.25175
Lysopc 14:0	NA		NAA	341388	230382	284655	1.48936e+06	977652	452029	1.47066e+06	784615	1.27896e+06	0.0354543	0.014967	1.16859	0.00156804	7.3474	0.024371	1.6131	0.04259	1.37069
Galactinol	C01235	ko00052 Galactose metabolism; ko01100 Metabolic pathways	NAA	2.06036e+08	2.52546e+08	1.18013e+08	2.31179e+06	2.36105e+06	2.4485e+06	3.49641e+06	3.42728e+06	2.87853e+06	-0.0353943	-0.0412752	1.16661	-0.00155859	219.05	2.4661e-06	5.608	0.00011169	3.95199
N-Acetyl-D-tryptophan	C03137		NAA	878126	586980	722064	1.99978e+06	1338418	1.93553e+06	1.51166e+06	1.41844e+06	1.47926e+06	0.0352983	0.0379095	1.16345	0.00154283	27.715	0.00093174	3.0307	0.0034097	2.46728
2,4-Dimethylbenzaldehyde	NA		NAA	1724382516	9.89947e+08	1051057824	6.34207e+08	3.56759e+08	793143697	4.46929e+08	5.51565e+08	3.93363e+08	-0.0352504	-0.0253203	1.16187	-0.00157672	14.786	0.0047991	2.3188	0.011247	1.94896
Propionylcarnitine	NA		NAA	1.46483e+07	1.86459e+07	1.25595e+07	1.34142e+07	3.59234e+07	5.45637e+07	7.85247e+07	4.75452e+07	5.67601e+07	0.0352353	-0.00834079	1.16137	0.00155424	5.8555	0.03888	1.4103	0.063078	1.20012
4-(Diethylamino)salicylaldehyde	NA		NAA	1.44089e+07	1.12804e+07	1.27158e+07	1.14464e+08	1.09089e+08	9.4638e+07	6.96841e+07	7.5409e+07	9.40888e+07	0.0352332	0.0383842	1.1613	0.0015689	111.46	1.8005e-05	4.7446	0.00028887	3.5393
N1-[4-(trifluoromethyl)phenyl]-2-phenylbutanamide	NA		NAA	2.1302e+07	1.3024e+07	2.7571e+07	4.14471e+07	3.01606e+07	3.20406e+07	622787	346479	443475	-0.0352277	0.041606	1.16112	-0.0015461	166.89	5.5066e-06	5.2591	0.00014964	3.82495
Adenine	C00147	ko00230 Purine metabolism; ko00908 Zeatin biosynthesis; ko01100 Metabolic pathways; ko01110 Biosynthesis of secondary metabolites; ko01232 Nucleotide metabolism	Nucleic acids	8.79666e+08	7.18745e+08	6.44344e+08	4.27721e+08	2.86576e+08	3.60711e+08	3.15123e+08	2.66695e+08	317957596	-0.0359488	-0.030409	1.18489	-0.00159062	21.062	0.0019382	2.7126	0.0056182	2.2504
2-[(3S)-1-(4-Chlorobenzyl)-3-pyrrolidinyl]-1-methyl-1H-benzimidazole	NA		NAA	2.70833e+07	2.44758e+07	1.82795e+07	9.16388e+06	8.74926e+06	7.34557e+06	8.32298e+06	6.91546e+06	7.81705e+06	-0.0351267	-0.0367269	1.15779	-0.00153254	22.208	0.0016855	2.7733	0.0051902	2.28482
ethyl 3-amino-4-(methylamino)benzoate	NA		NAA	4.03128e+06	2.6334e+06	1.22005e+07	7.40959e+06	6.16458e+06	6.5914e+06	1.91807e+07	1.45772e+07	1.8301e+07	0.035096	-0.0173388	1.15678	0.00147914	6.7265	0.029343	1.5325	0.04976	1.30312
JNJ-1661010	NA		NAA	2.67236e+06	2.26638e+06	1.64955e+06	2.99248e+07	1.07618e+07	21946052	1.75788e+07	1.26381e+07	1.45263e+07	0.0350471	0.0378047	1.15516	0.00154422	36.556	0.00043623	3.3603	0.0019654	2.70655
Ala-Leu	NA		NAA	1.09286e+07	1.35823e+07	1.53086e+07	7.98721e+06	1.36502e+07	1.57387e+07	6.04126e+06	7.44783e+06	5.43226e+06	-0.0350383	0.0116766	1.15487	-0.00152168	6.1753	0.034954	1.4565	0.057568	1.23982
N-Acetyl-L-histidine	C02997		NAA	3.31007e+07	5.74254e+07	1.98472e+07	1.70903e+06	2.47497e+06	1.69482e+06	2.62106e+06	1.79208e+06	2.23324e+06	-0.0349952	-0.0409588	1.15345	-0.00152804	40.739	0.00032267	3.4912	0.0015728	2.80333
Neopterin	C05926		NAA	3.10647e+07	3.63715e+07	3.33053e+07	3.36179e+06	2.12e+07	2.01125e+07	9.09465e+06	937414	894112	-0.0349429	0.00415912	1.15173	-0.00154379	5.5988	0.042466	1.372	0.067159	1.1729
VMK	NA		NAA	3.39402e+06	685750	647390	4009669	2.38403e+06	3.42419e+06	7.06126e+06	4.83997e+06	4.06195e+06	0.0349059	0.00901956	1.15051	0.00153408	5.5003	0.04396	1.3569	0.068929	1.1616
N2-(2-cyano-4,6-difluorophenyl)thiophene-2-carboxamide	NA		NAA	3.75578e+08	3.86699e+08	4.76874e+08	3.09529e+08	7.4798e+08	1.19583e+08	6.70855e+07	1.33211e+08	6.25837e+07	-0.0348752	0.0111245	1.1495	-0.00147323	5.2252	0.048521	1.3141	0.074918	1.12541
Prostaglandin E2-1-glyceryl ester	NA		NAA	112833390	8.5202e+07	7.28354e+07	3.44033e+07	4.96852e+07	3.77638e+07	4.39427e+07	2.2802e+07	2.69055e+07	-0.0348689	-0.02388	1.14929	-0.00152633	8.2017	0.019209	1.7165	0.034742	1.45915
P-Toluenesulfonic acid	NA		NAA	3.34816e+08	1.49526e+08	3.03507e+08	1.80785e+08	216009795	2.94681e+08	1.12106e+08	1.19652e+08	9.61767e+07	-0.0348688	0.020847	1.14929	-0.00155866	7.6477	0.022367	1.6504	0.039662	1.40163
N-acetyl-L-ornithine	NA		NAA	1.05031e+06	857339	534433	1.01273e+06	1.03574e+06	1.05687e+06	1.76369e+06	1.68731e+06	1.52713e+06	0.0348564	-0.0211504	1.14888	0.00156843	8.1193	0.019639	1.7069	0.035461	1.45025
trans-2-Butene-1,4-dicarboxylic Acid	NA		NAA	388142	1.1504e+07	8.80916e+06	2.57922e+07	3.05115e+07	2.88646e+07	8.57985e+07	6.6018e+07	6.22716e+07	0.034845	0.00767435	1.1485	0.00153325	5.7962	0.039672	1.4015	0.064172	1.19265
L-Glutamic acid	C00025	ko00220 Arginine biosynthesis; ko00250 Alanine, aspartate and glutamate metabolism; ko00330 Arginine and proline metabolism; ko00332 Carbapenem biosynthesis; ko00340 Histidine metabolism; ko00430 Taurine and hypotaurine metabolism; ko00470 D-Amino acid metabolism; ko00480 Glutathione metabolism; ko00524 Neomycin, kanamycin and gentamicin biosynthesis; ko00630 Glyoxylate and dicarboxylate metaboli…	Peptides	1324436358	1371487745	1080189563	2.14397e+08	6.11545e+08	1.28666e+08	8.54765e+07	5.95969e+07	8.07192e+07	-0.0408056	-0.0104473	1.34497	-0.00176528	17.908	0.002954	2.5296	0.0077187	2.11246
4-ethoxy-N-[(4-methoxyphenyl)methylene]aniline	NA		NAA	3.61415e+06	3.43917e+06	3.89471e+06	1.80142e+07	1.14199e+07	2.80165e+07	1.23316e+07	1.45304e+07	1.39483e+07	0.0347697	0.0403951	1.14602	0.0015226	48.227	0.00020085	3.6971	0.0011801	2.92808
D-Fructose 6-phosphate	C00085	ko00052 Galactose metabolism; ko00500 Starch and sucrose metabolism; ko00520 Amino sugar and nucleotide sugar metabolism; ko00680 Methane metabolism; ko00710 Carbon fixation in photosynthetic organisms; ko01100 Metabolic pathways; ko01110 Biosynthesis of secondary metabolites; ko01120 Microbial metabolism in diverse environments; ko01200 Carbon metabolism; ko01250 Biosynthesis of nucleotide sugars	NAA	217416	99553.3	121499	165777	189959	207830	264689	268709	252958	0.0347537	-0.0114045	1.14549	0.00153051	5.983	0.037248	1.4289	0.061069	1.21418
Dl-Indole-3-lactic acid	NA		NAA	6.99297e+06	6.16378e+06	6.31335e+06	1.11224e+07	1.03615e+07	1.14382e+07	9.85678e+06	9.82017e+06	9.27057e+06	0.0347387	0.0310544	1.145	0.00155109	19.822	0.0022716	2.6437	0.0063804	2.19515
N1-(5-methylisoxazol-3-yl)-2-morpholinoacetamide	NA		NAA	4.00843e+06	4.30366e+06	2.23765e+06	1.0984e+06	966315	525517	839533	574728	781305	-0.0347047	-0.0343745	1.14388	-0.00150425	13.372	0.0061527	2.2109	0.013593	1.86668
Epitestosterone	NA		NAA	1.76759e+07	1.52244e+07	2.66329e+07	4.84927e+07	4.69988e+07	7.25421e+07	4.18109e+07	5.14933e+07	4.07648e+07	0.0346296	0.0396508	1.1414	0.00150677	28.883	0.00083308	3.0793	0.0031119	2.50697
S-(5-Adenosy)-L-Homocysteine	NA		NAA	4.8025e+08	4.62771e+08	3.39545e+08	1.42727e+08	1.91595e+08	2.42118e+08	1.9128e+08	1.35708e+08	1.4927e+08	-0.0345979	-0.0308409	1.14036	-0.00151906	11.476	0.0089006	2.0506	0.018255	1.73862
Asaraldehyde	NA		NAA	2.47151e+07	1.85367e+07	2.08222e+07	9.63269e+07	1.14927e+08	1.20386e+08	1.19842e+08	2.10369e+08	4.34901e+07	0.0345762	0.0292318	1.13965	0.00154377	14.515	0.0050248	2.2989	0.011671	1.93289
Piceatannol	C05901		NAA	7.37443e+06	6.56025e+06	6.22714e+06	1.00285e+07	1.06915e+07	1.22697e+07	8.54891e+06	1.19665e+07	9.81582e+06	0.034539	0.023288	1.13842	0.0015714	13.669	0.0058298	2.2343	0.013093	1.88296
methyl 2-acetyl-3-amino-3-(2-chlorophenyl)acrylate	NA		NAA	8.94078e+06	8.43211e+06	7.59842e+06	1.80269e+06	1.76091e+06	1.78198e+06	2.10867e+06	2.58396e+06	1.24314e+06	-0.03453	-0.0414794	1.13812	-0.00151799	64.601	8.7399e-05	4.0585	0.00073079	3.13621
PC (14:1e/3:0)	NA		NAA	914577	585893	867463	1.55288e+06	1.11099e+06	4.00233e+06	6.03726e+06	1.53709e+06	2.62058e+06	0.034501	0.009964	1.13717	0.00145559	4.1618	0.073501	1.1337	0.10557	0.976459
N'-(4-chlorophenyl)-4-ethylbenzohydrazide	NA		NAA	1.20235e+07	1.49859e+07	1.39759e+07	2.19036e+07	2.29696e+07	1.90376e+07	3.18088e+07	2.18657e+07	2.15861e+07	0.0344921	0.000727804	1.13687	0.00153019	5.2728	0.047689	1.3216	0.073949	1.13107
Vitamin B2	C00255	ko00740 Riboflavin metabolism; ko01100 Metabolic pathways; ko01110 Biosynthesis of secondary metabolites; ko01240 Biosynthesis of cofactors	Vitamins and Cofactors	526530	343858	284178	103178	125454	120267	146795	100042	81632.2	-0.0343835	-0.0349372	1.13329	-0.00151078	17.544	0.0031137	2.5067	0.0079825	2.09786
4-(4-methoxyphenyl)-2-(methylthio)pyrimidine	NA		NAA	2.23087e+06	597004	2.88882e+06	3.25952e+06	2.40252e+06	2.89757e+06	3.81218e+06	4.52024e+06	7.77188e+06	0.0344304	0.000169555	1.13484	0.0014632	4.2633	0.070463	1.152	0.10212	0.990889
Prostaglandin D2	C00696	ko00590 Arachidonic acid metabolism; ko01100 Metabolic pathways	Lipids	514925	1.25223e+06	3.88952e+06	1.85126e+07	3.6036e+07	3.86179e+07	5.9271e+06	7.80971e+06	4.0571e+06	0.0196756	0.0559334	0.648515	0.000869351	16.026	0.0039204	2.4067	0.0097072	2.01291
N-Acetyl-L-methionine	C02712		NAA	2.88638e+06	3.86338e+06	3.22627e+06	859560	955451	910831	937914	860471	981327	-0.0343799	-0.0415784	1.13317	-0.00151141	43.646	0.00026602	3.5751	0.0014106	2.8506
Dulcitol	C01697	ko00052 Galactose metabolism; ko01100 Metabolic pathways	NAA	7.48549e+08	4.95299e+08	6.94665e+08	1.51688e+08	470183972	280158283	2.25021e+08	1.81395e+08	1.73255e+08	-0.0343745	-0.0217445	1.133	-0.00150056	6.6861	0.029711	1.5271	0.050149	1.29974
cGMP	C00942	ko00230 Purine metabolism; ko01100 Metabolic pathways	Nucleic acids	1.05234e+06	885735	1.04917e+06	453687	434971	560397	306027	255368	447822	-0.0379679	-0.0183936	1.25144	-0.00168623	15.997	0.0039382	2.4047	0.0097291	2.01193
16,16-Dimethyl prostaglandin A2	NA		NAA	3.84643e+06	8.11741e+06	8.38252e+06	7.3832e+07	5.89483e+07	7.83007e+07	6.17175e+07	3.98646e+07	4.61066e+07	0.0343412	0.0388523	1.1319	0.00151297	42.551	0.00028568	3.5441	0.0014603	2.83556
Sodium Dehydrocholate	NA		NAA	1.15283e+06	1.336e+06	1.02587e+06	4.43216e+06	3.72805e+06	4.26531e+06	2.9785e+06	3.21231e+06	3.85705e+06	0.0343336	0.0356577	1.13165	0.00153815	39.425	0.00035358	3.4515	0.0016857	2.77322
LPC 16:1	NA		NAA	270724	204256	288554	6.18159e+06	7.61665e+06	5.46803e+06	7.62038e+06	2.19926e+06	3.9979e+06	0.0343189	0.0395534	1.13116	0.00151319	41.372	0.00030906	3.51	0.0015341	2.81415
4-Hydroxybenzylalcohol	C17467		NAA	6.60578e+06	3.79889e+06	7.26023e+06	5.49197e+06	9.21979e+06	1.00294e+07	9.51319e+06	1.5108e+07	9.78271e+06	0.034311	-0.00912442	1.1309	0.00150214	5.1407	0.050047	1.3006	0.076729	1.11504
Solvent blue 4	NA		NAA	4.72676e+06	3.27678e+06	4.17642e+06	1.46926e+07	7.15558e+06	1.50425e+07	1.16373e+07	8.07788e+06	1.0486e+07	0.0342875	0.0366795	1.13013	0.00147581	12.967	0.0066332	2.1783	0.014333	1.84366
5-methyl-2-(methylthio)[1,2,4]triazolo[1,5-a]pyrimidin-7-ol	NA		NAA	2.44995e+06	1.54322e+06	1.68937e+06	5.8824e+06	4.48138e+06	6.7034e+06	5.06181e+06	3.91189e+06	5.03094e+06	0.0342547	0.0373461	1.12905	0.0015031	20.774	0.0020095	2.6969	0.0057786	2.23818
Kynurenic acid O-hexside	NA		NAA	338092	365723	316643	1.5866e+06	974864	572794	2.04482e+06	697781	1.46214e+06	0.0342495	0.0120466	1.12888	0.00150914	5.5378	0.043383	1.3627	0.068146	1.16656
3-(pyrazin-2-ylamino)-2-(2-thienylcarbonyl)acrylonitrile	NA		NAA	5.80035e+07	4.48615e+07	5.49247e+07	2.46331e+06	3.42742e+06	2.98361e+06	4.0148e+06	4.03622e+06	3.75067e+06	-0.0342049	-0.0428502	1.12741	-0.00151415	250.47	1.6581e-06	5.7804	8.5826e-05	4.06638
Prostaglandin I2	C01312	ko00590 Arachidonic acid metabolism; ko01100 Metabolic pathways	Lipids	5.45816e+07	1.04805e+08	3.51442e+07	1.96188e+07	1.26016e+07	1.30836e+07	1.29638e+07	9.63403e+06	8.86954e+06	-0.0371332	-0.02802	1.22392	-0.00161385	14.841	0.0047545	2.3229	0.011211	1.95036
Sterigmatocystin	C00961	ko00254 Aflatoxin biosynthesis; ko01100 Metabolic pathways; ko01110 Biosynthesis of secondary metabolites	NAA	1.57942e+07	1.53769e+07	2.91348e+07	941881	2.10023e+07	3.15496e+06	1.78176e+06	1.13283e+06	1.68466e+06	-0.0341996	-0.013479	1.12723	-0.00148198	4.8337	0.056166	1.2505	0.083991	1.07577
Adrenosterone	C05285	ko00140 Steroid hormone biosynthesis	Steroids	518036	470224	1.40373e+06	3.59878e+06	4.90537e+06	8.96274e+06	1.84287e+06	3.80289e+06	1.69232e+06	0.0246964	0.0517736	0.814001	0.00108032	14.804	0.0047842	2.3202	0.011247	1.94896
N1-(1,3-thiazolan-2-yliden)-3,5-dichloroaniline	NA		NAA	4.35939e+06	2.89158e+06	3.31464e+06	2.23886e+06	1.18966e+06	3.11559e+06	9.18121e+07	6.46968e+07	5.53333e+07	0.0340654	-0.0428136	1.12281	0.00146848	130.38	1.1378e-05	4.9439	0.00022903	3.64011
Retrorsine	C10364		NAA	5.52993e+08	4.07824e+08	4.71057e+08	4.22992e+06	3.68511e+06	3.88367e+06	7.37596e+06	6.50634e+06	7.61989e+06	-0.0340593	-0.0429485	1.12261	-0.00151234	878.76	3.9383e-08	7.4047	1.2615e-05	4.89911
(2R,3S,4S,5R,6R)-2-(hydroxymethyl)-6-(2-phenylethoxy)oxane-3,4,5-triol	NA		NAA	4.89427e+08	2.73926e+08	1.90038e+08	1.44445e+08	1.88228e+08	2.02489e+08	1.24833e+08	1.46224e+08	1.19253e+08	-0.034051	-0.0194292	1.12233	-0.00145822	5.1673	0.049559	1.3049	0.076196	1.11807
Maltotetraose	C02052		NAA	3.17693e+08	398140257	1330236818	1.03955e+08	4.41143e+07	6.43242e+07	2.02726e+07	203706361	1.82973e+07	-0.0339879	-0.0226772	1.12025	-0.00150569	8.0202	0.020174	1.6952	0.036127	1.44217
N-Acetylhistamine	C05135		NAA	667012	440167	390439	2.72511e+06	3.07896e+06	2.92702e+06	2.1536e+06	1.91811e+06	2.4172e+06	0.0339491	0.038352	1.11897	0.00151794	44.682	0.00024906	3.6037	0.0013536	2.86851
GRH	NA		NAA	4.37806e+07	3.03815e+07	3.34691e+07	2.2811e+08	1.83158e+08	2.59105e+08	1.72965e+08	1.26687e+08	1.66075e+08	0.0339138	0.0421403	1.11781	0.00149558	63.156	9.3252e-05	4.0303	0.00075103	3.12434
D-2-Aminoadipic acid	NA		NAA	2.67468e+06	1.34936e+06	1.05602e+06	2.27764e+06	2.32617e+06	2.41233e+06	3.71107e+06	3.37664e+06	2.96401e+06	0.0339103	-0.00825104	1.1177	0.00151686	5.1989	0.048989	1.3099	0.075426	1.12248
6-Methylquinoline	NA		NAA	3.86054e+07	3.78561e+07	7.5742e+07	4.46155e+07	2.87464e+07	5.77727e+07	2.77823e+08	1.57562e+08	1.71573e+08	0.0339003	-0.0369891	1.11736	0.00143253	21.85	0.0017595	2.7546	0.0053724	2.26983
N-Acetyl-L-leucine	C02710		NAA	4.55517e+07	5.47245e+07	5.20663e+07	1.94174e+07	2.39909e+07	1.59331e+07	1.45003e+07	2.56399e+07	1.84735e+07	-0.0338869	-0.0412578	1.11693	-0.00145981	18.875	0.0025793	2.5885	0.0070445	2.15215
2-(1H-1,2,3-benzotriazol-1-yl)-N-(2,3-dihydro-1H-inden-2-yl)acetamide	NA		NAA	2.95874e+07	2.23279e+07	3.02834e+07	4.3672e+07	1.56434e+08	1.19745e+08	1.36364e+08	6.98838e+07	2.90396e+08	0.0338844	0.0101494	1.11684	0.00149461	5.1498	0.049879	1.3021	0.07658	1.11588
cholesteryl sulfate	NA		NAA	2.15542e+07	6.02111e+06	4.3661e+06	3.34113e+06	3.42133e+06	2.84288e+06	2.2104e+06	2.25931e+06	2.08639e+06	-0.0338266	-0.0194945	1.11494	-0.00146267	5.6432	0.041816	1.3787	0.066259	1.17876
Kinetin 9-riboside	NA		NAA	1.79393e+06	2.68801e+06	1.55079e+06	2.74132e+07	1.02491e+07	2.02881e+07	1.47586e+07	1.18475e+07	1.09898e+07	0.0338009	0.0391314	1.11409	0.00149613	35.444	0.00047521	3.3231	0.0020745	2.68309
LPE 16:0	NA		NAA	783811	934037	1.29164e+06	1.24132e+06	1.06924e+06	1.11027e+06	7.34882e+06	2.66927e+06	2.04554e+06	0.0337937	-0.0268676	1.11385	0.0014477	8.0363	0.020086	1.6971	0.036029	1.44335
1,2-di(3,4-dimethoxyphenyl)diaz-1-ene	NA		NAA	4.00492e+06	4.38712e+06	4.46585e+06	8.0508e+07	7.09508e+07	1.16092e+08	1.43844e+08	1.79354e+07	113733698	0.0337898	0.0351418	1.11372	0.00147422	14.45	0.0050818	2.294	0.011778	1.92893
N-lactoyl-phenylalanine	NA		NAA	1.53488e+06	975296	4.34841e+06	3.88878e+06	1.94999e+06	3.25358e+06	3.54757e+06	7.19128e+06	4.83999e+06	0.0337895	-0.00344674	1.11372	0.00142296	3.9254	0.081288	1.09	0.11505	0.939113
Methionine	C00073	ko00270 Cysteine and methionine metabolism; ko00966 Glucosinolate biosynthesis; ko00970 Aminoacyl-tRNA biosynthesis; ko00999 Biosynthesis of various plant secondary metabolites; ko01100 Metabolic pathways; ko01110 Biosynthesis of secondary metabolites; ko01210 2-Oxocarboxylic acid metabolism; ko01230 Biosynthesis of amino acids; ko01240 Biosynthesis of cofactors	Peptides	1.40369e+07	4.08758e+07	30170784	6.79474e+06	4.45172e+06	8.16716e+06	6.77001e+06	5.27113e+06	5.84102e+06	-0.0330295	-0.0354415	1.08867	-0.00147366	14.249	0.0052613	2.2789	0.012062	1.91858
1,5,8-Trihydroxy-9-oxo-9H-xanthen-3-yl beta-D-glucopyranoside	NA		NAA	6.3057e+07	5.50525e+07	2.96723e+07	945015	971474	980125	1.67482e+06	1.57493e+06	1.57756e+06	-0.033765	-0.044323	1.11291	-0.00148783	167.77	5.4212e-06	5.2659	0.00014964	3.82495
Uridine	C00299	ko00240 Pyrimidine metabolism; ko01100 Metabolic pathways; ko01232 Nucleotide metabolism	Nucleic acids	491192175	6.26652e+08	4.64941e+08	4.19602e+08	4.30633e+08	3.55045e+08	2.01751e+08	2.7361e+08	2.08682e+08	-0.0408809	-0.00152592	1.34745	-0.00174275	14.237	0.0052717	2.278	0.012062	1.91858
N-{6-[(7-chloro-4-quinazolinyl)oxy]-3-pyridinyl}-4-methoxybenzamide	NA		NAA	100787489	9.07222e+07	6.45309e+07	1.94477e+06	1.99923e+06	2.05978e+06	3.44665e+06	3.24109e+06	3.2465e+06	-0.0336965	-0.0444685	1.11065	-0.00148879	315.81	8.3325e-07	6.0792	7.1979e-05	4.14279
1-Methyladenosine	C02494		NAA	3.7068e+07	4.54707e+07	2.329e+07	3.76873e+07	1.64852e+07	2.12116e+07	1.15208e+07	1.92965e+07	1.63906e+07	-0.033644	-0.00977382	1.10892	-0.00143513	3.9211	0.081439	1.0892	0.11512	0.938849
Homo-Gamma-Linolenic Acid (C20:3)	NA		NAA	1.90382e+06	1.41472e+06	2.16926e+06	341305	372597	317234	387230	441396	360528	-0.0336194	-0.0427395	1.10811	-0.00149173	127.24	1.2221e-05	4.9129	0.00023722	3.62485
2,2,5,5-tetramethyl-2,5-dihydro-1H-pyrrole-3-carboxamide	NA		NAA	1.66886e+08	1.14605e+08	1.8013e+08	4.92706e+07	3.86522e+07	5.44726e+07	4.16882e+07	4.25961e+07	5.83379e+07	-0.0336019	-0.037206	1.10753	-0.00151006	38.473	0.0003785	3.4219	0.0017841	2.74858
Ne-(1-Carboxymethyl)-L-lysine	NA		NAA	3.25779e+07	2.62729e+07	7.6847e+06	1.35323e+07	2.11329e+07	1.56213e+07	5.85422e+06	3.42241e+06	4.72054e+06	-0.0336003	0.0159461	1.10748	-0.00142199	5.1322	0.050204	1.2993	0.076862	1.11429
Deoxycytidine	C00881	ko00240 Pyrimidine metabolism; ko01100 Metabolic pathways; ko01232 Nucleotide metabolism	Nucleic acids	2.76435e+06	1.92301e+06	1.6181e+06	6.41264e+06	3.21045e+06	3.36456e+06	6.81267e+06	6.853e+06	5.40035e+06	0.0393105	0.00147576	1.29569	0.00173973	13.734	0.0057615	2.2395	0.013004	1.88592
(+/-)12(13)-DiHOME	NA		NAA	2039816828	4356923332	1403879925	4.34667e+08	9.19206e+08	944750398	1489685351	1230919021	1488707454	0.0334845	-0.0267057	1.10366	0.00142972	8.7629	0.016589	1.7802	0.030484	1.51593
(-)-Epigallocatechin	C12136	ko00941 Flavonoid biosynthesis; ko01110 Biosynthesis of secondary metabolites	NAA	1.05486e+06	773516	1.08375e+06	2.98952e+06	1.83447e+06	3.01093e+06	3.82707e+06	111084922	4.38689e+06	0.0334083	-0.0107704	1.10115	0.00148946	4.9318	0.054107	1.2667	0.081687	1.08785
N-(9-oxodecyl)acetamide	NA		NAA	877643	920531	1.06022e+06	1.07109e+07	6.15545e+06	1.65421e+07	5.40605e+06	6.43322e+06	6.89843e+06	0.0333936	0.0439894	1.10067	0.00146697	73.849	5.9491e-05	4.2255	0.00058258	3.23464
4-oxododecanedioic acid	NA		NAA	8.18257e+07	8.19836e+07	6.1533e+07	101176972	6.06469e+07	7.36944e+07	4.41319e+07	5.00953e+07	4.55561e+07	-0.0332338	0.0185039	1.0954	-0.00142157	5.2655	0.047814	1.3204	0.074037	1.13055
Hydrocortisone acetate	C02821		NAA	1.91299e+07	1.8222e+07	2.1722e+07	1.15879e+08	1.09541e+08	1.40818e+08	9.86793e+07	6.11336e+07	8.99663e+07	0.0332023	0.0425606	1.09436	0.00146078	46.752	0.00021924	3.6591	0.0012506	2.90288
1,2-dihydroxyheptadec-16-yn-4-yl acetate	NA		NAA	8.61637e+08	1122386811	7.06598e+08	8.56691e+07	8.98843e+07	1.21954e+08	1.8762e+08	7.25441e+07	106614009	-0.0331961	-0.0403168	1.09416	-0.00147534	29.525	0.00078468	3.1053	0.0029928	2.52392
(12Z)-9,10,11-trihydroxyoctadec-12-enoic acid	NA		NAA	1.07633e+08	1.76996e+08	1.04526e+08	9.79247e+07	1.42376e+08	9.10728e+07	5.85154e+07	4.88099e+07	6.62617e+07	-0.0331487	0.00344561	1.09259	-0.00139793	3.6778	0.090671	1.0425	0.12668	0.897292
4-methyl-5-phenoxy-6-piperidino-2-(trifluoromethyl)pyrimidine	NA		NAA	1.1717e+08	8.45098e+07	9.96407e+07	1.17994e+08	2.27426e+08	1.19302e+08	2.03953e+07	2.47619e+07	2.42204e+07	-0.0330457	0.040175	1.0892	-0.00141299	27.547	0.00094721	3.0236	0.0034435	2.463
Arachidonic acid	C00219	ko00590 Arachidonic acid metabolism; ko01040 Biosynthesis of unsaturated fatty acids; ko01100 Metabolic pathways	Lipids	8.32507e+07	1.44732e+08	5.3417e+07	3.06421e+07	3.19294e+07	4.14666e+07	1.84695e+07	2.59845e+07	1.77919e+07	-0.0390606	-0.0204654	1.28745	-0.00167957	13.228	0.0063178	2.1994	0.013846	1.85868
Coniferylaldehyde	C02666	ko00940 Phenylpropanoid biosynthesis; ko01100 Metabolic pathways; ko01110 Biosynthesis of secondary metabolites	NAA	1.37529e+07	5.79857e+06	1.25875e+07	8.91194e+06	9.15057e+06	5.18445e+06	4.66888e+06	3.93445e+06	4.17022e+06	-0.0330257	0.00467236	1.08854	-0.00145842	4.0995	0.075454	1.1223	0.10792	0.966898
L-Asparagine	C00152	ko00250 Alanine, aspartate and glutamate metabolism; ko00460 Cyanoamino acid metabolism; ko00970 Aminoacyl-tRNA biosynthesis; ko01100 Metabolic pathways; ko01110 Biosynthesis of secondary metabolites; ko01230 Biosynthesis of amino acids	Peptides	5.06446e+07	3.52034e+07	4.30404e+07	4.1195e+06	2.45613e+07	5.576e+06	2.82544e+06	2.50034e+06	3.45497e+06	-0.0393401	-0.0136664	1.29666	-0.00170412	12.957	0.0066457	2.1775	0.014333	1.84366
Xanthurenic Acid	C02470		NAA	2.27834e+06	1.97427e+06	2.35288e+06	4.92438e+06	5.09052e+06	5.61034e+06	4.53555e+06	4.25736e+06	3.50518e+06	0.0329433	0.0413917	1.08582	0.00145929	39.741	0.0003458	3.4612	0.0016641	2.77882
Methyl 3-indolyacetate	NA		NAA	3.32234e+07	1.15201e+07	26549491	1.39276e+07	1.33888e+07	1.42313e+07	8.65245e+06	8.01599e+06	1.11896e+07	-0.0328721	-0.00538251	1.08348	-0.0014799	4.7661	0.057645	1.2392	0.085769	1.06667
2-[6-(1H-benzo[d]imidazol-2-yl)-2-pyridyl]-1H-benzo[d]imidazole	NA		NAA	1.36425e+06	6.77697e+06	1.85028e+06	67996.9	80450.1	81599.9	127581	122815	117086	-0.0328033	-0.0451993	1.08121	-0.00143756	36.98	0.00042252	3.3742	0.0019303	2.71438
(11E,15Z)-9,10,13-trihydroxyoctadeca-11,15-dienoic acid	NA		NAA	1.96931e+08	320293224	223241225	2.97427e+08	2.05313e+08	443079493	9.50043e+07	6.84422e+07	7.1463e+07	-0.0327338	0.0362677	1.07892	-0.00143848	15.648	0.0041635	2.3805	0.01017	1.99268
Tetradecanedioic acid	NA		NAA	4.98489e+07	5.78959e+07	5.08876e+07	1.34109e+07	1.27303e+07	1.22374e+07	1.58725e+07	1.65506e+07	1.29527e+07	-0.0327291	-0.0463948	1.07876	-0.00144121	104.68	2.1626e-05	4.665	0.00031368	3.50351
(2E,4E)-N-[2-(4-hydroxyphenyl)ethyl]dodeca-2,4-dienamide	NA		NAA	6.29292e+06	5.14027e+06	4.89824e+06	2.20361e+07	4.98267e+06	8.48483e+06	8.34634e+07	8.96234e+06	8.41755e+07	0.032577	-0.0124063	1.07375	0.00139033	3.9739	0.079605	1.0991	0.11296	0.947075
D-Ala-D-Ala	C00993	ko00470 D-Amino acid metabolism; ko00550 Peptidoglycan biosynthesis; ko01100 Metabolic pathways	Peptides	182108938	1.91968e+08	1.2206e+08	4.93995e+07	8.07141e+07	5.03506e+07	2.4802e+08	1.64375e+08	2.33601e+08	0.00769474	-0.0651693	0.253621	0.000347837	12.804	0.0068397	2.165	0.014693	1.83289
Stiripentol	NA		NAA	2.0676e+08	1.96525e+08	1.72976e+08	2.6483e+08	233682776	2.57386e+08	326961485	2.41689e+08	3.18272e+08	0.0325257	-0.00868593	1.07206	0.00143454	3.9366	0.080895	1.0921	0.11465	0.940626
Prostaglandin A3	NA		NAA	7.12409e+07	2.15552e+08	1.22203e+08	1.40086e+08	8.88502e+07	1.46153e+08	4.81621e+07	4.40528e+07	4.63771e+07	-0.0324579	0.0198417	1.06982	-0.00141358	5.5778	0.04278	1.3688	0.067394	1.17138
N-{2-[(4-methylphenyl)thio]pyridin-3-yl}-2-phenylacetamide	NA		NAA	1.98702e+06	1.36144e+06	3.81902e+06	2.10175e+06	1.48317e+06	4.94286e+06	5.57262e+06	5.04029e+06	5.8916e+06	0.0324554	-0.020322	1.06974	0.0013409	5.0143	0.052453	1.2802	0.079632	1.09891
Pentadecanoic acid	C16537		NAA	2.2597e+06	3.01749e+06	4.21421e+06	6.25588e+06	6.06903e+06	1.10338e+07	8.43491e+06	5.30977e+06	6.60933e+06	0.0324326	0.0297651	1.06899	0.00138929	6.5733	0.030774	1.5118	0.051782	1.28582
3-hydroxy-3,4-bis[(4-hydroxy-3-methoxyphenyl)methyl]oxolan-2-one	NA		NAA	4.70203e+07	9.17271e+07	5.55086e+07	9.1105e+07	7.58209e+07	8.73542e+07	1.34013e+08	1.00392e+08	1.4473e+08	0.0323387	-0.0170044	1.0659	0.00143564	4.3451	0.068135	1.1666	0.099014	1.0043
6-Deoxy-D-glucose	C02522		Carbohydrates	3.94005e+08	2.549e+08	292013140	5.91463e+07	1.87293e+08	1.0365e+08	5.55927e+07	3.27275e+07	4.88421e+07	-0.0390936	-0.0102067	1.28854	-0.00170682	12.349	0.0074661	2.1269	0.015913	1.79825
Gallic acid	C01424	ko00627 Aminobenzoate degradation; ko00999 Biosynthesis of various plant secondary metabolites; ko01120 Microbial metabolism in diverse environments	NAA	150130	188769	150931	813998	504226	898963	628517	8.07017e+07	1.46966e+06	0.0321483	-0.00673031	1.05962	0.00144763	4.0188	0.078087	1.1074	0.1111	0.954286
Phe-Pro	NA		NAA	5.5941e+06	4.24542e+06	4.02543e+06	3.20518e+07	1.59385e+07	3.49885e+07	1.84022e+07	1.37851e+07	1.96523e+07	0.0320909	0.0441825	1.05773	0.00140685	29.328	0.00079918	3.0974	0.003009	2.52158
Quinoline-4-carboxylic acid	C06414		NAA	5.98153e+06	4.03007e+06	4.51639e+06	5.04591e+06	3.92902e+06	6.36997e+06	7.47565e+06	7.09199e+06	7.48384e+06	0.0320508	-0.0322825	1.05641	0.00137153	9.2638	0.014638	1.8345	0.027529	1.56021
L-Saccharopine	C00449	ko00300 Lysine biosynthesis; ko00310 Lysine degradation; ko01100 Metabolic pathways; ko01110 Biosynthesis of secondary metabolites; ko01230 Biosynthesis of amino acids	NAA	2.75626e+07	1.0275e+07	3.58185e+07	4.97597e+07	4.52468e+06	2.6554e+07	2.55268e+06	3.16975e+06	3.07488e+06	-0.0320382	0.0285301	1.05599	-0.00145955	6.3225	0.033324	1.4772	0.055472	1.25593
1-Methylhistidine	C01152	ko00340 Histidine metabolism; ko01100 Metabolic pathways	NAA	1.16986e+06	765504	759045	883042	815787	1.01264e+06	1.50608e+06	9.69966e+06	7.59613e+06	0.0320185	-0.0341027	1.05534	0.00142614	9.889	0.01261	1.8993	0.024502	1.6108
2-morpholino-1-phenyl-1-ethanol	NA		NAA	8.06086e+06	4.7506e+06	4.72209e+06	1.5048e+07	2.18707e+07	1.54991e+07	3.30165e+07	1.61587e+07	9.50964e+06	0.0320161	0.0228213	1.05526	0.0014234	5.8247	0.039289	1.4057	0.063647	1.19622
2,2-Bis(hydroxymethyl)propionic acid	NA		NAA	3.48178e+07	2.60578e+06	3.6242e+06	2.79257e+06	1.78724e+06	2.16919e+06	964068	1.57489e+06	971996	-0.0319591	-0.00907	1.05338	-0.00140097	3.8127	0.085391	1.0686	0.12023	0.919987
Nicotinamide	C00153	ko00760 Nicotinate and nicotinamide metabolism; ko01100 Metabolic pathways; ko01240 Biosynthesis of cofactors	Vitamins and Cofactors	3.40227e+08	2.56421e+08	3.86005e+08	2.58081e+08	1.97809e+08	2.40735e+08	171497350	2.92515e+08	1.85725e+08	-0.0319048	-0.033298	1.05159	-0.00142101	12.227	0.0076474	2.1165	0.016204	1.79038
Pantothenic acid	C00864	ko00410 beta-Alanine metabolism; ko00770 Pantothenate and CoA biosynthesis; ko01100 Metabolic pathways; ko01110 Biosynthesis of secondary metabolites; ko01240 Biosynthesis of cofactors	Vitamins and Cofactors	2.85581e+08	3.05148e+08	2.58538e+08	1.95562e+08	1.16175e+08	1.04853e+08	1.67714e+08	2.14272e+08	1.59116e+08	-0.0198712	-0.0561783	0.654962	-0.000863561	12.058	0.0079073	2.102	0.016625	1.77924
Sorbic acid	NA		NAA	1.67848e+08	3.16303e+07	6.17157e+07	2.79242e+07	3.50478e+07	2.64624e+07	2.00141e+07	1.84929e+07	2.37297e+07	-0.0318993	-0.0155053	1.05141	-0.00140852	4.5644	0.06238	1.205	0.091755	1.03737
Homovanillic acid	C05582	ko00350 Tyrosine metabolism; ko01100 Metabolic pathways	NAA	662660	2.56588e+06	641930	1.76885e+06	4.73121e+06	1.08221e+07	4.60325e+06	1.36209e+07	4.40378e+06	0.0318905	0.00881099	1.05112	0.0014466	4.662	0.060026	1.2217	0.088653	1.05231
1-(3,4-dichlorophenyl)-3-methyl-1H-pyrazol-5-ol	NA		NAA	393806	358185	329540	529472	745529	600696	1.21545e+06	1.0379e+06	394791	0.0318848	0.000193752	1.05094	0.00142606	3.7054	0.089554	1.0479	0.12561	0.900976
N-(4-piperidinophenyl)-2-thiophenecarboxamide	NA		NAA	1.39235e+07	6.99105e+06	1.53115e+06	3.11597e+07	2.19484e+07	3.25586e+07	3.3612e+07	2.62963e+07	3.40471e+07	0.031813	0.0204812	1.04857	0.00143977	5.9833	0.037244	1.4289	0.061069	1.21418
Ethyl-β-D-glucuronide	NA		NAA	2.31148e+08	2.03945e+08	181706576	2.60182e+08	345285532	3.11385e+08	5.84526e+07	1.20027e+07	3.2276e+07	-0.0317624	0.0382631	1.0469	-0.00139203	14.056	0.0054416	2.2643	0.01237	1.90763
Apigenin	C01477	ko00941 Flavonoid biosynthesis; ko00943 Isoflavonoid biosynthesis; ko00944 Flavone and flavonol biosynthesis; ko01100 Metabolic pathways; ko01110 Biosynthesis of secondary metabolites	NAA	3.8608e+07	4.04644e+07	9.77332e+07	6.83986e+07	3.2992e+07	3.17015e+08	4.19955e+06	2.6089e+06	3.01303e+06	-0.0317457	0.0418368	1.04635	-0.00142485	18.555	0.0026959	2.5693	0.0071825	2.14372
LysoPC 12:1	NA		NAA	9.76515e+06	4.64556e+06	5.66697e+06	1.87429e+06	2.37918e+06	3.35301e+06	2.08338e+06	3.21443e+06	2.22204e+06	-0.0317457	-0.0374013	1.04635	-0.00139967	13.64	0.0058598	2.2321	0.013106	1.88253
4-oxo-5-phenylpentanoic acid	NA		NAA	1.8471e+07	6.08475e+06	1.60759e+07	3.04022e+07	2.62292e+07	2.68422e+07	2.88814e+07	2.31813e+07	2.59819e+07	0.0317042	0.0298545	1.04498	0.00136006	4.9323	0.054096	1.2668	0.081687	1.08785
Ecdysterone	C02633	ko00981 Insect hormone biosynthesis	NAA	1.61524e+08	4.5436e+07	6.63881e+06	2.47529e+06	2.72461e+06	3.67251e+06	2.66258e+06	2.53539e+06	3.39111e+06	-0.0316842	-0.0332937	1.04432	-0.00136743	7.1474	0.02584	1.5877	0.044869	1.34805
8,15-Dihete	NA		NAA	2.26198e+06	2.67447e+06	1.97217e+06	2.70364e+06	2.73184e+06	3.40383e+06	1.04176e+06	1.19074e+06	1.26249e+06	-0.0316771	0.0383646	1.04409	-0.00135053	17.228	0.0032624	2.4865	0.0083245	2.07964
13-Hpotre(R)	NA		NAA	337233607	3.13839e+08	2.52277e+08	137703942	2.47145e+08	7.0361e+08	5.66571e+07	7.10785e+07	1.23781e+08	-0.0316631	0.0219545	1.04363	-0.00138426	5.0839	0.05111	1.2915	0.078029	1.10774
N1-bicyclo[2.2.2]oct-2-ylbenzamide	NA		NAA	502812	443148	461183	568572	694276	674400	643376	621745	705311	0.0315475	0.00242085	1.03982	0.00141659	3.6822	0.090491	1.0434	0.12659	0.897601
LDGTS 22:6	NA		NAA	7.23451e+06	638660	2.5149e+06	1.66172e+07	1.00085e+08	2.30135e+07	2.25712e+07	2.13728e+07	6.33953e+07	0.0314891	0.0288664	1.03789	0.00140398	6.942	0.027476	1.561	0.047034	1.32759
1-(4-benzylpiperazino)-2-(pyridin-2-ylamino)propan-1-one	NA		NAA	6.23619e+07	1.2641e+08	4.51047e+07	8.0818e+07	5.63393e+07	6.56582e+07	3.50332e+07	2.48729e+07	3.07558e+07	-0.0314597	0.0125619	1.03692	-0.00133865	3.6622	0.091309	1.0395	0.12725	0.895342
Cynaropicrin	C09385		NAA	1.66842e+07	1.4157e+07	1.58509e+07	9.16532e+07	1.00229e+08	1.45822e+08	1.16853e+08	1.91885e+08	2.58402e+07	0.0314474	0.0344225	1.03652	0.00139813	10.28	0.011528	1.9382	0.022922	1.63975
(2E)-6-hydroxy-2-methyl-6-(4-methylphenyl)hept-2-enoic acid	NA		NAA	3.10807e+07	2.51321e+07	2.68624e+07	112804234	9.02666e+07	9.78127e+07	1.15079e+08	1.01923e+08	3.86527e+07	0.0314455	0.0370854	1.03645	0.00139455	12.23	0.0076437	2.1167	0.016204	1.79038
(+/-)5(6)-EET	NA		NAA	1.49435e+07	1.35549e+07	1.40303e+07	3.56301e+07	3.1881e+07	3.98673e+07	6.91289e+07	5.08637e+07	6.97656e+07	-0.0313198	0.0418861	1.03231	-0.00132065	23.983	0.0013743	2.8619	0.004446	2.35203
LDGTS 18:1	NA		NAA	619438	820430	930560	415849	816896	1.44125e+06	1.6779e+07	2.30812e+06	3.11127e+06	0.0313178	-0.0300918	1.03224	0.00133612	6.2473	0.034145	1.4667	0.056524	1.24777
N1-{2-[(2,2-dicyanovinyl)amino]-4-fluorophenyl}acetamide	NA		NAA	4.38401e+06	3.29514e+06	1.55146e+07	363140	472925	458971	507651	841206	568420	-0.031172	-0.0413169	1.02744	-0.0014034	29.418	0.00079252	3.101	0.0030086	2.52164
15-Deoxy-Δ12,14-prostaglandin J2-2-glycerol ester	NA		NAA	1.78028e+07	5.47667e+06	1.44588e+07	2.06573e+07	3.7351e+07	3.48099e+07	3.29918e+07	2.56756e+07	2.65903e+07	0.0311664	0.0274742	1.02726	0.00135412	4.848	0.055858	1.2529	0.083864	1.07642
N-(4-chlorophenyl)-N'-(2-phenoxyphenyl)urea	NA		NAA	1.47565e+06	1.56168e+06	1.32994e+06	793206	1.61916e+06	878335	802869	601092	761375	-0.0311421	-0.013032	1.02645	-0.0013233	2.8417	0.13544	0.86825	0.17802	0.749531
4-(2,3-dihydro-1,4-benzodioxin-6-yl)butanoic acid	NA		NAA	1.1649e+08	2.29173e+08	1.55435e+08	1.34422e+08	9.04584e+07	8.41571e+07	7.86502e+07	7.89069e+07	8.85507e+07	-0.0310435	-0.0258219	1.02321	-0.00134217	4.1613	0.073517	1.1336	0.10557	0.976459
Adenosine	C00212	ko00230 Purine metabolism; ko01100 Metabolic pathways; ko01232 Nucleotide metabolism	Nucleic acids	5163330799	4248638424	3704364172	2478369443	1826121763	1172893930	1690260585	1578300292	1820269162	-0.0319132	-0.0372253	1.05187	-0.00138769	10.651	0.010614	1.9741	0.021248	1.67268
Orotic Acid	C00295	ko00240 Pyrimidine metabolism; ko01100 Metabolic pathways; ko01240 Biosynthesis of cofactors	NAA	950406	659063	917768	2.20955e+06	1.2181e+06	2.38203e+07	1.86043e+06	1.13976e+07	1.45542e+07	0.0310016	0.0127635	1.02182	0.00134204	3.1542	0.11584	0.93614	0.15681	0.804626
TMK	NA		NAA	4.68518e+07	6.14877e+07	2.55699e+07	6.75264e+07	5.53831e+07	6.98968e+07	1.31762e+07	9.83968e+06	1.30486e+07	-0.0309648	0.0399861	1.02061	-0.00132326	16.474	0.0036561	2.437	0.009148	2.03867
Glycyl-L-leucine	C02155		NAA	486099460	376403752	1.87737e+08	4.6529e+08	7.81943e+08	6.0358e+08	6.67122e+07	5.49638e+07	6.25005e+07	-0.0309528	0.0428989	1.02021	-0.00131605	24.079	0.0013597	2.8666	0.0044119	2.35537
5-Methyluridine	NA		NAA	5.64882e+06	4.86644e+06	7.0651e+06	4.60328e+06	7.43879e+06	4.26613e+06	3.16643e+06	3.00018e+06	3.51309e+06	-0.0309241	0.00617392	1.01927	-0.00133202	2.9572	0.12771	0.89378	0.17007	0.769372
cyclohexyl{4-[4-nitro-2-(1H-pyrrol-1-yl)phenyl]piperazino}methanone	NA		NAA	4.41963e+06	2.84116e+06	2.97798e+06	6.62008e+06	2.2904e+06	2.88234e+06	1.51534e+07	6.02641e+06	9.66937e+06	0.0309012	-0.0272859	1.01851	0.00132095	5.756	0.040221	1.3955	0.064437	1.19086
3-(5-phenyl-1,3-oxazol-2-yl)-4-(trifluoromethyl)pyridine	NA		NAA	1.21727e+07	1.7022e+07	2.233e+07	4.24301e+06	2.68547e+06	1.02482e+06	1.14684e+06	7.93461e+06	1.70211e+06	-0.030842	-0.0367933	1.01656	-0.00133329	8.0411	0.02006	1.6977	0.036029	1.44335
(5S)-5-hydroxy-1,7-diphenylheptan-3-one	NA		NAA	2.00467e+07	2.05113e+07	1.009e+07	5.1486e+06	2.70298e+06	3.95529e+06	5.35633e+06	2.99545e+06	4.7363e+06	-0.0308393	-0.0399835	1.01647	-0.00136341	13.299	0.0062352	2.2051	0.01372	1.86265
5 methyl THF	NA		NAA	88274.2	263194	522902	1.02046e+06	1.28679e+06	1.52742e+06	998513	961333	904117	0.0308348	0.0338143	1.01633	0.00134582	8.0838	0.019829	1.7027	0.035686	1.4475
1-[4-hydroxy-3-(3-methylbut-2-en-1-yl)phenyl]ethan-1-one	NA		NAA	625921	420592	530401	965943	906514	875572	1.27309e+06	718283	3.64785e+06	0.0307923	-0.00316343	1.01492	0.00134145	2.8909	0.13207	0.8792	0.17403	0.759376
Glycerol 1-hexadecanoate	NA		NAA	4.12394e+07	1.01945e+08	7.709e+07	1.60836e+07	2.37561e+07	2.26659e+07	1.92808e+07	2.67136e+07	2.17912e+07	-0.0307792	-0.0436574	1.01449	-0.00134128	12.311	0.0075228	2.1236	0.016003	1.7958
Methandrostenolone	NA		NAA	1.72322e+07	4.77986e+06	7.48267e+07	1.01378e+07	1.09581e+07	3.17761e+07	747700	6.84887e+06	823589	-0.0307122	0.0259533	1.01228	-0.00137494	4.738	0.058273	1.2345	0.08639	1.06354
3-N-Methyl-L-histidine	NA		NAA	1.77297e+06	1.15461e+06	1.79311e+06	3.25191e+06	2.82171e+06	2.92587e+06	2.78944e+06	2.3409e+06	2.15973e+06	0.030584	0.0411202	1.00806	0.00132907	10.205	0.011726	1.9309	0.023133	1.63577
3-(2-methylpropyl)-octahydropyrrolo[1,2-a]pyrazine-1,4-dione	NA		NAA	3.0836e+06	6.51719e+06	2.51827e+06	1.54482e+07	2.69628e+07	1.29692e+07	1.45871e+07	1.51695e+07	1.26935e+07	0.0305772	0.0277489	1.00783	0.00141051	9.9839	0.012335	1.9089	0.024076	1.61842
(5-L-Glutamyl)-L-Amino Acid	NA		NAA	3.22158e+06	3.41707e+06	3.99538e+06	4.25193e+06	4.22384e+06	5.35559e+06	1.97419e+06	1.91263e+06	1.98174e+06	-0.0305738	0.0443329	1.00772	-0.00133892	25.684	0.0011441	2.9415	0.0038424	2.4154
All trans-Retinal	NA		NAA	1.79021e+06	982025	3.18366e+06	6.80854e+06	3.994e+06	6.95623e+06	3.43148e+06	5.49944e+06	4.00394e+06	0.0305655	0.0436792	1.00745	0.00130576	9.5764	0.013574	1.8673	0.026069	1.58388
Boldione	NA		NAA	3.163e+06	1.98001e+06	2.38222e+06	7.055e+06	7.26289e+06	1.04496e+07	5.68961e+06	5.64854e+06	5.25969e+06	0.0305319	0.0465815	1.00634	0.00134997	34.273	0.00052142	3.2828	0.0021884	2.65987
4-ethoxy-6,7-dimethoxyquinazoline	NA		NAA	2.68926e+07	2.53188e+07	3.06543e+07	3.51436e+07	2.64312e+07	3.89181e+07	6.27356e+07	5.87781e+07	2.52225e+07	0.0304939	-0.0167406	1.00509	0.00130664	3.418	0.10213	0.99085	0.14053	0.852231
Isoquinoline	C06323		NAA	5.71051e+06	5.05486e+06	2.27822e+07	1.3197e+07	1.80507e+07	1.32912e+07	1.54736e+07	1.24761e+08	2.50098e+07	0.0304026	-0.0113966	1.00208	0.00133727	3.1563	0.11572	0.93659	0.15681	0.804626
N-Acetyl-D-alloisoleucine	NA		NAA	2.86868e+07	5.42765e+07	5.14499e+07	1.78466e+07	3.64484e+07	1.8501e+07	1.07249e+07	3.80955e+07	1.0292e+07	-0.0303833	-0.0204523	1.00145	-0.00127674	2.8103	0.13764	0.86126	0.18026	0.744101
Oleoyl-L-alpha-lysophosphatidic acid	NA		NAA	398036	281753	337504	1.98724e+06	782800	528168	6.77489e+06	385288	4.77656e+06	0.0303828	0.000679542	1.00143	0.00130396	2.5693	0.1563	0.80604	0.20202	0.694606
2'-Deoxyguanosine	C00330	ko00230 Purine metabolism; ko01100 Metabolic pathways; ko01232 Nucleotide metabolism	Nucleic acids	1.71758e+08	3.43018e+08	1.07686e+08	1.11469e+08	9.90246e+07	9.2485e+07	3.41418e+07	2.47041e+07	4.22367e+07	-0.0391391	0.00182417	1.29004	-0.00168387	10.38	0.011271	1.948	0.022484	1.64813
Uracil	C00106	ko00240 Pyrimidine metabolism; ko00410 beta-Alanine metabolism; ko00770 Pantothenate and CoA biosynthesis; ko01100 Metabolic pathways; ko01232 Nucleotide metabolism	Nucleic acids	5.62142e+08	6.60508e+08	4.56183e+08	4.1464e+08	245813073	2.88098e+08	2.83502e+08	2.67851e+08	255006920	-0.033779	-0.0322899	1.11337	-0.00147578	10.38	0.011273	1.948	0.022484	1.64813
Alanyltyrosine	NA		NAA	1.12451e+07	1.30487e+07	1.03848e+07	1.34205e+07	5.94575e+06	1.46758e+07	1.91894e+07	2.8752e+07	3.54366e+07	0.0302364	-0.0387762	0.996604	0.00130745	10.237	0.01164	1.934	0.023061	1.63712
13,14-dihydro-15-keto-tetranor Prostaglandin D2	NA		NAA	1.28888e+07	1.50836e+07	1.51235e+07	5.00289e+07	4.2362e+07	4.16431e+07	3.1348e+07	3.10522e+07	2.83922e+07	0.0300506	0.045755	0.990479	0.00134517	49.29	0.00018884	3.7239	0.0011281	2.94765
1-Methyluric acid	C16359	ko00232 Caffeine metabolism	NAA	2.70991e+07	2.18135e+07	2.22167e+07	6.11855e+06	6.17785e+06	7.59203e+06	1.12353e+07	4.95213e+06	7.42453e+06	-0.030032	-0.0405974	0.989867	-0.00134881	15.406	0.00433	2.3635	0.010413	1.98242
7-methyl-3-nitroimidazo[1,2-a]pyridine	NA		NAA	2.01834e+07	7.16763e+06	7.97407e+06	1.52476e+07	1.76199e+07	1.28196e+07	2.7051e+06	2.97571e+06	4.39533e+06	-0.0300124	0.0397459	0.989218	-0.00128491	10.171	0.011816	1.9275	0.023226	1.63403
Nicotine	C00745	ko00960 Tropane, piperidine and pyridine alkaloid biosynthesis; ko01110 Biosynthesis of secondary metabolites	NAA	1.0515e+08	1.1932e+08	1642350959	6.65892e+08	4.1908e+08	7.81716e+08	684811160	4940443887	1250996463	0.0299743	-0.00276234	0.987963	0.00127403	2.4362	0.16806	0.77454	0.21416	0.669262
(±)9-HpODE	NA		NAA	4056649872	7788613829	2598480184	4.78048e+08	4.64959e+08	5.06863e+08	2.57921e+08	4.44763e+08	1.62284e+08	0.0299736	0.0285129	0.98794	0.00133829	6.2107	0.034553	1.4615	0.056994	1.24417
DY131	NA		NAA	4.2451e+06	4.78863e+06	3.55258e+06	4.91345e+06	2.01786e+06	6.21605e+06	1.14244e+07	1.04119e+07	6.71919e+06	0.029949	-0.0350178	0.987129	0.00127705	7.4766	0.02348	1.6293	0.041366	1.38336
Guanine	C00242	ko00230 Purine metabolism; ko01100 Metabolic pathways; ko01232 Nucleotide metabolism	Nucleic acids	786826917	1312810948	5.01902e+08	5.49526e+08	4.86347e+08	486719395	1.86416e+08	1.32489e+08	2.29281e+08	-0.0387192	0.00474693	1.2762	-0.00166785	9.9833	0.012337	1.9088	0.024076	1.61842
Linoleic Acid	C01595	ko00591 Linoleic acid metabolism; ko01040 Biosynthesis of unsaturated fatty acids; ko01100 Metabolic pathways	Lipids	749200	667144	413606	747440	548079	717482	2.83892e+06	1.61797e+06	1.15496e+06	0.0335719	-0.0305356	1.10654	0.00147023	9.861	0.012692	1.8965	0.024552	1.60991
2-Methoxyresorcinol	NA		NAA	9.49843e+06	9.0204e+06	8.8811e+06	103859074	8.00252e+07	9.13892e+07	3.54044e+07	4.39658e+07	5.40362e+07	0.0298588	0.0489011	0.984156	0.00133486	141.47	8.9538e-06	5.048	0.00019673	3.70613
Glu-Val-Phe	NA		NAA	9.94967e+06	1.02291e+07	1.07919e+07	5.17852e+06	5.48383e+06	7.10491e+06	6.89243e+06	4.32055e+06	5.43197e+06	-0.0298324	-0.033622	0.983288	-0.00134251	7.5587	0.022937	1.6395	0.040541	1.39211
Indole-3-carboxaldehyde	C08493		NAA	4.5806e+07	5.33267e+07	3.58222e+07	3.69464e+07	3.23322e+07	4.39745e+07	8.54321e+07	1.05652e+08	9.30695e+07	0.029817	-0.0493563	0.98278	0.00131833	31.451	0.00066033	3.1802	0.0026101	2.58334
N,N-Dimethyldecylamine N-oxide	NA		NAA	2.6665e+07	2.14121e+07	2.12093e+07	5.36327e+07	4.43764e+07	7.3332e+07	3.61896e+07	5.06503e+07	3.59361e+07	0.0298105	0.0462891	0.982563	0.00132975	33.577	0.00055173	3.2583	0.0022717	2.64365
2-(piperidinomethylidene)malononitrile	NA		NAA	4.14846e+06	4.40361e+06	3.56784e+06	8.13487e+06	4.34519e+06	6.42855e+06	6.03267e+06	5.53164e+06	5.56333e+06	0.029744	0.0185692	0.980372	0.00130769	3.4469	0.10077	0.99667	0.13883	0.857517
(±)11-HETE	NA		NAA	3.43348e+07	3.82373e+07	3.33496e+07	5.21821e+07	9.66834e+07	4.86561e+07	4.53486e+06	1.17485e+07	7.54178e+06	-0.0297177	0.0311662	0.979504	-0.00123888	6.2455	0.034164	1.4664	0.056524	1.24777
Methyl nicotinate	NA		NAA	1.07648e+08	1.06262e+08	5.16918e+07	25762039	4.01318e+07	3.92343e+07	2.82689e+07	3.91486e+07	3.96406e+07	-0.0296835	-0.0417543	0.978378	-0.00125898	6.9601	0.027326	1.5634	0.046851	1.32928
ACar 5:0	NA		NAA	2.80422e+07	2.62575e+07	2.08678e+07	1.7749e+07	3.31097e+07	3.81484e+07	5.64283e+07	4.43331e+07	4.34571e+07	0.0295827	-0.0286753	0.975056	0.00131269	4.443	0.065481	1.1839	0.095669	1.01923
Epigallocatechin gallate	NA		NAA	295034	868656	203552	840600	558442	845214	1.18277e+06	1.27119e+08	2.74384e+06	0.0295571	-0.021334	0.974212	0.00134542	3.7085	0.089431	1.0485	0.1256	0.90101
Estropipate	NA		NAA	262564	254118	315025	1.64641e+06	1.37416e+06	1.2149e+06	1.10098e+06	712575	706087	0.0295449	0.0477109	0.973811	0.00130748	35.107	0.00048793	3.3116	0.0020964	2.67853
PPH	NA		NAA	819066	596013	509513	441804	452778	597486	6.43948e+06	1.09012e+06	3.80545e+06	0.0295439	-0.0372906	0.973776	0.00126575	8.0887	0.019803	1.7033	0.035686	1.4475
2-(3,5-dimethyl-1H-pyrazol-4-yl)-5-methoxybenzoic acid	NA		NAA	2.05948e+06	1.38871e+06	1.47147e+06	1.43017e+07	5.20288e+06	1.04879e+07	5.9315e+06	5.64081e+06	4.29313e+06	0.0295157	0.0491281	0.972848	0.00129552	28.166	0.00089194	3.0497	0.0032978	2.48178
5'-Adenylic acid	C00020	ko00230 Purine metabolism; ko00908 Zeatin biosynthesis; ko01100 Metabolic pathways; ko01110 Biosynthesis of secondary metabolites; ko01232 Nucleotide metabolism; ko01240 Biosynthesis of cofactors	Nucleic acids	259131	107593	172005	472292	442900	812844	379392	292704	316685	0.0244753	0.0512525	0.806715	0.00105844	9.8604	0.012694	1.8964	0.024552	1.60991
3-Ureidopropionic acid	NA		NAA	1.1638e+07	1.0232e+07	9.57116e+06	2.54319e+06	2.61116e+06	2.70787e+06	3.88166e+06	3.57747e+06	3.18346e+06	-0.029487	-0.0508648	0.971903	-0.00130462	91.601	3.1891e-05	4.4963	0.00039269	3.40595
NAT13-331713_POS	NA		NAA	3.18816e+08	4.78795e+07	8.72277e+07	1.46649e+08	1.06999e+08	4.55125e+07	3.19536e+07	2.85317e+07	3.24523e+07	-0.0294846	0.0160136	0.971824	-0.00127977	2.7938	0.13883	0.85752	0.18138	0.741411
Boc-beta-cyano-L-alanine	NA		NAA	1.54715e+07	1.22547e+07	1.22142e+07	1.31665e+07	9.81417e+06	1.27982e+07	2.59333e+07	2.02109e+07	2.56865e+07	0.0294776	-0.0441271	0.971592	0.00127046	16.465	0.0036609	2.4364	0.009148	2.03867
Allantoin	C01551		NAA	2.95467e+07	6.82207e+07	2.22772e+07	2.87412e+07	3.30523e+07	2.54432e+07	2.04178e+07	9.73559e+06	1.53202e+07	-0.0294029	0.00155647	0.969131	-0.00124469	2.2865	0.18275	0.73814	0.23099	0.636407
5-(tert-butyl)-2-methyl-N-(5-methyl-3-isoxazolyl)-3-furamide	NA		NAA	607732	438607	541993	1.66345e+06	2.80552e+06	1.7655e+06	881241	2.63705e+06	1.38129e+06	0.029357	0.0354495	0.967618	0.00134746	11.305	0.0092229	2.0351	0.018845	1.7248
Valine	C16436		NAA	2149574669	1849599036	1620921087	7.04039e+08	8.71159e+08	8.46698e+08	8.52195e+08	9.59989e+08	9.26793e+08	-0.0293239	-0.0497275	0.966526	-0.00127601	24.548	0.0012915	2.8889	0.0042413	2.3725
Benzophenone	C06354		NAA	1.46846e+07	1.2745e+07	4.72265e+06	3.3447e+07	8.00522e+06	2.86896e+07	2.76995e+07	2.571e+07	2.28884e+07	0.0292775	0.00715619	0.964998	0.00128781	2.5399	0.15881	0.79912	0.20405	0.690263
Adenosine 3',5'-cyclic monophosphate	NA		NAA	1.05732e+07	7.61908e+06	8.6677e+06	1.82886e+06	1.56617e+06	1.84925e+06	1.39391e+06	4.83519e+06	2.19662e+06	-0.0292255	-0.0481488	0.963284	-0.00127921	26.356	0.0010673	2.9717	0.0036951	2.43237
Isorhamnetin	C10084		NAA	1.517e+06	514125	1.98786e+06	5.96069e+06	5.46517e+06	6.42792e+06	4.27405e+06	2.95202e+06	3.8904e+06	0.0292115	0.0468547	0.962821	0.00125458	11.316	0.0092023	2.0361	0.018838	1.72497
Noroxycodone-d3	NA		NAA	2.92338e+07	1.73316e+07	5.74467e+07	2.25842e+07	1.36015e+07	2.85788e+07	1.19916e+07	1.74766e+07	1.46497e+07	-0.0291966	-0.00356468	0.96233	-0.00136672	3.3964	0.10317	0.98645	0.1416	0.848937
Styrene	C07083	ko00642 Ethylbenzene degradation; ko00643 Styrene degradation; ko01100 Metabolic pathways; ko01120 Microbial metabolism in diverse environments	NAA	2.00462e+07	1.8472e+07	2.69465e+07	2.59423e+08	6.14552e+07	9.5937e+07	191138825	8.96079e+07	3.51558e+07	0.0291912	0.03664	0.962151	0.00125977	5.77	0.040029	1.3976	0.064437	1.19086
2-[(3S)-1-Benzyl-3-pyrrolidinyl]-1,3-benzothiazole	NA		NAA	8.57872e+08	9.09464e+08	8.53975e+08	4.06588e+08	2.7296e+08	5.11458e+08	4.51459e+08	3.57084e+08	4.32666e+08	-0.0291664	-0.0422834	0.961334	-0.00131988	16.94	0.0034054	2.4678	0.0086289	2.06404
5-Hydroxyindole-3-acetic acid	NA		NAA	3.05723e+06	2.55118e+06	4.52242e+06	3.71386e+06	3.9304e+06	4.46526e+06	3.83583e+06	1.02774e+07	4.03351e+06	0.0291385	-0.016125	0.960415	0.00128567	3.0093	0.12442	0.90511	0.16697	0.777362
Tetrahydrocortisone	C05470	ko00140 Steroid hormone biosynthesis	Hormones and transmitters	7.18336e+07	6.39729e+07	5.7124e+07	3.28482e+08	1.55816e+08	1.36051e+08	7.95623e+07	6.99156e+07	47041808	0.000376738	0.0611685	0.0124174	4.64153e-05	9.5585	0.013632	1.8654	0.026134	1.58279
N-(cyclopropylmethyl)-N'-phenylurea	NA		NAA	1.65765e+07	1.13351e+07	1.37655e+07	3.01716e+06	2.90305e+06	3.19885e+06	4.61853e+06	5.77105e+06	2.97992e+06	-0.029032	-0.0499772	0.956904	-0.00128931	73.965	5.9223e-05	4.2275	0.00058258	3.23464
20-Carboxy-Leukotriene B4	NA		NAA	5.23145e+06	6.75916e+06	5.20454e+06	7.8953e+06	5.73084e+06	7.46598e+06	3.53814e+06	3.71061e+06	3.77456e+06	-0.0289887	0.0365441	0.955478	-0.00124104	8.5825	0.017376	1.7601	0.031797	1.49761
N-Acetyl-DL-phenylalanine	NA		NAA	2.86695e+07	4.5731e+07	7.44804e+07	4.57022e+07	7.10595e+07	4.58478e+07	9.10447e+07	9.38974e+07	8.22816e+07	0.028961	-0.0256993	0.954566	0.00126859	3.6175	0.09317	1.0307	0.12918	0.888805
2-Hydroxy-1-(4-methoxyphenyl)propyl hexopyranoside	NA		NAA	2.06643e+08	1.36526e+08	7.71398e+07	4.93892e+07	1.51796e+08	129438350	4.98004e+07	4.59176e+07	6.46661e+07	-0.0289425	-0.000963772	0.953954	-0.00121908	2.0507	0.20956	0.67869	0.25974	0.585461
Prostaglandin G2	C05956	ko00590 Arachidonic acid metabolism; ko01100 Metabolic pathways	Lipids	1.31242e+06	281358	1.25213e+06	3.96137e+06	4.87197e+06	5.66297e+06	1.72432e+06	1.57278e+06	1.64503e+06	0.0177234	0.0586728	0.584169	0.000762601	9.3825	0.014221	1.8471	0.027072	1.56748
17α-Ethynylestradiol	NA		NAA	1.5514e+07	1.25019e+07	2.89722e+07	6.81672e+07	6.45461e+07	1.19807e+08	4.04116e+07	6.11249e+07	4.30574e+07	0.0287298	0.0496719	0.946945	0.00124792	21.558	0.001823	2.7392	0.0054142	2.26647
gamma-Glutamylmethionine	NA		NAA	5.84853e+08	5.74504e+08	5.63201e+08	3.64756e+08	1.7476e+08	3.64334e+08	3.35371e+08	2.32732e+08	2.81263e+08	-0.0287016	-0.0340061	0.946014	-0.00131369	8.5267	0.01763	1.7537	0.032208	1.49204
2-(Dimethylamino)Guanosine	NA		NAA	64235.8	38527.4	43334.6	36652	62105.4	39421.6	102565	413774	85869.6	0.0286704	-0.0368798	0.944985	0.00129479	6.7959	0.028723	1.5418	0.048784	1.31172
5,7-dimethyl-2-phenylpyrazolo[1,5-a]pyrimidine	NA		NAA	5.82149e+08	5.71481e+08	5.59986e+08	3.62623e+08	1.73336e+08	3.62212e+08	3.33636e+08	231252069	2.79628e+08	-0.0286698	-0.0340205	0.944966	-0.00131236	8.4998	0.017754	1.7507	0.032326	1.49045
Sebacic acid	C08277		NAA	1.22181e+07	1.63147e+07	1.43587e+07	2.73029e+07	2.05819e+07	1.73934e+07	7.01274e+06	7.9621e+06	5.20905e+06	-0.0286459	0.0454935	0.944178	-0.00122078	19.891	0.002251	2.6476	0.006339	2.19798
HET0016	NA		NAA	6.88418e+06	5.8569e+06	5.05913e+06	4.67422e+06	4.68678e+06	5.76423e+06	7.36366e+06	1.86119e+08	170934814	0.0286094	-0.0349441	0.942976	0.00128096	5.9197	0.038046	1.4197	0.062096	1.20694
TKK	NA		NAA	9937110946	5296699583	8607025047	4585810740	3964636795	4567705132	4191016337	6644536196	2479431727	-0.0285725	-0.0304964	0.94176	-0.00127122	5.7571	0.040205	1.3957	0.064437	1.19086
Gluconolactone	C00198	ko00030 Pentose phosphate pathway; ko01100 Metabolic pathways; ko01110 Biosynthesis of secondary metabolites; ko01120 Microbial metabolism in diverse environments; ko01200 Carbon metabolism	NAA	3.66865e+06	7.54518e+06	3.64469e+06	5.26461e+06	5.39733e+06	5.57594e+06	8.77497e+06	8.5651e+06	7.93003e+06	0.0285608	-0.0297174	0.941374	0.0012992	3.8442	0.084218	1.0746	0.11874	0.925403
4-Butylresorcinol	NA		NAA	8.1877e+07	5.99007e+07	8.03457e+07	7.72544e+07	7.04481e+07	8.48421e+07	9.08999e+07	1.01102e+08	1.6189e+08	0.0284895	-0.0296692	0.939025	0.00123107	4.5434	0.062902	1.2013	0.092398	1.03434
2-{[(4,5-dimethoxy-2-nitrophenethyl)imino]methyl}phenol	NA		NAA	1.02119e+07	1.32111e+07	7.52168e+06	4.87341e+06	5.65019e+06	1.07596e+07	3.24684e+06	819704	6.5821e+06	-0.0284015	0.00532598	0.936125	-0.0012597	2.3372	0.1776	0.75056	0.22526	0.647316
Oxohongdenafil	NA		NAA	5.68967e+07	4.26659e+07	5.34573e+07	2.71464e+08	2.25711e+08	2.88499e+08	1.74219e+08	1.41159e+08	1.09762e+08	0.0282959	0.0524167	0.932643	0.00124999	76.457	5.3822e-05	4.269	0.00055193	3.25812
(2S)-4-Oxo-2-phenyl-3,4-dihydro-2H-chromen-7-yl beta-D-glucopyranoside	NA		NAA	1.14066e+06	1.31924e+06	2.03751e+07	4.93311e+06	6.60413e+06	5.21148e+06	1.00353e+07	3.37935e+07	9.81186e+06	0.0282679	-0.00722022	0.93172	0.00120001	2.0994	0.20361	0.6912	0.25381	0.595491
5,6-Dimethylbenzimidazole	C03114	ko00740 Riboflavin metabolism; ko00860 Porphyrin metabolism; ko01100 Metabolic pathways; ko01240 Biosynthesis of cofactors	NAA	1.4684e+07	1.00923e+07	9.76702e+06	1.00011e+07	6.98617e+06	1.08239e+07	2.48322e+07	2.14061e+07	1.92203e+07	0.0282402	-0.047816	0.930807	0.00121438	23.787	0.0014048	2.8524	0.0045312	2.34379
(2E)-3-phenyl-N-(2-phenylethyl)prop-2-enamide	NA		NAA	4.40164e+06	2.57177e+06	3.33275e+06	5.17824e+06	2.46215e+06	3.1069e+06	6.72396e+06	4.52933e+06	6.61324e+06	0.0280775	-0.0278152	0.925443	0.00118964	4.319	0.068867	1.162	0.099944	1.00024
Mag (18:1)	NA		NAA	7.85371e+06	2.89243e+06	4.16729e+06	1.09419e+07	1.42582e+07	1.52141e+07	2.71393e+07	6.14131e+06	1.14953e+07	0.0280599	0.0253279	0.924864	0.00121059	3.0238	0.12353	0.90823	0.16618	0.779421
N-[(4-hydroxy-3-methoxyphenyl)methyl]-8-methylnonanamide	NA		NAA	1.97521e+07	3.62814e+07	3.15485e+07	3.97974e+07	2.15789e+07	4.51436e+07	4.37968e+07	4.17717e+07	4.65276e+07	0.0280552	-0.0166246	0.924708	0.00119382	2.3606	0.17528	0.75627	0.22258	0.652514
Prostaglandin A1	C04685		Lipids	3.89532e+06	4.02993e+06	2.13787e+06	845286	1.37508e+06	1.3684e+06	1.25189e+06	1.11091e+06	1.31391e+06	-0.0303517	-0.042081	1.0004	-0.00130852	9.2845	0.014564	1.8367	0.027497	1.56071
Quinine	C06526		NAA	215791	239127	173467	1.2728e+06	551983	906289	556835	620383	398753	0.0280056	0.0474987	0.923073	0.001249	22.872	0.001559	2.8072	0.0048837	2.31125
Pinocembrin	C09827	ko00941 Flavonoid biosynthesis	NAA	1.35288e+07	5.99344e+06	9.25958e+06	4.45976e+06	4.63075e+06	8.80669e+06	4.14501e+06	5.26063e+06	5.40358e+06	-0.0279974	-0.0217638	0.922805	-0.00126692	3.8908	0.08252	1.0834	0.11649	0.933711
Protectin D1	NA		NAA	1.08462e+07	8.6767e+06	7.52026e+06	1.11435e+07	1.31404e+07	1.5732e+07	4.57728e+06	5.87808e+06	3.90784e+06	-0.027913	0.0472012	0.920023	-0.00118266	21.444	0.0018486	2.7332	0.0054753	2.26159
4-(benzoylamino)-3-hydroxybutanoic acid	NA		NAA	2.13543e+07	1.59331e+07	2.61582e+07	2.97755e+07	3.99284e+06	3.03632e+07	7.49018e+07	6.95933e+07	7.5213e+07	0.0278723	-0.0338809	0.918681	0.00115127	6.1201	0.035593	1.4486	0.058532	1.23261
D-(-)-Quinic acid	NA		NAA	1.09214e+06	1.32493e+06	1.21877e+06	2.00865e+06	1.90667e+06	1.84649e+06	2.01554e+06	1.4e+07	1.57961e+06	0.0278614	-0.0123373	0.918321	0.00127034	2.4961	0.16263	0.7888	0.20822	0.681478
1,3-Dihydro-1,3,3-trimethyl-2H-indol-2-ylidene acetaldehyde	NA		NAA	4.37841e+07	4.13741e+07	3.93103e+07	1.8484e+08	170065898	2.38297e+08	5.67219e+07	2.11579e+08	1.4749e+08	0.0277899	0.0417309	0.915964	0.00126398	13.718	0.0057783	2.2382	0.013004	1.88592
Ergothioneine	C05570	ko00340 Histidine metabolism; ko01100 Metabolic pathways	NAA	6.26657e+07	5.37745e+07	1.48778e+08	4.46125e+06	2.63696e+06	5.11267e+06	1.10503e+07	7.36202e+06	8.84252e+06	-0.0277119	-0.0481776	0.913395	-0.00126511	57	0.000125	3.9031	0.00087099	3.05999
N-(3,5-dimethyl-4-isoxazolyl)-N'-(2-phenoxyethyl)urea	NA		NAA	2.02495e+06	970527	1.28733e+06	1.11309e+06	1.13535e+06	1.06445e+06	2.09989e+06	3.35518e+06	3.29991e+06	0.0276821	-0.0459218	0.912412	0.00121796	15.066	0.0045787	2.3393	0.010873	1.96365
3-(3-Methoxyphenyl)propionic acid	NA		NAA	1.96389e+06	2.59089e+06	3.56904e+06	3.11226e+06	3.07961e+06	4.47362e+06	3.35434e+06	3.71165e+06	3.35434e+06	0.0276753	0.00561451	0.912187	0.00117535	1.8455	0.23733	0.62465	0.28857	0.539749
2-(cyclopropylcarbonyl)-3-(4-fluoroanilino)acrylonitrile	NA		NAA	4.63826e+06	2.98031e+06	3.93276e+06	2.7703e+06	3.48684e+06	3.22292e+06	4.50331e+06	1.70176e+07	1.48234e+07	0.0276499	-0.0416362	0.911349	0.00123306	8.4382	0.018042	1.7437	0.032795	1.48419
4-Hydroxy-L-Glutamic Acid	NA		NAA	5.33317e+06	3.02389e+06	3.91495e+06	6.8976e+06	7.88475e+06	4.55432e+06	1.69954e+06	2.32206e+06	1.33631e+06	-0.0276439	0.0459682	0.911153	-0.00117003	13.621	0.0058798	2.2306	0.013124	1.88193
5-Hydroxyindole-2-carboxylic acid	NA		NAA	4.52506e+06	3.32444e+06	5.24111e+06	4.59166e+06	3.90651e+06	3.87298e+06	4.97625e+06	7.08832e+06	5.8081e+06	0.0276139	-0.0433424	0.910163	0.00119428	11.94	0.0080971	2.0917	0.016894	1.77227
2,3,4-Trihydroxybenzoic acid	NA		NAA	380700	590489	382089	548085	868651	1.01684e+06	716581	1.28157e+07	956649	0.0276033	-0.0146947	0.909813	0.00126502	2.5126	0.16117	0.79272	0.20684	0.684365
L-Threonic acid Calcium Salt	NA		NAA	4.08784e+06	3.23782e+06	2.84239e+06	2.47623e+06	4.45732e+06	3.08372e+06	1.98551e+06	1.70186e+06	2.35161e+06	-0.027563	0.00648544	0.908488	-0.00115697	1.9112	0.22793	0.6422	0.27776	0.55633
Pleuromutilin	C09169		NAA	1.86829e+06	1.1275e+06	1.32453e+06	2.78911e+06	2.09736e+06	2.89814e+06	2.26991e+06	1.72008e+06	2.51744e+06	0.0275243	0.033947	0.90721	0.00119377	4.1863	0.072752	1.1382	0.10502	0.978728
Estrone sulfate	NA		NAA	186950	216848	196808	532790	391302	251793	833028	846286	167966	0.0274636	0.00214914	0.90521	0.00122966	2.1073	0.20267	0.69321	0.25293	0.597
Lysopa 16:0	NA		NAA	8.41861e+06	5.6502e+06	1.96646e+07	2.52027e+07	2.10251e+07	2.54446e+07	1.43193e+07	3.00143e+07	1.55956e+07	0.0273692	0.0364952	0.9021	0.00117464	4.2394	0.071164	1.1477	0.103	0.987163
4-Morpholinepropanesulfonic acid	NA		NAA	9.17795e+06	7.63776e+06	8.06972e+07	3.71414e+06	4.18283e+06	3.79255e+06	1.35271e+06	1.31422e+07	1.32802e+06	-0.0273617	-0.0187402	0.901852	-0.00122596	2.9417	0.12872	0.89035	0.17096	0.767105
5-(2,5-dihydroxyhexyl)oxolan-2-one	NA		NAA	813238	541097	863488	6.0705e+06	963618	5.50309e+06	3.12636e+06	8.10581e+06	833516	0.0272009	0.0290877	0.896552	0.00116955	2.9837	0.12602	0.89956	0.16828	0.773967
2-(4,4-diphenyl-1-piperidinobuta-1,3-dienyl)phenyl acetate	NA		NAA	846774	1.02782e+07	8.68434e+06	918135	945566	914876	808394	903163	911599	-0.0271649	-0.0308984	0.895365	-0.0012015	3.6131	0.093357	1.0299	0.12927	0.888502
D-Gluconic acid	C00257	ko00030 Pentose phosphate pathway; ko01100 Metabolic pathways; ko01110 Biosynthesis of secondary metabolites; ko01120 Microbial metabolism in diverse environments; ko01200 Carbon metabolism	Carbohydrates	6.38776e+06	4.4258e+06	5.80126e+06	9.69818e+06	8.66514e+06	9.20929e+06	1.72891e+07	9.05925e+06	1.67015e+07	0.0373498	-0.00236429	1.23106	0.00161669	7.4099	0.023935	1.621	0.041963	1.37713
10-Nitrolinoleate	NA		NAA	1.74122e+07	2.9348e+07	1.60494e+07	1.38668e+07	8.30426e+06	1.37222e+07	1.07781e+07	1.09964e+07	1.21483e+07	-0.0271197	-0.0374707	0.893874	-0.00118495	4.7748	0.05745	1.2407	0.085663	1.06721
N-Acetyl-aspartic acid	NA		NAA	8.99313e+06	4.32395e+06	6.04863e+06	3.95313e+06	3.75728e+06	4.28189e+06	4.59099e+06	2.76452e+06	3.3517e+06	-0.0270571	-0.0219447	0.891813	-0.00122732	3.5076	0.09797	1.0089	0.13549	0.868093
Guanosine	C00387	ko00230 Purine metabolism; ko01100 Metabolic pathways; ko01232 Nucleotide metabolism	Nucleic acids	2.99374e+08	4.05709e+08	2.07985e+08	1.72701e+08	1.07413e+08	1.20821e+08	9.52448e+07	1.37091e+08	1.63888e+08	-0.0302856	-0.0392533	0.998223	-0.00129973	7.3643	0.024252	1.6153	0.042451	1.37211
Acetylcholine	C01996	ko00564 Glycerophospholipid metabolism	Hormones and transmitters	5.28746e+07	5.37128e+07	6.63808e+07	9.82264e+07	9.19917e+07	1.10457e+08	9.17602e+07	9.5143e+07	5.5655e+07	0.0266352	0.0404373	0.877904	0.00117077	7.151	0.025813	1.5882	0.044869	1.34805
Bisphenol A	C13624		NAA	3.12896e+06	2.99603e+06	2.58045e+06	5.13024e+07	2.09873e+07	5.37141e+07	9.89794e+06	5.66591e+07	8.22252e+06	0.0269403	0.04575	0.88796	0.00121055	14.334	0.0051837	2.2854	0.011938	1.92307
3,4-Dihydroxybenzaldehyde	C16700		NAA	5.13575e+06	4.03257e+06	5.97286e+06	5.09768e+06	7.33913e+06	5.79792e+06	6.05096e+06	3.24182e+07	7.51166e+06	0.0268628	-0.0228927	0.885408	0.00122015	2.8487	0.13495	0.86983	0.17759	0.750581
2'-Deoxyadenosine	C00559	ko00230 Purine metabolism; ko01100 Metabolic pathways; ko01232 Nucleotide metabolism	Nucleic acids	4.63029e+08	1115476737	3.36082e+08	6.11906e+08	540908075	4.60391e+08	4.27757e+07	1.17097e+08	2.04591e+08	-0.0341108	0.0202042	1.12431	-0.00143843	6.7008	0.029576	1.5291	0.049999	1.30104
1-Methylguanine	NA		NAA	12171810	9.2665e+06	1.82106e+07	8.69464e+06	4.02106e+06	7.51063e+06	5.15572e+06	9.49213e+06	5.85214e+06	-0.0268135	-0.0344792	0.883783	-0.00123529	7.9439	0.020599	1.6862	0.036767	1.43454
1,7-bis(4-hydroxyphenyl)-5-methoxyheptan-3-one	NA		NAA	5.25318e+07	9.11029e+07	3.44235e+07	1.28639e+07	2.24203e+07	1.57711e+07	1.75972e+07	1.05672e+07	3.28785e+07	-0.0267067	-0.0394982	0.880263	-0.00114589	4.4509	0.065273	1.1853	0.095494	1.02002
PC (14:1e/2:0)	NA		NAA	339897	300820	301867	1.26554e+06	354990	1.47454e+06	1.45679e+06	503067	532781	0.0266859	0.0308422	0.879578	0.00111577	2.721	0.1442	0.84103	0.18749	0.727022
UDP-D-glucuronate	C00167	ko00040 Pentose and glucuronate interconversions; ko00053 Ascorbate and aldarate metabolism; ko00520 Amino sugar and nucleotide sugar metabolism; ko00541 O-Antigen nucleotide sugar biosynthesis; ko01100 Metabolic pathways; ko01240 Biosynthesis of cofactors; ko01250 Biosynthesis of nucleotide sugars	NAA	2.85096e+06	2.11119e+06	1.58668e+06	1.85261e+06	1.31614e+06	1.59964e+06	5.05662e+06	3.6949e+06	5.59273e+06	0.0266776	-0.0481721	0.879305	0.00116233	14.745	0.0048322	2.3159	0.011272	1.948
11-Ketoetiocholanolone	C14552		NAA	4.8932e+06	2.56382e+06	2.82513e+06	3.43731e+06	3.16612e+06	4.20054e+06	2.05225e+06	2.4584e+06	2.35558e+06	-0.0266387	0.0239293	0.878022	-0.00115251	2.5985	0.15387	0.81285	0.19912	0.700885
Androsterone	C00523	ko00140 Steroid hormone biosynthesis; ko01100 Metabolic pathways	Steroids	812116	714111	613581	819818	868884	908528	528179	548709	460343	-0.0271508	0.0362664	0.894899	-0.00113318	6.4787	0.031705	1.4989	0.053184	1.27422
Eicosapentaenoic acid	C06428	ko01040 Biosynthesis of unsaturated fatty acids	Lipids	2.85549e+08	1.13753e+08	1.4691e+08	179585509	9.77576e+06	7.75752e+06	6.70682e+06	4.24028e+06	1.25467e+07	-0.0351555	-0.00773315	1.15874	-0.00155922	6.368	0.032841	1.4836	0.054836	1.26093
2,4-dihydroxyheptadec-16-en-1-yl acetate	NA		NAA	4.18272e+07	3.70009e+07	2.85788e+07	2.80456e+07	1.55192e+07	3.99982e+07	2.98136e+08	6.76733e+07	6.88149e+07	0.0265678	-0.0378958	0.875684	0.00111954	5.8983	0.038321	1.4166	0.062297	1.20553
Ergosta-5,7,9(11),22-Tetraen-3-beta-Ol	NA		NAA	1.0971e+06	723626	1.11489e+06	763092	1.26961e+06	1.90322e+06	9.68834e+06	1.81079e+06	1.19819e+06	0.0265323	-0.0148837	0.874515	0.00111876	1.9923	0.217	0.66354	0.26744	0.572774
Methionine sulfoxide	NA		NAA	7.08205e+07	6.96557e+07	224703630	6.14235e+07	5.88428e+07	6.04069e+07	3.16395e+08	2.98145e+08	3.12535e+08	0.0265053	-0.0479589	0.873625	0.00111551	16.835	0.0034599	2.4609	0.0087463	2.05818
2,3-Dinor-8-epi-prostaglandin F2α	NA		NAA	2.89925e+08	3.71073e+08	1.70114e+08	3.47316e+08	2.62855e+08	4.28169e+08	1.63152e+08	1.29313e+08	133662216	-0.0265011	0.0327901	0.873485	-0.00112717	4.757	0.057848	1.2377	0.085903	1.06599
(5Z)-3-aminonon-5-enoic acid	NA		NAA	1.15345e+07	1.63459e+07	2.88423e+07	1.82319e+07	1.13922e+07	1.94442e+07	7.93994e+06	1.50135e+07	9.80771e+06	-0.0264946	0.00687862	0.873273	-0.00120493	1.9839	0.21809	0.66136	0.2681	0.571703
LysoPC 10:0	NA		NAA	234206	235372	194875	359513	933074	427949	585678	287992	1.14419e+06	0.0264511	0.0100198	0.871838	0.00119583	2.2242	0.18937	0.72269	0.23852	0.622475
2-Amino-1,3-octadecanediol	NA		NAA	7.92251e+07	7.46477e+07	5.84364e+07	1.33717e+08	9.371e+07	1.82637e+08	2.20822e+08	7.30764e+07	1.37059e+08	0.0264152	0.0167564	0.870654	0.00112776	1.9324	0.225	0.64782	0.2748	0.560983
L-Phenylalanine	C00079	ko00360 Phenylalanine metabolism; ko00400 Phenylalanine, tyrosine and tryptophan biosynthesis; ko00460 Cyanoamino acid metabolism; ko00940 Phenylpropanoid biosynthesis; ko00960 Tropane, piperidine and pyridine alkaloid biosynthesis; ko00966 Glucosinolate biosynthesis; ko00970 Aminoacyl-tRNA biosynthesis; ko00997 Biosynthesis of various other secondary metabolites; ko01100 Metabolic pathways; ko01…	Peptides	1794101219	2452928649	1872819298	1453166175	1412637432	1606928702	1718972754	2939474609	1715514104	0.00254625	-0.0631641	0.0839252	0.000154873	5.7032	0.040956	1.3877	0.065087	1.18651
Maslinic acid	NA		NAA	1133785265	4.08094e+08	7.94107e+08	2.69939e+07	1.33608e+08	1.96752e+07	1.81252e+08	8.1048e+07	4.47998e+07	-0.0263149	-0.0457225	0.867348	-0.00115604	10.086	0.01205	1.919	0.023601	1.62707
methyl 3,4,5-trihydroxycyclohex-1-ene-1-carboxylate	NA		NAA	2.27232e+08	1.45225e+08	244024116	4.29209e+07	3.19028e+07	3.31079e+07	3.66788e+07	1.44589e+08	34977249	-0.0262651	-0.0480607	0.865707	-0.00115838	15.487	0.0042732	2.3692	0.010368	1.98431
Rutin	C05625	ko00944 Flavone and flavonol biosynthesis; ko01110 Biosynthesis of secondary metabolites	NAA	536365	330441	1.30966e+06	2.16618e+06	1.33051e+06	2.16655e+06	842541	6.27969e+07	1.65833e+06	0.0262081	0.000222759	0.863829	0.00116799	1.7603	0.2503	0.60154	0.30231	0.519547
Gamma-Glu-Leu	NA		NAA	1.16392e+07	1.49845e+07	1.15633e+07	1.59584e+07	9.83991e+06	1.42939e+07	1.56177e+07	1.94452e+07	4.09654e+07	0.0261775	-0.030649	0.862821	0.00115097	3.362	0.10485	0.97943	0.14318	0.844118
LQH	NA		NAA	2.9954e+06	2.56267e+06	2.19586e+07	1.35972e+07	9.07492e+06	1.21426e+07	9.96164e+06	4.97849e+07	9.53927e+06	0.0261461	0.00648107	0.861785	0.00111011	1.5131	0.29372	0.53207	0.34931	0.456789
All-cis-4,7,10,13,16-docosapentaenoic acid	NA		NAA	7.30596e+06	4.68844e+06	1.10277e+07	1.66736e+07	1.72297e+07	1.99584e+07	1.04899e+07	1.66104e+07	1.05365e+07	0.0261403	0.0485103	0.861594	0.00113808	10.172	0.011814	1.9276	0.023226	1.63403
5-Aminopentanoate	C00431	ko00310 Lysine degradation; ko00330 Arginine and proline metabolism; ko00470 D-Amino acid metabolism; ko01100 Metabolic pathways; ko01120 Microbial metabolism in diverse environments	NAA	7.11573e+06	7.48507e+06	7.76843e+06	6.02577e+06	5.95111e+06	8.1299e+06	5.94907e+06	4.55259e+06	5.66811e+06	-0.026085	-0.0113992	0.859772	-0.00117607	1.9825	0.21828	0.66099	0.2681	0.571703
2-Phenylethylamine	C05332	ko00360 Phenylalanine metabolism; ko01100 Metabolic pathways	Peptides	8.0586e+06	7.24133e+06	1.05063e+07	8.49908e+07	2.33252e+07	3.18959e+07	6.93412e+07	3.20797e+07	1.39553e+07	0.0298825	0.0346789	0.984939	0.00129094	5.6953	0.041069	1.3865	0.065171	1.18595
Dextrorphan	NA		NAA	3.37558e+06	1.77022e+06	3.20849e+06	1.1208e+07	8.4418e+06	1.59271e+07	7.19212e+06	4.86155e+06	6.78119e+06	0.026035	0.0536875	0.858123	0.00112069	17.083	0.0033331	2.4772	0.008485	2.07135
Adenosine 3'5'-cyclic monophosphate	NA		NAA	3.59953e+06	3.52824e+06	3.62165e+06	1.26868e+06	1.13262e+06	1.11465e+06	1.00874e+06	3.40345e+06	1.04265e+06	-0.025974	-0.0488098	0.856113	-0.00112116	10.709	0.01048	1.9796	0.021018	1.67741
Acetylenedicarboxylic acid	C03248		NAA	5940705578	5924759677	6103589206	1063780943	1770990532	1137817314	2149459627	1263302827	2685785574	-0.025961	-0.0495532	0.855684	-0.00114786	14.046	0.005451	2.2635	0.01237	1.90763
LPC 19:1	NA		NAA	196865	150136	192010	210834	216601	232929	958321	261174	199223	0.0259427	-0.0141431	0.855082	0.00109881	1.8455	0.23733	0.62465	0.28857	0.539749
5-(3-cyclohexylprop-1-ynyl)nicotinic acid	NA		NAA	205275	6.08015e+06	6.31201e+06	1.33976e+07	1.16921e+07	1.44126e+07	1.40555e+07	1.12502e+07	1.15185e+07	0.0259117	0.0200347	0.854059	0.00113411	2.4637	0.16554	0.7811	0.21145	0.674792
LPC 15:0	NA		NAA	1.81081e+06	902073	1.60056e+06	3.70051e+06	2.77344e+06	8.1047e+06	6.46676e+06	2.44244e+06	1.95139e+06	0.0258548	0.0387148	0.852182	0.00108345	3.6429	0.092107	1.0357	0.1282	0.892112
(±)13-HpODE	NA		NAA	4.89969e+06	5.0562e+06	3.46918e+06	2.21165e+06	1.8199e+06	2.14692e+06	1.49299e+06	1.49831e+06	1.28007e+06	0.0258093	-0.023583	0.850682	0.00110217	2.5416	0.15866	0.79953	0.20405	0.690263
LDGTS 18:4	NA		NAA	4.52317e+06	3.9038e+06	3.52293e+06	1.69319e+06	1.21945e+06	2.60857e+06	2.0051e+07	1.18414e+07	1.27559e+07	0.0257341	-0.0541029	0.848204	0.00109712	46.179	0.000227	3.644	0.0012785	2.8933
Porphobilinogen	C00931	ko00860 Porphyrin metabolism; ko01100 Metabolic pathways; ko01110 Biosynthesis of secondary metabolites; ko01120 Microbial metabolism in diverse environments; ko01240 Biosynthesis of cofactors	NAA	3.49172e+06	3.55719e+06	1.2588e+07	5.64278e+06	5.26563e+06	5.66821e+06	7.7655e+06	3.20614e+07	8.14285e+06	0.0257274	-0.0256055	0.847985	0.00110832	2.7984	0.1385	0.85855	0.18117	0.741914
Kynurenic acid	C01717		NAA	1.65311e+07	1.23206e+07	2.11215e+07	1.69689e+07	1.07318e+07	2.47597e+07	1.94781e+07	2.64837e+07	1.98152e+07	0.0256287	-0.0257692	0.844732	0.00103414	3.0962	0.11918	0.9238	0.16073	0.793903
9-HOTrE	NA		NAA	566194	3.54845e+06	300059	341930	560151	377229	228923	233902	366006	-0.0255797	-0.0194856	0.843116	-0.00104491	1.3844	0.32035	0.49438	0.37645	0.424293
4-[4-(aminocarbonyl)piperidino]-4-oxobut-2-enoic acid	NA		NAA	1.10046e+07	8.47186e+06	2.19905e+07	1.31637e+07	8.85425e+06	9.41344e+06	1.86681e+07	4.52075e+07	1.84674e+07	0.0255654	-0.0402532	0.842646	0.001092	6.8654	0.02812	1.551	0.04806	1.31822
4-Methyl-2-Oxopentanoic Acid	NA		NAA	1.36836e+07	6.14525e+06	8.08831e+06	6.32105e+06	1.02443e+07	6.52335e+06	4.90547e+06	4.65505e+06	6.34848e+06	-0.025532	-0.00237555	0.841542	-0.00109088	1.4307	0.31041	0.50806	0.36636	0.436092
8,8-dimethyl-2H,8H-pyrano[3,2-g]chromen-2-one	NA		NAA	5.13538e+06	3.27046e+06	4.09896e+06	1.47099e+07	3.71059e+07	1.77888e+07	1.28105e+07	9.12555e+06	1.37046e+07	0.0254382	0.0437386	0.838452	0.0011533	10.762	0.010358	1.9847	0.020812	1.68169
Solanine	C10820		NAA	9.42213e+06	1.02866e+08	9.14282e+06	2.46993e+07	7.51194e+06	8.52193e+06	4.57627e+06	4.58119e+06	8.41467e+06	-0.0254114	-0.00775126	0.837569	-0.0010671	1.3413	0.33	0.48149	0.38612	0.413278
gamma-Glutamylleucine	NA		NAA	7603405292	8746855315	7008482286	3673630304	2629109024	4892587662	4451673091	3418036504	4615154186	-0.0254046	-0.0455065	0.837344	-0.00114735	10.235	0.011647	1.9338	0.023061	1.63712
Thymidine	C00214	ko00240 Pyrimidine metabolism; ko01100 Metabolic pathways; ko01232 Nucleotide metabolism	Nucleic acids	152941083	3.07618e+08	1.43047e+08	1.70172e+08	2.2062e+08	1.12994e+08	5.58843e+07	5.53602e+07	8.41465e+07	-0.0342037	0.00942666	1.12737	-0.00143831	4.7353	0.058335	1.2341	0.08639	1.06354
1-(4-ethoxyphenyl)-5-(prop-2-ynylthio)-1H-1,2,3,4-tetraazole	NA		NAA	828908	603053	739144	3.00075e+07	2.21589e+07	2.47697e+07	5.51606e+06	4.43292e+06	6.55981e+06	0.025194	0.056614	0.830402	0.0011232	204.02	3.0432e-06	5.5167	0.00011814	3.9276
4-hydroxy-3-(3-methylbut-2-en-1-yl)benzoic acid	NA		NAA	3.04454e+06	5.43417e+06	3.56652e+06	678008	3.77846e+07	664467	595541	583187	609685	-0.0251733	0.00251916	0.829722	-0.00102871	1.3221	0.33442	0.47571	0.39004	0.408891
isoleucine	C16434		NAA	1.01729e+08	1.23346e+08	1.09482e+08	6.19994e+07	4.54581e+07	7.27988e+07	7.23061e+07	5.26377e+07	6.96884e+07	-0.0251626	-0.0442347	0.829369	-0.00114078	8.8516	0.016219	1.79	0.029932	1.52386
Acetyl-L-carnitine	NA		NAA	2.79164e+08	249010675	326337638	5.93038e+08	4.8539e+08	8.67217e+08	5.29491e+08	335198402	5.13739e+08	0.0251542	0.0441192	0.829091	0.00106906	5.7556	0.040225	1.3955	0.064437	1.19086
LPE 15:1	NA		NAA	1.86075e+06	297081	1.07567e+06	2.15554e+07	2.63072e+07	1.61938e+07	8.40726e+06	3.59292e+06	6.35778e+06	0.0251368	0.0533576	0.828517	0.00110658	18.463	0.0027308	2.5637	0.00724	2.14026
Pizotifen	NA		NAA	3.48306e+06	1.58551e+06	4.06234e+06	1.73491e+06	1.45595e+06	5.62788e+06	5.2806e+06	1.32626e+07	3.9199e+06	0.0251321	-0.0306482	0.828361	0.00105156	3.62	0.093066	1.0312	0.12918	0.888805
Azelaic acid	C08261		NAA	1.44342e+08	1.35111e+08	1.90255e+08	125055224	1.11649e+08	1.26908e+08	6.1557e+07	2.15444e+08	6.28027e+07	-0.0250067	-0.0122344	0.824231	-0.0010693	1.4972	0.29684	0.52748	0.35187	0.453618
Suberic acid	C08278		Organic acids	2.92867e+07	4.14043e+07	3.3793e+07	2.31041e+07	1.92164e+07	5.5018e+07	1.42528e+07	2.14173e+07	1.20387e+07	-0.0330145	0.00828162	1.08817	-0.00145873	4.398	0.066683	1.176	0.097164	1.01249
5,7-dihydroxy-3,8-dimethoxy-2-phenyl-4H-chromen-4-one	NA		NAA	9.68018e+06	1.45192e+08	3.65099e+06	5.31337e+06	4.43821e+06	7.32251e+06	4.14593e+06	3.81836e+06	3.21177e+06	-0.0247726	-0.0218303	0.816514	-0.00102826	1.4409	0.30829	0.51104	0.36425	0.4386
Corticosterone	C02140	ko00140 Steroid hormone biosynthesis; ko01100 Metabolic pathways	Steroids	3.75813e+07	1.12836e+07	2.83262e+06	3.774e+06	2.84825e+06	6.02222e+06	1.38216e+06	1.36293e+06	2.10666e+06	-0.0337391	-0.00570584	1.11205	-0.00145546	4.1111	0.075085	1.1244	0.10753	0.96847
2-(1-adamantyl)-1-morpholinoethan-1-one	NA		NAA	7.04711e+07	7.96284e+07	1.24458e+08	4.36339e+07	5.86385e+07	5.36756e+07	2.90826e+07	6.87262e+07	6.51397e+07	-0.0246524	-0.034614	0.812552	-0.00107191	3.2617	0.10997	0.95873	0.14942	0.825591
LPE 20:4	NA		NAA	2.381e+06	2.36767e+06	1.96083e+06	1.18568e+06	1.24004e+06	1.15478e+06	5.58253e+06	4.74834e+06	8.59228e+06	0.0246368	-0.0554877	0.812038	0.00107582	29.757	0.00076813	3.1146	0.0029412	2.53148
(1R,2R)-trans-N-Boc-1,2-cyclohexanediamine	NA		NAA	1.3139e+08	7.45107e+07	1.60175e+08	2.8274e+07	1.81906e+07	2.57523e+07	4.54132e+07	2.76465e+07	4.49843e+07	-0.0245783	-0.0478385	0.810109	-0.00113439	22.088	0.0017099	2.767	0.0052505	2.2798
2-Isopropylmalate	NA		NAA	3.36162e+06	3.3333e+06	4.71779e+06	8.89171e+07	1.05819e+08	1.22453e+08	2.92997e+07	2.2292e+07	1.96498e+07	0.0245736	0.0570632	0.809954	0.00109333	179.13	4.4694e-06	5.3498	0.00014878	3.82746
Lithocholic Acid	C03990		Steroids	7.78614e+06	7.07626e+06	1.24715e+08	1.36512e+06	1.16833e+06	1.09625e+06	563026	1.31625e+07	669293	-0.0252322	-0.0316609	0.831662	-0.00113367	4.0771	0.076172	1.1182	0.10866	0.96393
1-adamantyl(1,4-thiazinan-4-yl)methanone	NA		NAA	3.07704e+06	3.09698e+07	3.71192e+06	1.28721e+07	2.10743e+07	2.25926e+06	1.66036e+06	1.44175e+06	1.87575e+06	-0.0245299	0.0151621	0.808513	-0.000992126	1.8295	0.2397	0.62033	0.29103	0.536062
Kanamycin	C00304		Antibiotics	4.3134e+06	1.36706e+07	2.76985e+06	2.93551e+06	3.08548e+06	3.17286e+06	1.45194e+06	1.57502e+06	1.61384e+06	-0.0343569	-0.0102688	1.13242	-0.00144945	3.9975	0.078801	1.1035	0.11197	0.950898
4-oxo-4-[(1-phenylethyl)amino]but-2-enoic acid	NA		NAA	1.84651e+07	2.18105e+07	1.80122e+07	2.07566e+07	1.17853e+07	2.36758e+07	2.92977e+07	2.3639e+07	4.04508e+07	0.024459	-0.0368896	0.806177	0.00103768	4.0786	0.076125	1.1185	0.10866	0.96393
N-Acetylvaline	NA		NAA	3.18118e+07	2.58332e+07	1.74023e+07	1.82915e+07	3.10776e+07	3.31412e+07	1.41036e+07	7.94699e+06	1.82203e+07	-0.0244358	0.0186824	0.805411	-0.00104571	1.9377	0.22428	0.64921	0.27454	0.561394
Albendazole sulfone	C16626		NAA	1.89815e+07	1.59096e+07	1.40431e+07	3.10975e+06	9.12511e+06	1.2475e+07	6.64935e+07	5.89177e+07	6.1158e+07	0.0243572	-0.0537933	0.802821	0.00106002	18.638	0.002665	2.5743	0.0071351	2.1466
Levalbuterol	C11770		NAA	2.73323e+06	2.31891e+06	2.53318e+06	1.47018e+08	7.08136e+07	1.95644e+08	1.1397e+07	2.11388e+08	9.92686e+06	0.0243446	0.0482624	0.802406	0.00109979	12.637	0.0070615	2.1511	0.01511	1.82074
Gluconapin	C08415		NAA	129821	89147.6	117194	113420	119853	126956	127845	128410	163051	0.0243254	-0.0242093	0.801773	0.00105601	2.257	0.18584	0.73086	0.23462	0.629635
N,N'-Diphenylurea	NA		NAA	2.07897e+07	5.31652e+07	5.34506e+07	7.34665e+06	7.35543e+06	1.64211e+07	8.14147e+06	1.82375e+07	1.74457e+07	-0.0242806	-0.0466659	0.800297	-0.00108416	8.0058	0.020254	1.6935	0.036211	1.44116
2-[(5-nitro-2-furyl)carbonyl]hydrazine-1-carbothioamide	NA		NAA	1.55897e+06	1.06768e+06	1.58985e+06	1.99308e+06	2.21855e+06	1.9012e+06	1.76217e+06	1.68512e+06	1.78125e+06	0.0241105	0.0278567	0.794692	0.00106535	2.4973	0.16253	0.78907	0.20822	0.681478
Ethyl protocatechuate	NA		NAA	1.2292e+08	7.33043e+07	1.47087e+08	4.49861e+07	1.29146e+08	4.69369e+07	6.48885e+07	8.06484e+06	6.17358e+07	-0.0240954	-0.000262509	0.794193	-0.00107745	1.3783	0.32171	0.49254	0.37764	0.422922
N1-(1H-indol-4-yl)cyclohexane-1-carboxamide	NA		NAA	3.10572e+07	1.9443e+07	2.02032e+07	7.07981e+07	1.31466e+06	7.34217e+07	1.51556e+08	8.20523e+07	166279441	0.0240489	-0.0216077	0.792661	0.00098024	2.1237	0.20073	0.69739	0.25138	0.599669
LPE 15:0	NA		NAA	2.50982e+06	1.00735e+06	2.85221e+06	1.30857e+07	1.05362e+07	7.47293e+06	9.53437e+06	3.16375e+06	4.57597e+06	0.0239785	0.0486758	0.79034	0.00103335	7.0326	0.026738	1.5729	0.046134	1.33598
2-Amino-1,3,4-octadecanetriol	NA		NAA	545440434	3.00067e+08	2.88363e+08	5.25381e+08	3.08811e+08	8.62298e+08	1086006628	3.03597e+08	1191699120	0.0238767	-0.00219464	0.786983	0.000996023	1.1433	0.3796	0.42067	0.43526	0.361251
2-hydroxy-3,6-diphenylcyclohexyl acetate	NA		NAA	4.62329e+06	3.28834e+06	3.406e+06	2.13894e+06	2.25978e+06	3.40335e+06	3.04451e+06	3.09752e+06	1.48134e+06	-0.023776	-0.0301985	0.783667	-0.00105909	2.9221	0.13	0.88606	0.17191	0.764699
Daidzein	C10208	ko00943 Isoflavonoid biosynthesis; ko01100 Metabolic pathways; ko01110 Biosynthesis of secondary metabolites	NAA	3.47761e+07	2.26587e+07	1.2766e+07	1.30473e+07	1.19471e+07	1.81541e+07	10815808	1.91834e+07	11256502	-0.0237726	-0.0305849	0.783553	-0.000995129	2.138	0.19906	0.70102	0.24957	0.602808
Tauroursodeoxycholic acid	C16868		NAA	2.64408e+06	1.9876e+06	2.35774e+06	1.17255e+07	8.40466e+06	1.41853e+07	6.12751e+06	5.07305e+06	4.31615e+06	0.0237688	0.0583189	0.783429	0.00104591	62.204	9.7397e-05	4.0115	0.00076166	3.11824
2-[4-(tert-butyl)phenyl]-5-(2-nitrophenyl)-1,3,4-oxadiazole	NA		NAA	525958	365794	469065	389832	812955	444865	589288	5.10807e+06	607249	0.0235902	-0.0242067	0.77754	0.00108961	2.0713	0.20701	0.68401	0.25746	0.58929
1,7-bis(4-hydroxyphenyl)heptan-3-one	NA		NAA	1.47021e+08	1.79936e+08	1.05394e+08	3.63248e+07	2.90621e+07	4.07731e+07	5.16138e+07	8.52333e+07	4.7425e+07	-0.0235344	-0.0582731	0.775703	-0.00102641	32.921	0.00058254	3.2347	0.0023628	2.62657
Uridine 5'-Diphospho-N-Acetylgalactosamine	NA		NAA	1.81381e+06	1.23857e+06	2.50023e+06	1.68033e+07	1.84551e+07	1.85356e+07	8.10406e+06	6.9899e+06	3.71583e+06	0.0235149	0.0574929	0.775061	0.0010398	45.653	0.00023444	3.63	0.0012936	2.8882
6,9-dimethoxy-11H-indeno[1,2-b]quinoxalin-11-one	NA		NAA	4.70987e+06	3.22705e+06	4.24909e+06	2.33879e+06	2.39822e+06	2.11912e+06	2.41942e+06	2.97717e+06	2.56539e+06	-0.0235128	-0.0534296	0.774991	-0.00103538	19.106	0.0024993	2.6022	0.0068919	2.16166
LPE 18:1	NA		NAA	1.70886e+06	762756	779558	1.33929e+06	1.14925e+06	2.28254e+06	5.22399e+06	1.11413e+06	1.40828e+06	0.0234499	0.000882827	0.772917	0.000983922	1.0753	0.39891	0.39913	0.45028	0.346517
Lactobionic acid	NA		NAA	4.29563e+06	1.77346e+06	2.17072e+06	2.0002e+06	851960	1.54257e+06	2.74227e+06	783587	556719	-0.0233418	-0.0106653	0.769355	-0.00107884	1.7207	0.25665	0.59066	0.30895	0.510112
6-methyl-4-(morpholinomethyl)-2H-chromen-2-one	NA		NAA	474866	400552	478429	2.00051e+07	1.15874e+07	2.19266e+07	3.05769e+06	2.54517e+06	3.45074e+06	0.0233294	0.0592095	0.768945	0.0010354	210.66	2.7683e-06	5.5578	0.00011574	3.93652
Guggulsterone	NA		NAA	1.25788e+06	692789	1.09882e+06	8.38391e+06	6.93016e+06	9.60191e+06	3.17025e+06	2.40285e+06	3.20215e+06	0.023292	0.0589076	0.767713	0.00102658	59.608	0.00011002	3.9585	0.00079844	3.09776
3-Indoleacrylic acid	NA		NAA	595113	191565	252026	382898	438012	1.20014e+06	777816	507267	431043	0.0232343	0.0200054	0.765811	0.000986849	1.3852	0.32018	0.49461	0.37645	0.424293
H-Gly-Pro-OH	NA		NAA	1.06761e+06	908648	1.54251e+06	1.39757e+06	1.37023e+06	1.70707e+06	1.36396e+06	4.79485e+06	1.02321e+06	0.0231739	-0.00851108	0.76382	0.0010309	1.2986	0.33992	0.46862	0.3956	0.402744
N-(4-fluorophenyl)-2-[4-(5-propyl-2-pyrimidinyl)piperazino]acetamide	NA		NAA	1.08475e+06	1.02138e+06	1.01712e+06	936699	1.04516e+06	1.01971e+06	866095	5.92503e+06	2.04417e+06	0.0231317	-0.0340697	0.76243	0.00106419	2.9294	0.12952	0.88766	0.17148	0.765787
Hippuric acid	C01586	ko01100 Metabolic pathways	NAA	1.71862e+07	1.6676e+07	1.38376e+07	1.29125e+07	1.58475e+07	1.67838e+07	20960050	2.08554e+07	2.2058e+07	0.0231309	-0.0459743	0.762403	0.00104227	5.3444	0.046471	1.3328	0.07237	1.14044
methyl 5-{[2-(ethoxycarbonyl)-3-oxohex-1-enyl]amino}-2-furoate	NA		NAA	1.41694e+06	6.23216e+06	1.58448e+06	588832	1.13793e+06	664239	999767	983607	940074	-0.0230474	-0.0456817	0.759649	-0.000961603	3.4856	0.098974	1.0045	0.13653	0.864772
3-Hydroxybenzoic acid	C00587	ko00362 Benzoate degradation; ko00400 Phenylalanine, tyrosine and tryptophan biosynthesis; ko00623 Toluene degradation; ko00624 Polycyclic aromatic hydrocarbon degradation; ko01120 Microbial metabolism in diverse environments; ko01220 Degradation of aromatic compounds	NAA	5.1764e+08	4.40651e+08	4.52662e+08	5.27651e+08	918069477	8.00206e+08	127278899	5.46435e+08	2.06585e+08	-0.0228136	0.0369898	0.751946	-0.000929933	4.1437	0.074062	1.1304	0.10621	0.973835
Meclocycline	NA		NAA	636280	462505	580153	813049	889557	847297	732037	639180	704759	0.022809	0.0346072	0.751792	0.00101521	3.2935	0.10832	0.96529	0.14755	0.831061
Undecanedioic acid	NA		NAA	3.85432e+06	5.5491e+06	3.84908e+06	2.04143e+07	5.73291e+06	5.21703e+06	2.21133e+06	1.63137e+06	1.43555e+06	-0.0225444	0.0464771	0.743071	-0.000970587	6.9954	0.027038	1.568	0.046536	1.33221
2-(14,15-Epoxyeicosatrienoyl) glycerol	NA		NAA	6.00286e+06	3.59386e+06	5.76473e+06	1.68481e+08	5.74874e+07	1.2073e+08	2.32497e+07	2.1183e+07	2.43731e+07	0.0225188	0.060443	0.742227	0.000990096	69.385	7.119e-05	4.1476	0.00065028	3.1869
Methyl N-(4-chlorophenyl)-(dimethylamino)methanimidothioate	NA		NAA	1.16884e+08	1.21398e+08	1.88346e+08	1.18367e+08	2.34579e+08	151803930	1.79438e+08	1.97162e+08	2.32603e+08	0.0224924	-0.018791	0.741357	0.00100428	1.4216	0.31233	0.50539	0.36822	0.433893
N1-methyl-5-methoxy-2-({2-[(methylamino)carbonyl]phenyl}thio)benzamide	NA		NAA	1.33288e+07	1.71855e+07	4.06749e+07	4.18429e+07	1.93885e+07	2.82558e+07	2.32076e+07	1.26713e+08	2.43354e+07	0.0224434	-0.00737468	0.739742	0.000975762	1.131	0.38299	0.41681	0.43684	0.359678
4-(tert-butyl)phenyl 3,5-dimethylisoxazole-4-carboxylate	NA		NAA	6.24133e+06	4.25285e+06	3.401e+06	8.14551e+06	7.02874e+06	8.31308e+06	7.16843e+06	5.45733e+06	6.15959e+06	0.0224214	0.0320874	0.739019	0.00101323	3.0001	0.12499	0.90312	0.16741	0.776219
Sitagliptin	NA		NAA	1.0182e+08	820727	2.46505e+06	649755	855840	710977	833971	845855	785038	-0.0224166	-0.0227487	0.738858	-0.000993722	2.0566	0.20883	0.68021	0.2593	0.586197
Syringic acid	C10833	ko00627 Aminobenzoate degradation; ko01120 Microbial metabolism in diverse environments	NAA	2.37808e+08	8.87437e+06	1.21597e+07	1.03167e+07	2.0129e+07	1.00873e+07	9.43928e+06	6.45301e+06	8.06112e+06	-0.0224039	-0.00749987	0.738441	-0.000968756	1.1176	0.38675	0.41257	0.43975	0.356794
KKK	NA		NAA	1.77282e+07	9.84941e+06	1.53981e+07	5.27152e+06	5.98399e+06	1.11227e+07	4.57019e+06	6.34689e+06	1.30644e+07	-0.0223389	-0.0302177	0.736299	-0.00101144	2.8199	0.13697	0.86337	0.1796	0.745694
Albendazole sulfoxide	NA		NAA	1.72414e+07	1.85398e+07	9.60199e+06	1.1271e+07	3.72829e+06	8.5136e+06	4.58345e+07	2.90089e+07	4.01784e+07	0.0222365	-0.0528267	0.732925	0.000951785	13.725	0.0057717	2.2387	0.013004	1.88592
8-Aminooctanoic acid	NA		NAA	5.5668e+07	4.11025e+07	7.20584e+07	2.31454e+07	3.1134e+07	2.72104e+07	1.57734e+07	7.20118e+07	2.25656e+07	-0.0221294	-0.0364941	0.729392	-0.000948874	2.8908	0.13208	0.87916	0.17403	0.759376
11-keto Testosterone (CRM)	NA		NAA	4.66204e+07	5.66341e+07	5.96481e+07	1.66564e+08	1.73034e+08	2.88251e+08	1.23947e+08	9.2082e+07	9.17045e+07	0.0220579	0.0549552	0.727035	0.000970848	20.636	0.0020447	2.6894	0.0058644	2.23178
Prostaglandin K2	NA		NAA	450666	467027	1.25333e+06	712022	620951	731456	653412	4.52125e+06	802406	0.021954	-0.0214968	0.723613	0.000963555	1.6044	0.2766	0.55815	0.33076	0.480487
Carbendazim	C10897		NAA	1.15839e+08	5.64166e+07	3.32298e+07	7.10622e+08	3.36865e+08	1.71736e+08	1.03326e+07	1.28049e+07	9.31696e+06	-0.0219001	0.056579	0.721835	-0.000920993	26.471	0.0010549	2.9768	0.0036794	2.43422
NNK	C16453	ko00980 Metabolism of xenobiotics by cytochrome P450	NAA	1.98019e+06	2.71366e+06	2.55401e+06	1.2564e+06	3.20358e+06	1.34133e+06	5.16925e+06	6.94072e+06	3.28141e+06	0.0218472	-0.0488828	0.720092	0.000994943	5.7749	0.03996	1.3984	0.064437	1.19086
4-(1-adamantyl)-2-methyl-1,3-thiazole	NA		NAA	1.04113e+07	1.82749e+07	2.96143e+06	8.42404e+06	2.16381e+07	7.77404e+06	3.99473e+06	4.38635e+06	2.80767e+06	-0.0218366	0.0183464	0.719743	-0.000850289	1.6236	0.27316	0.56358	0.32713	0.48528
Protopine	C05189	ko00950 Isoquinoline alkaloid biosynthesis; ko01100 Metabolic pathways; ko01110 Biosynthesis of secondary metabolites	NAA	1.24373e+07	7.55191e+06	9.08327e+06	4.09847e+06	2.38805e+07	3.92818e+07	1.51968e+07	3.01561e+07	2.14943e+07	0.0215944	-0.00347652	0.71176	0.000968403	1.0234	0.41456	0.38241	0.46697	0.330711
Estradiol Benzoate	C13444		NAA	943275	946375	652354	1.06433e+06	1.16089e+06	899408	620666	513083	645435	-0.0215442	0.0267767	0.710105	-0.000877198	2.2018	0.19182	0.71711	0.24133	0.617389
6-Methoxy-2-naphthoic acid	NA		NAA	4.60667e+06	3.10636e+06	2.61593e+06	3.59976e+07	5.14571e+07	6.21454e+07	1.3866e+07	1.03321e+07	1.31848e+07	0.0214988	0.0577271	0.708609	0.000970367	54.608	0.00014123	3.8501	0.00095352	3.02067
Phenytoin	C07443		NAA	1.96962e+07	2.53842e+07	2.66363e+07	1.75957e+06	1.54285e+06	5.33932e+06	2.80788e+06	1.14504e+07	7.65468e+06	-0.0214768	-0.0542884	0.707883	-0.00096207	15.687	0.0041375	2.3833	0.010136	1.99413
3-Oxo-7alpha,12alpha-hydroxy-5beta-cholanoic acid	NA		NAA	1.40872e+07	6.92601e+06	5.598e+07	4.92413e+07	3.71891e+07	5.19384e+07	2.44381e+07	7.98719e+07	2.42996e+07	0.0214745	0.0299552	0.707807	0.000899498	1.5319	0.29009	0.53747	0.34575	0.461238
Tyrosine	C01536		NAA	5.57465e+07	7.11246e+07	5.978e+07	3.53512e+07	5.99526e+07	5.82049e+07	3.93465e+07	6.65418e+07	3.38484e+07	-0.0214318	-0.0288772	0.706399	-0.000876591	1.2621	0.34874	0.4575	0.40457	0.393006
2-[(5-anilino-4-phenyl-4H-1,2,4-triazol-3-yl)thio]acetic acid	NA		NAA	4.80114e+06	3.49455e+06	3.98917e+06	1.44234e+06	1.6459e+06	2.07561e+06	1.23599e+07	1.00523e+07	7.65978e+06	0.0213928	-0.0597303	0.705113	0.000915339	67.318	7.7653e-05	4.1098	0.00069188	3.15997
Taurodeoxycholic Acid (sodium salt)	NA		NAA	2.85343e+06	2.18372e+06	2.5429e+06	3.94634e+06	1.24376e+06	6.33733e+06	4.69744e+06	3.16954e+06	3.71962e+06	0.0213465	-0.00065632	0.70359	0.000845779	0.77706	0.50107	0.3001	0.5524	0.257746
Trenbolone acetate	NA		NAA	1.14922e+07	8.05283e+06	2.41845e+07	7.48294e+07	9.25958e+07	3.32009e+08	3.7901e+07	5.28899e+07	3.42863e+07	0.0213455	0.0563271	0.703555	0.000920341	13.548	0.0059588	2.2248	0.013246	1.87792
Hydroquinone	C15603		NAA	400450067	3.98819e+07	5.00911e+07	3.82145e+07	7.59401e+07	4.63547e+07	3.70133e+07	3.26369e+07	4.52354e+07	-0.0212259	-0.0106893	0.699614	-0.000911745	1.0136	0.41761	0.37923	0.46992	0.327976
Gly-Phe	NA		NAA	3.40191e+07	4.16615e+07	3.20332e+07	2.86588e+07	4.25782e+07	4.37533e+07	2.44873e+07	3.59973e+07	2.43969e+07	-0.0211603	0.000872114	0.697451	-0.000837947	0.81663	0.48565	0.31368	0.53703	0.270001
13,14-dihydro-15-keto Prostaglandin D1	NA		NAA	591268	805748	476899	446039	617675	555557	458225	478890	432818	-0.021135	-0.0237456	0.696616	-0.000845656	0.90434	0.45365	0.34328	0.5068	0.295163
Ecgonine	C10858		NAA	1.16704e+07	6.13637e+07	9.72788e+06	2.88274e+07	1.02078e+07	4.91552e+06	7.12311e+06	9.5021e+06	7.78949e+06	-0.0211228	-0.0162487	0.696217	-0.000859035	0.82934	0.48083	0.31801	0.53224	0.273892
3-(4-methoxyphenyl)-1-methyl-1H-1,2,4-triazol-5-ol	NA		NAA	4.10827e+06	2.84141e+06	3.99552e+06	9.76282e+07	5.31827e+07	9.81453e+07	1.90872e+07	1.30917e+07	1.39323e+07	0.0210411	0.0618649	0.693522	0.000928884	124.18	1.3124e-05	4.8819	0.00024754	3.60635
NSI-189	NA		NAA	1.48731e+06	1.11895e+06	1.58034e+06	6.83531e+06	7.0021e+06	9.25747e+06	2.9488e+06	3.13638e+06	2.75269e+06	0.0208961	0.0611863	0.688742	0.000930304	146.43	8.0922e-06	5.0919	0.00019122	3.71847
Simvastatin	NA		NAA	1.78012e+06	1.19387e+06	1.39847e+06	1.08395e+08	4.52045e+07	5.72499e+07	8.2485e+06	7.40296e+06	1.04738e+07	0.0207655	0.0611037	0.684439	0.000928694	116	1.6021e-05	4.7953	0.00026969	3.56914
N-METHYL (-)EPHEDRINE	NA		NAA	2.74703e+07	1.54219e+07	2.98222e+07	1.36259e+07	9.79039e+06	1.31173e+07	1.23397e+07	1.43191e+07	1.73414e+07	-0.0207536	-0.0451816	0.684047	-0.000968162	9.2945	0.014529	1.8378	0.027497	1.56071
Oxoadipic Acid	NA		NAA	1.56882e+07	3.82436e+06	4.38129e+06	1.59648e+07	6.19146e+06	4.18379e+06	3.24399e+06	3.10974e+06	3.24271e+06	-0.0206706	0.0243426	0.681309	-0.000887666	1.3497	0.32808	0.48402	0.38429	0.415341
N-Acetyl-Asp-Glu	NA		NAA	1.08037e+07	2.17528e+06	1.13829e+06	1.85017e+06	1.71896e+06	1.45462e+06	1.80695e+06	922838	1.42191e+06	-0.0205901	-0.0142377	0.678658	-0.000880708	1.0023	0.42116	0.37555	0.47342	0.324753
(2,6-dimethylpiperidino)(3,4,5-trimethoxyphenyl)methanone	NA		NAA	1.66691e+07	1.39308e+07	1.42754e+07	1.97418e+07	1.30501e+07	1.68172e+07	2.34194e+07	1.37234e+07	2.13803e+07	0.0205569	-0.0167643	0.677562	0.000861141	1.1378	0.38111	0.41895	0.43561	0.360902
FQH	NA		NAA	2.61183e+07	1.86579e+07	2.18733e+07	9.75273e+07	8.46337e+07	8.64558e+07	2.02168e+07	5.74126e+07	8.35257e+07	0.0205006	0.0464157	0.675707	0.000942536	7.0675	0.026461	1.5774	0.045728	1.33982
Dioctyldimethylammonium chloride	NA		NAA	6.53974e+06	9.25131e+06	7.5247e+06	776807	1.4705e+06	4.197e+06	4.17214e+06	3.86202e+06	1.41635e+06	-0.0204789	-0.046726	0.674991	-0.000924056	5.7063	0.040913	1.3881	0.065087	1.18651
N-(4-butyl-2-methylphenyl)-N'-[4-(4-methylpiperazino)phenyl]urea	NA		NAA	1.21539e+07	1.31513e+07	1.0511e+07	1.52096e+07	1.92282e+07	2.31813e+07	5.39271e+06	1.39214e+07	5.84925e+06	-0.0203766	0.043447	0.671619	-0.000823998	5.7588	0.040182	1.396	0.064437	1.19086
Palmitoylethanolamide	C16512		NAA	2.35297e+07	2.08578e+07	1.6176e+07	3.46881e+06	2.06554e+06	3.60244e+06	8.52574e+06	3.83614e+06	9.80484e+06	-0.0201519	-0.0548781	0.664214	-0.000918272	17.694	0.0030466	2.5162	0.0079226	2.10113
Tetrahydrocorticosterone	C05476	ko00140 Steroid hormone biosynthesis	NAA	1.25823e+08	1.78143e+08	9.32689e+07	252816748	2.24727e+08	2.24173e+08	6.61422e+07	1.04337e+08	6.97177e+07	-0.0201411	0.0493209	0.663858	-0.000808777	11.132	0.0095674	2.0192	0.019439	1.71133
N6-Me-Adenosine	NA		NAA	1.91633e+07	1.63787e+07	1.83152e+07	1.79327e+08	1.15298e+08	1.85212e+08	6.74419e+07	2.58916e+07	6.2973e+07	0.0200786	0.0583539	0.661798	0.000879253	20.159	0.0021737	2.6628	0.0061532	2.2109
(-)-Caryophyllene oxide	NA		NAA	134833027	1.14189e+08	1.19484e+08	1.08361e+08	9.95451e+07	6.57997e+07	1.00879e+08	9.154e+07	7.92001e+07	-0.0200489	-0.0387498	0.66082	-0.000855158	2.6048	0.15335	0.81432	0.19868	0.701846
allantoate	C00499	ko00230 Purine metabolism; ko01100 Metabolic pathways; ko01120 Microbial metabolism in diverse environments	NAA	3.81835e+07	2.89569e+07	2.39657e+07	5.1917e+07	4.05197e+07	3.70876e+07	2.1142e+07	1.44762e+07	2.39722e+07	-0.0200303	0.0407656	0.660206	-0.000850341	3.6916	0.090112	1.0452	0.12623	0.898837
12-Oxo phytodienoic acid	NA		NAA	2.7108e+07	7.87728e+07	3.26541e+07	2.20183e+08	2.08045e+08	2.11424e+08	1.95216e+07	8.67457e+06	6.17775e+06	-0.0199302	0.0562479	0.656905	-0.00084711	23.212	0.0014993	2.8241	0.0047514	2.32318
Palmitic Acid	C00249	ko00061 Fatty acid biosynthesis; ko00062 Fatty acid elongation; ko00071 Fatty acid degradation; ko00073 Cutin, suberine and wax biosynthesis; ko01040 Biosynthesis of unsaturated fatty acids; ko01100 Metabolic pathways; ko01212 Fatty acid metabolism	Lipids	2802476254	1454558553	1603028604	4900015291	3228314752	5552697639	6035400606	2391799172	4335672976	0.0290429	0.0286375	0.957264	0.00124615	3.6703	0.090975	1.0411	0.12694	0.896402
(1E)-1,7-bis(4-hydroxyphenyl)hept-1-en-3-one	NA		NAA	1.61098e+08	9.59027e+07	5.40545e+07	4.94351e+07	3.86002e+07	8.18871e+07	5.44439e+07	4.57295e+07	6.9775e+07	-0.0198675	-0.0313112	0.654838	-0.000873563	1.9891	0.21742	0.6627	0.26765	0.572433
Debromohymenialdisine	C19897		NAA	2.89994e+06	1.73149e+06	1.26053e+06	2.68399e+07	1.15441e+07	6.00966e+07	3.13667e+06	6.79187e+07	3.06058e+06	0.0198387	0.0426539	0.653891	0.000904996	4.4591	0.065059	1.1867	0.095309	1.02087
Panthenol	C05944		NAA	2.09133e+07	1.12469e+07	2.70114e+07	1.04025e+07	1.42198e+07	1.92849e+07	6.30177e+06	2.2891e+07	1.09148e+07	-0.0197941	-0.0109636	0.652422	-0.000873455	0.93999	0.44145	0.35512	0.49419	0.306106
L-Arabinitol	C00532	ko00040 Pentose and glucuronate interconversions; ko01100 Metabolic pathways	NAA	5.56689e+06	3.35244e+06	2.82553e+06	2.78113e+06	7.59104e+06	9.54635e+06	2.10153e+06	2.13072e+06	1.99916e+06	-0.0197642	0.0367592	0.651435	-0.00082996	3.0401	0.12253	0.91176	0.16504	0.782411
Thromboxane B2	C05963		Lipids	4.81107e+07	2.97802e+07	1.25588e+08	1.43574e+08	1.37003e+08	1.39339e+08	6.72355e+07	6.46103e+07	6.54969e+07	0.00796154	0.055392	0.262415	0.000304904	3.4061	0.1027	0.98843	0.14113	0.850381
(R)-3-Hydroxy myristic acid	NA		NAA	258060377	1.72143e+08	1.06138e+08	2.17217e+08	126360375	6.76808e+08	3.59395e+08	1.7497e+08	400467144	0.0197205	0.00629755	0.649993	0.000826898	0.69624	0.53467	0.27191	0.58469	0.233074
L-Adrenaline	C00788	ko00350 Tyrosine metabolism; ko01100 Metabolic pathways	Hormones and transmitters	4.64692e+07	4.28134e+07	4.01184e+07	3.4864e+07	1.48554e+07	3.52113e+07	3.69514e+07	2.83421e+07	3.82974e+07	-0.00891017	-0.0443762	0.293682	-0.000456229	3.274	0.10933	0.96126	0.14874	0.827572
N1-(2-amino-2-oxoethyl)-2-(isopropylthio)acetamide	NA		NAA	1.33109e+07	1.22628e+07	2.11144e+07	3.73631e+07	3.2504e+07	5.12628e+07	1.45441e+07	3.94617e+07	2.22044e+07	0.0196639	0.0506989	0.648131	0.000875353	7.5473	0.023011	1.6381	0.040605	1.39142
Diosmetin	C10038		NAA	7.23783e+06	3.58119e+07	2.72162e+07	4.18436e+07	8.01726e+06	1.80153e+07	1.66149e+07	6.41973e+06	4.79454e+06	-0.0196054	0.0132456	0.646202	-0.000899159	0.99961	0.422	0.37469	0.47388	0.324332
Tetramethylpyrazine	NA		NAA	7.15272e+06	4.24625e+06	5.32176e+06	1.134e+07	7.53907e+06	3.90068e+06	6.11352e+06	8.1214e+06	1.06771e+07	0.019572	-0.00667197	0.645102	0.000896428	0.87274	0.46485	0.33269	0.51719	0.28635
5-Methylcytosine	C02376	ko00240 Pyrimidine metabolism; ko01100 Metabolic pathways	NAA	7.70073e+06	1.57596e+07	5.91454e+06	2.75092e+07	8.41006e+06	5.30794e+06	3.70662e+06	5.1754e+06	5.77277e+06	-0.0195644	0.0169543	0.64485	-0.000796746	1.0877	0.39531	0.40306	0.44761	0.3491
D-Erythrose 4-phosphate	C00279	ko00030 Pentose phosphate pathway; ko00400 Phenylalanine, tyrosine and tryptophan biosynthesis; ko00710 Carbon fixation in photosynthetic organisms; ko00750 Vitamin B6 metabolism; ko01100 Metabolic pathways; ko01110 Biosynthesis of secondary metabolites; ko01120 Microbial metabolism in diverse environments; ko01200 Carbon metabolism; ko01230 Biosynthesis of amino acids; ko01240 Biosynthesis of co…	NAA	1.57803e+06	910997	2.77776e+06	3.89049e+06	4.99185e+06	2.40179e+06	2.39311e+06	2.19716e+06	3.09963e+06	0.0194036	0.035917	0.639549	0.000848047	2.2252	0.18925	0.72296	0.23852	0.622475
Testosterone sulfate	NA		NAA	892043	493799	5.36076e+07	8.59322e+06	9.01885e+06	7.38513e+06	3.48596e+06	1.1515e+08	7.40641e+06	0.0193663	0.00697725	0.638321	0.000816759	0.67053	0.54598	0.26282	0.59523	0.225315
Dehydroepiandrosterone (DHEA)	NA		NAA	2.05975e+07	2.19258e+07	2.07888e+07	4.994e+07	3.94956e+07	7.5831e+07	2.8973e+07	3.27145e+07	2.91203e+07	0.0192064	0.0576064	0.633049	0.000851563	21.018	0.0019488	2.7102	0.0056339	2.24919
1-adamantyl(piperidino)methanone	NA		NAA	1.59943e+06	1.84709e+06	2.06539e+06	1.61829e+07	9.75895e+06	4.37608e+07	2.50881e+06	6.31268e+07	2.44479e+06	0.0191711	0.039298	0.631886	0.000870759	3.3785	0.10404	0.9828	0.14243	0.846399
Tributyl citrate	NA		NAA	9.45339e+08	1.51929e+07	1.84323e+07	1.97771e+07	2.79177e+07	4.55561e+07	1.11899e+07	2.65606e+07	1.6596e+07	-0.0190225	-0.00398271	0.626987	-0.000820852	0.70616	0.53039	0.2754	0.5806	0.236123
11-dehydro Thromboxane B2	NA		NAA	2.55675e+07	2.55402e+07	1.14792e+07	2.35193e+07	9.72257e+06	2.49569e+07	4.08493e+06	1.97248e+07	1.68884e+07	-0.0189295	0.00200115	0.623922	-0.000782292	0.61853	0.56986	0.24423	0.61697	0.209736
Stearamide	C13846		NAA	318975482	4.34076e+08	6.56874e+08	4.46032e+07	4.50584e+08	3.94685e+08	5056724252	1419312855	5.28661e+08	0.0189039	-0.0426588	0.623078	0.000809234	3.3228	0.10682	0.97135	0.14569	0.83657
N,N-Diethylethanolamine	NA		NAA	7.56278e+06	6.77984e+06	5.64405e+06	3.39377e+07	2.03547e+07	3.64495e+07	1.42449e+07	1.15721e+07	1.0682e+07	0.0188334	0.0604876	0.620756	0.000839016	35.35	0.00047871	3.3199	0.0020799	2.68196
4-Nitrophenol	C00870	ko00627 Aminobenzoate degradation; ko01120 Microbial metabolism in diverse environments	NAA	2.45028e+07	1.0756e+07	1.91579e+07	3.99565e+07	6.06232e+07	4.53208e+07	8.67983e+07	2.75294e+07	1.38448e+07	0.0187725	0.0334389	0.618748	0.000812501	1.8166	0.24163	0.61685	0.29281	0.533414
Cyclocytidine	C13112		NAA	1.50364e+06	1.30067e+06	1.43203e+06	2.05708e+07	9.02484e+06	2.04755e+07	3.84132e+06	3.28637e+06	4.21927e+06	0.018628	0.0629437	0.613986	0.000822101	61.441	0.0001009	3.9961	0.00077322	3.1117
Terephthalic Acid	C06337	ko00624 Polycyclic aromatic hydrocarbon degradation; ko01100 Metabolic pathways; ko01120 Microbial metabolism in diverse environments; ko01220 Degradation of aromatic compounds	NAA	6.54372e+06	6.52676e+06	4.77227e+06	5.3401e+06	5.96662e+06	1.21883e+07	4.40071e+06	5.46836e+06	3.19404e+06	-0.018516	0.0272471	0.610293	-0.000788711	1.6364	0.2709	0.56719	0.32502	0.48809
Trifolin	C12626	ko00944 Flavone and flavonol biosynthesis; ko01110 Biosynthesis of secondary metabolites	NAA	1.04031e+06	906089	976087	1.18445e+06	976657	1.11762e+06	1.11004e+06	965281	1.16859e+06	0.018461	-0.0124153	0.608482	0.000795211	0.76512	0.50586	0.29597	0.55711	0.254059
Glutathione	C00051	ko00480 Glutathione metabolism; ko01100 Metabolic pathways; ko01240 Biosynthesis of cofactors	Vitamins and Cofactors	1.43251e+07	9.56848e+06	7.32531e+06	1.7972e+06	5.33978e+06	7.99986e+06	8.88041e+06	8.1642e+06	8.09129e+06	-0.00445916	-0.0516604	0.146975	-0.000194084	2.9991	0.12506	0.90288	0.16741	0.776219
1-[4-(1-adamantyl)phenoxy]-3-piperidinopropan-2-ol hydrochloride	NA		NAA	2.58635e+06	1.99775e+06	1.29769e+07	1.71686e+06	2.1331e+06	2.02853e+06	2.22018e+06	1.8568e+06	2.01106e+06	-0.0182017	-0.0226079	0.599934	-0.000877962	1.7253	0.25591	0.59191	0.3084	0.510886
Estradiol	C00951	ko00140 Steroid hormone biosynthesis; ko01100 Metabolic pathways	Steroids	1.11303e+06	1.71949e+06	2.76196e+06	3.32516e+06	3.07707e+06	6.13403e+06	2.42658e+06	1.80138e+06	2.67544e+06	0.0134151	0.0468815	0.442166	0.000547613	2.9311	0.12941	0.88803	0.17148	0.765787
6-Hydroxynicotinic acid	C01020	ko00760 Nicotinate and nicotinamide metabolism; ko01100 Metabolic pathways; ko01120 Microbial metabolism in diverse environments	NAA	9.10252e+06	2.35393e+07	6.90352e+06	6.72664e+06	1.24579e+07	9.42262e+06	7.79063e+06	6.76315e+06	7.68917e+06	-0.0180732	-0.0185981	0.5957	-0.000710818	0.52855	0.61457	0.21143	0.65623	0.182944
RQH	NA		NAA	542052	1.6545e+07	486427	465063	570578	445591	602140	334082	727078	-0.0180504	-0.0301254	0.594949	-0.000735554	0.93432	0.44336	0.35324	0.49582	0.304676
Taurolithocholic acid	C02592		NAA	161149	134890	85459.9	280988	1.05713e+06	440870	430413	132517	345112	0.017956	0.0354313	0.591838	0.000832643	2.9866	0.12584	0.90018	0.16825	0.774045
PC (4:0/5:0)	NA		NAA	3.20205e+07	2.73495e+07	3.5513e+07	1.90593e+07	1.52676e+07	2.58296e+07	1.42072e+07	4.30472e+07	1.71592e+07	-0.0179489	-0.0410326	0.591604	-0.00078965	3.1063	0.11858	0.92599	0.16032	0.795012
Spiculisporic Acid	NA		NAA	4.8666e+06	3.50556e+06	1.85441e+06	7.10443e+07	2.64515e+07	7.94298e+07	1.03398e+07	9.48044e+06	1.03473e+07	0.0177421	0.0606929	0.584786	0.00079783	30.784	0.00070022	3.1548	0.0027281	2.56414
LSD-d3	NA		NAA	1.28285e+07	1.77875e+07	1.13266e+07	4.10452e+07	6.94284e+07	6.05875e+07	5.78649e+06	4.90928e+06	5.93521e+06	-0.017734	0.0592357	0.584519	-0.000738553	37.412	0.00040912	3.3881	0.0018974	2.72184
Adenosine 5'-Diphosphate	C00008	ko00230 Purine metabolism; ko00908 Zeatin biosynthesis; ko01100 Metabolic pathways; ko01110 Biosynthesis of secondary metabolites; ko01232 Nucleotide metabolism; ko01240 Biosynthesis of cofactors	Nucleic acids	253018	827336	565255	538874	288685	225712	193452	172369	193737	-0.031014	-0.00553249	1.02223	-0.00134723	2.9147	0.13049	0.88442	0.17235	0.763589
(+)-ar-Turmerone	NA		NAA	7.25102e+07	3.3385e+07	3.1545e+07	3.30412e+07	2.98361e+07	3.2604e+07	7.02595e+07	6.38614e+07	4.95483e+07	0.0177091	-0.0482557	0.583697	0.000776408	5.4973	0.044008	1.3565	0.068929	1.1616
4-Chlorobenzophenone	NA		NAA	2.61828e+08	1.11867e+08	1.47057e+08	3.30335e+08	6.05471e+08	2.5412e+08	2.04585e+08	2.52283e+08	3.40324e+08	0.0176891	0.0312708	0.583039	0.000837549	2.1636	0.19612	0.70748	0.24645	0.608271
2,3-Dinor-11β-prostaglandin F2α	NA		NAA	4.9137e+07	7.39727e+07	5.46343e+07	2.00559e+08	9.89399e+07	9.23736e+07	3.81038e+07	2.65495e+07	3.55908e+07	-0.0176689	0.0526959	0.582374	-0.000752148	8.7598	0.016602	1.7798	0.030484	1.51593
N-cyclooctylurea	NA		NAA	2.43156e+07	1.82341e+07	2.32996e+07	2.70139e+08	2.85514e+08	5.19493e+08	1.97844e+07	7.49259e+08	4.78918e+07	0.017667	0.0451064	0.582312	0.000822396	4.9804	0.053124	1.2747	0.080426	1.0946
15-Deoxy-Δ12,14-prostaglandin D2	NA		NAA	6.42168e+07	6.16557e+07	1.04535e+08	7.6025e+07	9.66719e+07	1.77561e+08	3.99304e+07	7.79608e+07	4.05187e+07	-0.0176057	0.0430017	0.580289	-0.000779526	3.3701	0.10445	0.98109	0.14281	0.845241
N-Butylbenzenesulfonamide	NA		NAA	4.83806e+06	4.4832e+06	3.73929e+07	1.42129e+07	6.07829e+06	6.40623e+06	1.0676e+07	7.82478e+07	1.03989e+07	0.0176007	-0.0203918	0.580124	0.000736637	1.0755	0.39885	0.39919	0.45028	0.346517
N-{5-[(dimethylamino)sulfonyl]-2-methylphenyl}cyclohexanecarboxamide	NA		NAA	5.74855e+07	3.19904e+07	5.66209e+07	3.20537e+07	4.48481e+07	3.57669e+07	4.30693e+07	3.0822e+07	3.12014e+07	-0.0175715	-0.0215038	0.579162	-0.000802012	1.2266	0.35761	0.44659	0.41309	0.383955
5-fluoro AB-PINACA N-(4-hydroxypentyl) metabolite	NA		NAA	8.30505e+06	6.47008e+06	1.40372e+06	5.07986e+06	4.1421e+06	1.95527e+06	1.63517e+06	4.20008e+06	2.15767e+06	-0.0175015	-0.00984435	0.576855	-0.000657533	0.40259	0.68539	0.16406	0.72122	0.141932
Riboflavin-5-phosphate	C00061	ko00740 Riboflavin metabolism; ko00998 Biosynthesis of various antibiotics; ko01057 Biosynthesis of type II polyketide products; ko01100 Metabolic pathways; ko01110 Biosynthesis of secondary metabolites; ko01240 Biosynthesis of cofactors	Vitamins and Cofactors	2.885e+06	2.66637e+06	4.78283e+06	4.33805e+06	1.13997e+07	5.68275e+06	1.10374e+06	5.35758e+06	1.44884e+06	-0.0144003	0.0391976	0.474638	-0.000569551	2.561	0.15701	0.80407	0.20222	0.694176
6,7,8-trimethoxy-2H-chromen-2-one	NA		NAA	1.13716e+07	7.61604e+06	6.43897e+06	3.22048e+06	2.93735e+06	3.01105e+06	1.9987e+07	1.87955e+07	1.27444e+07	0.0174631	-0.0628408	0.575592	0.0007572	51.501	0.00016678	3.7779	0.0010794	2.96682
7-[(3,3-dimethyloxiran-2-yl)methoxy]-6-methoxy-2H-chromen-2-one	NA		NAA	3.23353e+06	2.50795e+06	3.30087e+06	901364	793381	1.52711e+06	7.48353e+06	4.47741e+06	6.96518e+06	0.0173799	-0.0603533	0.572848	0.0007183	33.123	0.00057279	3.242	0.0023407	2.63065
3-[1-(phenylsulfonyl)-2-pyrrolidinyl]pyridine	NA		NAA	7.80516e+07	5.42862e+07	1.11701e+08	1.24811e+08	2.48253e+08	143773353	1.23934e+08	9.5222e+07	1.18114e+08	0.017354	0.037603	0.571994	0.000771265	2.4544	0.16638	0.7789	0.21227	0.673111
4-((5-(4-Nitrophenyl)oxazol-2-yl)amino)benzonitrile	NA		NAA	125822	230051	239827	2.60066e+06	1.20698e+06	2.53348e+06	164270	1.77048e+08	156139	0.0173535	0.015916	0.571977	0.000807318	0.95755	0.4356	0.36091	0.48814	0.311456
N-(5-Aminopentyl)acetamide	NA		NAA	5.70148e+06	4.2561e+06	1.96078e+07	9.8773e+06	1.04185e+07	6.85098e+06	5.29562e+06	1.22337e+08	1.01779e+07	0.0173423	-0.015231	0.571609	0.000778322	0.80164	0.49142	0.30855	0.54286	0.265312
3-(methylsulfanyl)-5H-[1,2,4]triazino[5,6-b]indole	NA		NAA	598594	517689	688669	1.68678e+07	1.90054e+07	1.48265e+07	2.49016e+06	1.87049e+06	2.30774e+06	0.0173063	0.0632	0.570422	0.00078237	162.43	5.9634e-06	5.2245	0.0001581	3.80107
Glycoursodeoxycholic acid	NA		NAA	2.17343e+06	1.93317e+06	5.32287e+08	2.769e+07	1.84662e+07	1.62619e+07	1.0611e+07	1184341217	4.15403e+07	0.017249	-0.00595552	0.568534	0.000721183	0.57007	0.59338	0.22667	0.63799	0.195186
4-(beta-D-Glucopyranosyloxy)-2-methylenebutanoic acid	NA		NAA	2.65717e+07	1.72191e+07	1.77739e+07	7.46379e+07	5.24621e+07	6.96619e+07	9.85796e+06	8.03177e+06	1.09274e+07	-0.0172241	0.0632149	0.567711	-0.000740136	50.375	0.00017756	3.7507	0.0011016	2.95798
5-oxo-3-phenyl-5-(2-quinolinylamino)pentanoic acid	NA		NAA	1.1699e+08	9.4614e+07	8.94149e+07	5.68403e+06	5.04613e+06	8.28481e+06	3.74277e+07	2.77287e+07	2.48323e+07	-0.0170964	-0.0630678	0.563504	-0.000778603	140.96	9.0493e-06	5.0434	0.00019673	3.70613
Cortisol	C00735	ko00140 Steroid hormone biosynthesis; ko01100 Metabolic pathways	Steroids	4.99593e+07	1.18529e+07	7.80528e+06	1.68777e+07	1.20805e+07	1.79502e+07	4.83019e+06	6.24024e+06	7.43418e+06	-0.0280455	0.0167461	0.924389	-0.00120221	2.4137	0.17017	0.76912	0.2166	0.664342
Nicotinic Acid	C00253	ko00760 Nicotinate and nicotinamide metabolism; ko01100 Metabolic pathways; ko01120 Microbial metabolism in diverse environments; ko01240 Biosynthesis of cofactors	Vitamins and Cofactors	2.00997e+08	7.1168e+08	3.03798e+08	1.34477e+08	3.3596e+08	1.50314e+08	9.56061e+07	1.91176e+08	1.23477e+08	-0.0295108	-0.0220524	0.972687	-0.00122024	2.3304	0.17827	0.74892	0.22585	0.64618
Caprolactam	NA		NAA	3.05385e+08	3.44465e+08	1954358972	2530192170	3920113257	3453213042	5.6596e+08	4605542179	1038808073	0.0168095	0.0416993	0.554046	0.000748467	2.9554	0.12783	0.89337	0.17007	0.769372
L-Histidinol	C00860	ko00340 Histidine metabolism; ko01100 Metabolic pathways; ko01110 Biosynthesis of secondary metabolites; ko01230 Biosynthesis of amino acids	NAA	335499	254834	255159	193825	182132	268655	255801	192817	209257	-0.016679	-0.038649	0.549745	-0.000768806	2.765	0.14092	0.85103	0.18389	0.735442
Ethyl chrysanthemumate	NA		NAA	2.01478e+06	2.00542e+06	2.0397e+06	8.51693e+06	6.17959e+06	8.04933e+06	3.56471e+06	3.05801e+06	2.9415e+06	0.0166226	0.0631964	0.547888	0.000745154	70.942	6.6787e-05	4.1753	0.00062694	3.20277
Lysops 22:5	NA		NAA	230367	869979	247799	485574	785178	399658	615572	605622	578818	0.0165644	-0.00968399	0.545967	0.000818365	0.66647	0.5478	0.26138	0.59605	0.224717
N1-(2,6-dimorpholino-3-pyridyl)-4-methylbenzamide	NA		NAA	6.78963e+08	6.42223e+06	1.05377e+07	1.30768e+07	2.46643e+07	3.32213e+07	6.43046e+06	1.84807e+07	9.67201e+06	-0.0165415	0.00284586	0.545215	-0.000709029	0.47345	0.64429	0.19092	0.68326	0.165414
T-2 Triol	NA		NAA	6.78963e+08	6.42223e+06	1.05377e+07	1.30768e+07	2.46643e+07	3.32213e+07	6.68619e+06	1.84807e+07	9.67201e+06	-0.0163964	0.00271336	0.54043	-0.000703075	0.46422	0.64945	0.18745	0.68672	0.16322
Ala-trp	NA		NAA	5.91914e+06	5.09202e+06	3.67633e+06	3.70931e+06	2.79472e+06	5.17112e+06	6.35463e+06	5.59953e+06	6.76138e+06	0.0163538	-0.049786	0.539028	0.00070113	4.9906	0.052921	1.2764	0.08023	1.09566
Chlorogenic Acid Methyl Ester	NA		NAA	226867	247687	2.49222e+06	736287	209404	736655	670164	872310	1.36077e+06	0.0163485	-0.0122924	0.538851	0.000613132	0.67102	0.54576	0.263	0.59523	0.225315
1,4-dihydroxyheptadec-16-en-2-yl acetate	NA		NAA	6.37252e+08	1266005474	4.26123e+08	1.8077e+08	3.01942e+08	2.92526e+08	405111120	3.92564e+08	4.38346e+08	-0.0162798	-0.0564799	0.536589	-0.000676958	5.0303	0.05214	1.2828	0.07934	1.10051
L-Ascorbate	C00072	ko00053 Ascorbate and aldarate metabolism; ko00480 Glutathione metabolism; ko01100 Metabolic pathways; ko01110 Biosynthesis of secondary metabolites; ko01120 Microbial metabolism in diverse environments; ko01240 Biosynthesis of cofactors	Vitamins and Cofactors	3.9906e+06	2.00577e+06	3.00477e+06	2.7154e+06	3.69531e+06	2.67714e+06	1.99693e+06	1.90335e+06	1.805e+06	-0.0260635	0.0168451	0.859061	-0.00112408	1.9767	0.21905	0.65946	0.26874	0.570668
Phosphoethanolamine	C00346	ko00564 Glycerophospholipid metabolism; ko00600 Sphingolipid metabolism; ko01100 Metabolic pathways	NAA	1.80019e+06	4.1091e+06	2.52172e+06	2.17699e+06	1.06435e+06	2.7888e+06	1.762e+06	1.52268e+06	2.16128e+06	-0.0162068	-0.0253517	0.534181	-0.000743033	1.0799	0.39757	0.40059	0.4497	0.347077
Nootkatone	C17914		NAA	7.8923e+07	7.07591e+07	1.01692e+08	7.72382e+07	6.62841e+07	9.20201e+07	1.60215e+08	7.29971e+07	9.09031e+07	0.0161963	-0.0268226	0.533836	0.000631403	1.2905	0.34185	0.46616	0.39742	0.40075
4-[4-(1-phenyl-1H-1,2,4-triazol-5-yl)-1,3-thiazol-2-yl]pyridine	NA		NAA	2.90195e+06	5.64522e+06	2.79777e+06	1.76712e+06	1.2526e+06	567189	2.23358e+06	1.98432e+06	1.69513e+06	-0.0161709	-0.0553853	0.532999	-0.000683152	5.7123	0.040829	1.389	0.065087	1.18651
Taurochenodeoxycholic Acid (sodium salt)	NA		NAA	1.61373e+06	350305	1.30316e+07	4.56338e+06	2.43063e+06	1.32484e+06	625305	3.4788e+07	1.21538e+07	0.0159955	-0.0079424	0.527218	0.000687998	0.54787	0.60459	0.21854	0.64748	0.188774
5-Hydroxytryptophol	NA		NAA	3.14128e+07	1.36225e+07	1.52506e+07	1.44242e+07	1.05925e+07	1.02645e+07	1.41525e+07	1.09992e+07	1.47331e+07	-0.0158156	-0.0368424	0.521287	-0.000706686	2.3961	0.17184	0.76488	0.21847	0.660608
L-Homocystine	C01817		NAA	8.16661e+06	2.07371e+07	1.31622e+08	5.61794e+06	3.56467e+06	4.05754e+06	3.30619e+06	6.26228e+07	2.9465e+06	-0.0157909	-0.0350391	0.520473	-0.000712702	1.9663	0.22042	0.65675	0.27012	0.568443
Guvacoline	C16821		NAA	3.494e+07	2.0863e+07	1.93729e+07	2.59636e+07	25758629	8.14702e+07	5.34243e+07	1.88568e+07	4.22546e+07	0.0157747	0.0134139	0.519938	0.000644999	0.46801	0.64733	0.18887	0.68515	0.164214
Prolylglycine	NA		NAA	1.5087e+07	1.55066e+07	1.427e+07	4.75253e+07	4.64242e+07	7.79628e+07	6.64205e+06	8.46987e+06	7.0617e+06	-0.0157698	0.0641205	0.519777	-0.00066868	116.82	1.5696e-05	4.8042	0.00026969	3.56914
5-(6-hydroxy-6-methyloctyl)-2,5-dihydrofuran-2-one	NA		NAA	1269496234	4.7534e+08	1430414233	5.0008e+08	3.67897e+08	7.19457e+08	3.33126e+08	1615555432	3.27149e+08	-0.0156612	-0.0245803	0.516199	-0.000716052	1.3237	0.33403	0.47621	0.39	0.408935
PE (16:1/16:1)	NA		NAA	1.90081e+06	1.06434e+06	1.32576e+06	1.48222e+06	1.84443e+06	1.00918e+06	1.4293e+06	2.03563e+06	1.86189e+06	0.0156132	-0.028674	0.514616	0.000741996	1.1947	0.3658	0.43676	0.42166	0.375038
Lysopa 18:0	NA		NAA	184162	178199	156716	180789	400698	219673	134903	140147	111379	-0.0155242	0.0327329	0.511683	-0.000600438	2.1158	0.20167	0.69536	0.25197	0.598651
lipoamide	C00248		NAA	1.18777e+06	604968	673836	1.25326e+08	6.00175e+07	2.25006e+08	1.33296e+06	2.38508e+08	1.1781e+06	0.0155112	0.0507584	0.511253	0.000720174	6.2567	0.034041	1.468	0.056492	1.24801
17(S)-HpDHA	NA		NAA	1.20982e+07	7.41299e+06	1.03623e+07	1.62975e+07	1.56268e+07	2.01529e+07	7.34322e+06	7.00213e+06	6.82122e+06	-0.0154622	0.0626885	0.509641	-0.000677937	20.174	0.0021695	2.6636	0.0061532	2.2109
N'5-(2-thienylmethylidene)-2,1,3-benzoxadiazole-5-carbohydrazide	NA		NAA	1.28008e+06	1.20751e+06	1.69886e+06	368350	409009	321081	990244	690418	657528	-0.015426	-0.0614723	0.508448	-0.0007051	28.042	0.00090265	3.0445	0.003326	2.47808
Capric acid	NA		NAA	1.18163e+06	620491	1.49116e+06	2.04046e+06	1.1698e+06	3.99449e+06	1.6419e+06	977093	1.6725e+06	0.0153525	0.042415	0.506025	0.000584683	1.4782	0.30065	0.52194	0.356	0.44855
2-morpholinophenyl 2-thiophenecarboxylate	NA		NAA	3.14899e+07	2.89864e+07	4.77135e+07	1.44632e+08	1.84347e+08	1.59789e+08	1.62298e+07	1.52801e+07	1.5391e+07	-0.0153489	0.0646603	0.505906	-0.000656286	88.576	3.5158e-05	4.454	0.0004154	3.38153
indoline-2-carboxylic acid	NA		NAA	6.30564e+06	4.93046e+06	4.0323e+07	9.14086e+06	7.68759e+06	8.66254e+06	1.09788e+07	4.22526e+07	1.261e+07	0.0153151	-0.0248414	0.504792	0.000619343	1.1498	0.37781	0.42273	0.43412	0.36239
Adipic acid	C06104	ko00930 Caprolactam degradation; ko01100 Metabolic pathways; ko01120 Microbial metabolism in diverse environments; ko01220 Degradation of aromatic compounds	Organic acids	3.48111e+06	9.06588e+06	6.71955e+06	5.04944e+06	7.5376e+06	4.39737e+06	927067	7.99165e+06	909612	-0.0270233	0.0104905	0.890698	-0.00111804	1.9347	0.2247	0.6484	0.27475	0.561062
2-{1-[2-(4-benzhydrylpiperazino)-2-oxoethyl]cyclopentyl}acetic acid	NA		NAA	2.20137e+06	1.39497e+06	1.9907e+06	5.5406e+07	4.89216e+07	5.54695e+07	5.22582e+06	6.30898e+06	5.97348e+06	0.0151678	0.0656365	0.499936	0.000687812	577.32	1.3815e-07	6.8596	2.5028e-05	4.60157
2'-Deoxycytidine	C00881	ko00240 Pyrimidine metabolism; ko01100 Metabolic pathways; ko01232 Nucleotide metabolism	Nucleic acids	1.93172e+07	3.48524e+07	1.64966e+07	1.91899e+07	4.21537e+07	1.31382e+07	1.03221e+07	1.00669e+07	1.07411e+07	-0.0270339	0.00743228	0.891046	-0.00109633	1.8282	0.23989	0.61999	0.29103	0.536062
Linoleoyl ethanolamide	NA		NAA	9.82119e+06	1.34357e+07	1.78448e+07	3.84956e+06	7.53352e+06	7.08292e+06	3.40649e+07	1.58826e+07	2.0525e+07	0.0148841	-0.0573146	0.490586	0.000621597	9.1567	0.015028	1.8231	0.02802	1.55253
7-Hydroxy-4-chromone	NA		NAA	1.83172e+06	1.39186e+06	1.83047e+06	3.25463e+06	4.0381e+06	3.94626e+06	2.45594e+06	1.84087e+06	2.18462e+06	0.0147616	0.0557606	0.486546	0.000659091	8.8635	0.016171	1.7913	0.029894	1.52442
All-Trans-13,14-Dihydroretinol	NA		NAA	5.09496e+06	3.51658e+06	4.78453e+07	1.56808e+07	1.78081e+07	2.01805e+07	7.79652e+06	9.33963e+07	9.57689e+06	0.0147342	0.00921311	0.485646	0.000622693	0.37958	0.69948	0.15522	0.73462	0.133937
Monobutyl phthalate	NA		NAA	1.17542e+07	9.45136e+06	1.14977e+07	1.05461e+07	1.45885e+07	2.12497e+07	9.17883e+06	20851064	1.13478e+07	0.0147313	0.0127325	0.48555	0.000685894	0.64289	0.5585	0.25298	0.60588	0.217613
5-hydroxy-6,7-dimethoxy-2-phenyl-4H-chromen-4-one	NA		NAA	890281	541339	3.28377e+06	668334	1.04523e+06	652608	598653	3.05584e+07	1.56956e+06	0.0147112	-0.0284853	0.484887	0.000660125	1.163	0.37424	0.42685	0.43048	0.366047
Lipoic acid	C00725		Vitamins and Cofactors	2.68488e+07	6.07112e+06	1.60434e+07	1.62948e+07	2.46061e+07	1.84733e+07	4.09184e+07	1.90902e+07	3.11697e+07	0.0263181	-0.00406292	0.867453	0.00112296	1.6589	0.267	0.57349	0.3207	0.493901
(±)19(20)-DiHDPA	NA		NAA	1.83469e+07	1.394e+07	1.12447e+07	1.33421e+07	3.38233e+07	1.41712e+07	5.83632e+06	6.11467e+06	4.55799e+06	-0.0146597	-0.0600927	0.483189	-0.000620241	7.1218	0.026037	1.5844	0.045139	1.34545
N4-Acetylcytidine	C22293		NAA	83125.5	173899	108310	102601	115360	133130	86247.5	71279.5	114986	-0.0146379	-0.00466765	0.482472	-0.000610446	0.34162	0.72359	0.14051	0.75412	0.12256
Solanidine	C06543		NAA	2.47277e+07	6.71562e+08	3.45798e+07	4.74442e+08	2.42279e+08	2.59442e+08	8.91526e+07	2.46406e+08	5.23459e+08	0.0145408	0.0122435	0.47927	0.000712445	0.86208	0.4687	0.32911	0.52094	0.283212
Sodium cholate	NA		NAA	4.69567e+07	7.53601e+07	5.55309e+06	5.57053e+07	6.08161e+07	8.18159e+07	1.22014e+07	1.52052e+07	1.42423e+07	-0.0145378	0.0335925	0.479171	-0.000551761	2.1173	0.20149	0.69575	0.25197	0.598651
N alpha-Acetyl-L-Arginine	NA		NAA	5.93125e+06	4.11184e+06	8.00262e+06	3.50744e+06	5.49095e+06	3.20667e+06	2.89152e+06	7.8377e+06	3.43832e+06	-0.0145079	-0.0340162	0.478186	-0.000604916	1.3289	0.33283	0.47778	0.38902	0.410028
3'-O-Methyluridine	NA		NAA	4.30227e+06	5.03002e+06	9.54067e+06	5.83532e+06	2.74644e+06	3.83874e+06	7.74953e+06	8.76954e+06	6.58645e+06	0.0144714	-0.0495193	0.476984	0.000568553	5.9302	0.037912	1.4212	0.062	1.20761
L-Pyroglutamic acid	C01879	ko00480 Glutathione metabolism; ko01100 Metabolic pathways	Peptides	3.72929e+08	4.51765e+08	8.40358e+08	5.8175e+08	203148306	480763943	5.81704e+08	8.43902e+08	3.71925e+08	0.00736307	-0.0342237	0.242689	0.000240483	1.5212	0.29215	0.53439	0.34783	0.458633
Dodecanedioic acid	C02678		NAA	1.24613e+07	1.2085e+07	1.85045e+07	1.39748e+07	1.06645e+07	1.64188e+07	5.12724e+06	3.34335e+07	4783857	-0.0142721	0.00249511	0.470412	-0.000601985	0.33474	0.72808	0.13782	0.75807	0.120291
Methyltestosterone	C07198		NAA	1.56571e+07	1.39279e+07	3.82186e+07	2.97536e+07	3.06029e+07	3.76331e+07	2.21825e+07	3.20553e+07	2.01364e+07	0.0142367	0.035133	0.469247	0.00057553	1.1695	0.37248	0.4289	0.4289	0.367644
Ursolic acid	C08988		NAA	3.57655e+08	8.585e+07	1.31729e+08	8.27868e+06	5.7315e+07	1.41587e+07	1.85185e+08	5.79909e+07	1.89535e+07	-0.0139891	-0.0478575	0.461085	-0.00061643	3.7324	0.088483	1.0531	0.12443	0.905075
(+/-)5(6)-EET Ethanolamide	NA		NAA	2.63673e+06	1.30826e+06	2.22501e+06	1.32774e+06	2.65924e+06	2.66829e+06	5.78909e+06	2.97579e+06	2.85657e+06	-0.0138495	-0.0499243	0.456485	-0.000614642	3.6251	0.09285	1.0322	0.12906	0.889208
Inosine	C00294	ko00230 Purine metabolism; ko01100 Metabolic pathways; ko01232 Nucleotide metabolism	NAA	4.17426e+07	8.46757e+07	7.97699e+07	5.15713e+07	2.07059e+07	1.62602e+07	1.78491e+07	1.06312e+08	3.13909e+07	-0.0138404	-0.042281	0.456184	-0.000579962	2.0554	0.20897	0.67992	0.2593	0.586197
4-(2,3-dihydro-1H-indol-1-yl)-1-phenyl-1H-pyrazolo[3,4-d]pyrimidine	NA		NAA	4.26817e+06	1.09915e+07	5.90918e+06	5.34545e+06	3.3467e+06	4.69075e+06	8.51747e+06	1.14364e+07	7.18144e+06	0.0136426	-0.0548822	0.449665	0.000610579	4.7645	0.057679	1.239	0.085769	1.06667
(R,S)-Anatabine	NA		NAA	3.29431e+06	2.48884e+06	6.71308e+07	1.08526e+07	6.46906e+06	6.77252e+06	4.71565e+06	1.75796e+08	9.89063e+06	0.0136372	-0.0126311	0.449487	0.000571562	0.48544	0.63766	0.19541	0.67792	0.168822
3-(cyclopropylmethyl)-2-mercaptoquinazolin-4(3H)-one	NA		NAA	4.06947e+06	3.24818e+06	2.55553e+06	3.19569e+06	2.28525e+06	4.91726e+06	3.04269e+06	5.29185e+06	3.20019e+06	0.0136133	-0.0251866	0.448699	0.000610471	0.84372	0.47546	0.32289	0.52772	0.277596
(±)12(13)-DiHOME	NA		NAA	2093826781	4361282659	1800640091	849256717	6.64921e+08	1968435637	1858494749	2074143347	1060906408	-0.0134983	0.043274	0.444909	-0.000585502	2.668	0.14828	0.82892	0.19234	0.71593
(+/-)9-HpODE	NA		NAA	28154874043	47526771139	18593392154	9.94875e+08	1080730273	9.90537e+08	2.36938e+08	7.92918e+08	4.54962e+08	-0.0134722	-0.0575812	0.444049	-0.000562716	4.915	0.054452	1.264	0.08198	1.08629
Thromboxane B1	NA		NAA	1317793042	2294638013	9.99206e+08	3.57932e+08	7.36184e+08	527655378	9.5108e+08	7.61543e+08	1089350360	-0.0134357	-0.0580744	0.442845	-0.000556985	5.0793	0.051197	1.2908	0.078052	1.10762
dUMP	C00365	ko00240 Pyrimidine metabolism; ko01100 Metabolic pathways; ko01232 Nucleotide metabolism	Nucleic acids	1.0323e+06	786893	979152	1.55617e+06	1.70049e+06	1.12458e+06	1.12096e+06	861156	1.1668e+06	0.0096777	0.0335607	0.318981	0.000455408	1.3053	0.33834	0.47065	0.39419	0.404294
1H-indene-3-carboxamide	NA		NAA	1.43344e+08	1.43782e+08	5.28473e+07	9.2399e+07	9.18519e+07	7.70286e+07	30127923	7.30685e+08	5.18141e+08	0.013391	-0.0283948	0.441373	0.000660365	0.87559	0.46382	0.33365	0.51657	0.286871
Glycochenodeoxycholic Acid (sodium salt)	NA		NAA	445707	420645	2.77045e+07	2.08234e+06	707785	753240	833082	8.60264e+07	2.62773e+06	0.0133041	-0.0201054	0.438506	0.00055328	0.71692	0.52579	0.27919	0.57614	0.239472
19(R)-hydroxy Prostaglandin A2	NA		NAA	1.96469e+06	7.65005e+06	3.96668e+06	5.95791e+06	8.97873e+06	2.0483e+07	4.29034e+06	1.92011e+07	3.45059e+06	0.0133005	0.0232728	0.43839	0.000631309	1.1449	0.37916	0.42118	0.43521	0.361301
11-Epiprostaglandin E1	NA		NAA	1298965880	2300292261	9.90353e+08	3.52428e+08	7.56593e+08	5.21114e+08	9.48227e+08	7.60816e+08	1086999907	-0.0132593	-0.0577176	0.437033	-0.000547354	4.787	0.057181	1.2427	0.085379	1.06865
Citalopram hydrobromide	NA		NAA	2.05573e+06	2.46649e+06	1.47438e+06	1.31124e+06	1.48587e+06	1.48868e+06	4.96719e+06	1.28432e+06	3.43711e+06	0.0132167	-0.0389066	0.435626	0.000565968	1.732	0.25482	0.59377	0.30742	0.512268
Ala-Ile	NA		NAA	5.27923e+07	7.07801e+07	5.0352e+07	3.9465e+07	2.66073e+07	4.11461e+07	4.80088e+07	4.42436e+07	4.19576e+07	-0.0130997	-0.0572327	0.431772	-0.000589514	7.2226	0.025274	1.5973	0.044098	1.35558
Neohesperidin	C09806	ko00941 Flavonoid biosynthesis	NAA	3.06082e+06	1.88099e+06	2.17709e+06	699596	458652	1.31286e+06	1.21638e+06	2.13285e+06	1.17717e+06	-0.0130624	-0.0572811	0.43054	-0.00061117	13.272	0.0062673	2.2029	0.013763	1.86129
Homocysteic acid	NA		NAA	1.76672e+08	1.587e+08	262203236	3.07172e+08	5.16502e+08	3.47503e+08	284614205	2.10132e+08	2.3824e+08	0.0130072	0.0426407	0.428723	0.00058259	2.7482	0.14216	0.84722	0.18506	0.732687
Dehydrocholic acid	C13154		NAA	3.47846e+06	5.62706e+06	2.76627e+06	2.54577e+07	2.76871e+07	3.13847e+07	6.74629e+06	7.17488e+06	7.11816e+06	0.0130017	0.0604763	0.42854	0.000617845	36.415	0.00044095	3.3556	0.0019654	2.70655
N-(2,4-Dimethylphenyl)formamide	NA		NAA	1.25915e+07	1.44555e+07	9.48319e+06	2.31541e+08	2.71813e+08	2.5999e+08	1.53845e+07	1.5899e+08	1.62959e+07	0.0129276	0.0564914	0.426099	0.000625006	13.141	0.0064207	2.1924	0.014015	1.85341
2-{[methyl(2,3,4,5,6-pentahydroxyhexyl)amino]methylidene}malononitrile	NA		NAA	4.00755e+06	2.20426e+07	3.59036e+06	1.44068e+07	3.53629e+06	9.11003e+06	3.95144e+06	3.91571e+06	5.09478e+06	-0.0128266	0.00756632	0.42277	-0.000529208	0.36672	0.70753	0.15026	0.73995	0.130798
ERH	NA		NAA	4227630	2.6649e+06	6.17002e+06	4.28175e+06	5.11877e+06	8.01722e+06	2.46533e+06	3.8221e+06	3.43168e+06	-0.012797	0.0410614	0.421795	-0.000599021	1.7787	0.24742	0.60657	0.29916	0.524096
2-Arachidonoyl glycerol	NA		NAA	3.31912e+06	2.24884e+06	2.70217e+06	3.17825e+07	2.35724e+07	4.50788e+07	4.90756e+06	5.12504e+06	6.59645e+06	0.0126944	0.0667082	0.41841	0.000570933	98.244	2.6017e-05	4.5847	0.00034826	3.4581
Dibutyl sebacate	NA		NAA	1302239177	2328286838	991353656	3.56902e+08	7.55269e+08	5.62166e+08	9.77681e+08	7.87663e+08	1119606220	-0.0125881	-0.0578056	0.414907	-0.00051907	4.6642	0.059973	1.222	0.088653	1.05231
5,7-dihydroxy-2-(2,3,4-trihydroxyphenyl)-4H-chromen-4-one	NA		NAA	5.36006e+06	4.35815e+06	3.92795e+06	703335	827267	1.19484e+06	3.38583e+06	1.99238e+06	2.3341e+06	-0.0124759	-0.0634199	0.411209	-0.000576168	28.389	0.00087303	3.059	0.0032389	2.4896
DL-α-Methoxyphenylacetic acid	NA		NAA	1.30538e+07	1.40536e+07	6.29748e+07	3.53484e+07	1.55058e+07	4.2561e+07	1.99823e+07	2.46945e+08	1.1708e+07	0.0123242	-0.00285854	0.40621	0.000517415	0.25726	0.78128	0.10719	0.80118	0.0962699
3-benzyl-4-hydroxy-5-(4-hydroxyphenyl)-2,5-dihydrofuran-2-one	NA		NAA	3.25931e+06	3.72375e+06	2.8026e+06	7.84388e+06	5.61264e+06	8.40904e+06	4.06299e+06	3.02644e+06	5.50291e+06	0.0122714	0.0495103	0.404471	0.000553663	4.6184	0.061062	1.2142	0.089938	1.04606
Uric acid	C00366	ko00230 Purine metabolism; ko01100 Metabolic pathways; ko01120 Microbial metabolism in diverse environments	NAA	4.70816e+07	4.08694e+06	1.33495e+07	2.90363e+08	7.01559e+07	212822099	4.60233e+06	8.96854e+07	1.05101e+08	0.0119625	0.0471013	0.394289	0.000541067	2.7547	0.14168	0.84869	0.18466	0.733627
3-hydroxyquinuclidine-3-carbonitrile hydrochloride	NA		NAA	3.46965e+06	1.72305e+06	2.65885e+06	2.50311e+07	1.69882e+07	4.87051e+07	1.9711e+06	7.02209e+07	1.78184e+06	0.0118095	0.0448306	0.389244	0.000554524	2.9403	0.12881	0.89005	0.17096	0.767105
α-Aspartylphenylalanine	NA		NAA	1.29765e+08	9.94789e+07	1.01197e+08	5.39487e+07	3.43913e+07	4.92688e+07	1.07209e+08	5.12677e+07	7.65255e+07	-0.011808	-0.0540242	0.389197	-0.000566372	7.9095	0.020795	1.682	0.037047	1.43125
3-phenyl-5-(1,2,3-thiadiazol-4-yl)-1,2,4-oxadiazole	NA		NAA	2.03519e+07	1.66296e+06	2.10839e+06	1.95467e+06	2.5181e+06	2.0632e+06	2.57583e+06	2.57899e+06	2.40909e+06	-0.0117739	-0.0214243	0.38807	-0.000507003	0.66939	0.54649	0.26242	0.59523	0.225315
Choline	C00114	ko00260 Glycine, serine and threonine metabolism; ko00552 Teichoic acid biosynthesis; ko00564 Glycerophospholipid metabolism; ko01100 Metabolic pathways	NAA	2033476589	2552049694	1589339124	2807127701	2605608585	2182609808	2688497495	1969752642	2385674263	0.0117712	-0.00187086	0.387983	0.000578962	0.31927	0.73831	0.13176	0.76652	0.115477
octadec-9-ynoic acid	NA		NAA	8.66786e+06	6.01593e+06	8.98414e+06	9.03457e+06	8.95299e+06	8.98031e+06	4.69325e+06	2.03989e+07	8.8555e+06	0.011701	-0.00866589	0.38567	0.000564864	0.31755	0.73946	0.13109	0.76698	0.115216
3-hydroxy-3-methylpentanedioic acid	NA		NAA	3.30464e+07	2.0711e+07	1.73057e+07	4.25875e+06	4.45344e+06	5.32117e+06	4.52843e+07	4.40524e+07	3.525e+07	0.0115938	-0.0669234	0.382134	0.000494466	84.488	4.0319e-05	4.3945	0.00044721	3.34949
Tyramine	C00483	ko00350 Tyrosine metabolism; ko00680 Methane metabolism; ko00950 Isoquinoline alkaloid biosynthesis; ko01100 Metabolic pathways; ko01110 Biosynthesis of secondary metabolites; ko01240 Biosynthesis of cofactors	Peptides	2.63793e+06	1.71975e+06	9.68541e+06	3.9764e+06	4.12701e+06	3.52729e+06	3.33783e+06	3.28616e+07	4.55692e+06	0.0197418	-0.0166133	0.650695	0.000859608	1.1008	0.39151	0.40726	0.44457	0.35206
RMK	NA		NAA	6.36586e+06	3.41945e+06	1.8861e+06	1.2703e+07	1.40185e+06	3.15176e+06	1.0826e+06	3.14457e+06	3.21491e+06	-0.0114818	0.0121107	0.378445	-0.000484677	0.28441	0.76207	0.11801	0.78593	0.104616
Hypoxanthine	C00262	ko00230 Purine metabolism; ko01100 Metabolic pathways; ko01232 Nucleotide metabolism	NAA	2.36341e+08	3.11427e+08	2.45279e+08	2.0983e+08	8.73057e+07	7.43632e+07	8.66103e+07	4.37375e+08	152521268	-0.0114502	-0.047389	0.377403	-0.000466958	2.5613	0.15697	0.80418	0.20222	0.694176
Creatine	C00300	ko00260 Glycine, serine and threonine metabolism; ko00330 Arginine and proline metabolism; ko01100 Metabolic pathways	NAA	7.61866e+06	5.55667e+06	2.05353e+07	6.9554e+06	4.595e+06	5.92382e+06	2.59728e+06	2.34271e+07	3.80692e+06	-0.0114227	-0.0190864	0.376497	-0.000512777	0.582	0.58747	0.23101	0.63288	0.198679
Valylproline	NA		NAA	4.71892e+07	5.9118e+07	2.8686e+07	6.31206e+07	3.62372e+07	4.42565e+07	6.29173e+07	3.93242e+07	5.46005e+07	0.0113799	-0.0167093	0.375085	0.000524597	0.36625	0.70782	0.15008	0.73995	0.130798
6-methoxy-2-phenyl-3,4-dihydro-2H-1-benzopyran-4-one	NA		NAA	8.45564e+07	1.64374e+06	2.07656e+06	4.88921e+06	5.19581e+06	6.05022e+06	3.37332e+06	2.39392e+06	4.23746e+06	-0.0113013	0.00422168	0.372496	-0.000489772	0.20933	0.81681	0.087879	0.8329	0.0794071
Trigoneoside Xb	NA		NAA	960444	4.83811e+06	848251	2.49136e+07	1.48435e+07	2.39445e+06	1.26515e+06	1.81169e+06	2.78859e+07	0.0112776	0.0249075	0.371713	0.000562507	1.1236	0.38507	0.41446	0.43875	0.357783
2,3-Dinor-TXB2	NA		NAA	3.59527e+07	4.63042e+07	2.60052e+07	1.85748e+08	6.06174e+07	7.94157e+07	2.66454e+07	2.51791e+07	1.9385e+07	-0.011277	0.057535	0.371694	-0.000464704	9.0409	0.015466	1.8106	0.02864	1.54303
Albendazole-2-aminosulfone	C16627		NAA	5.19185e+07	4.03662e+07	3.69214e+07	2.19223e+06	1.42556e+06	1.73482e+06	2.00888e+07	1.45731e+07	1.50962e+07	-0.0112303	-0.0667405	0.370154	-0.000518441	192.02	3.6405e-06	5.4388	0.00013382	3.87348
LysoPE 18:2	NA		NAA	2.01576e+06	1.48591e+06	6.06447e+06	3.86367e+06	3.49835e+06	7.00858e+06	1.85281e+06	1.94882e+06	1.64577e+06	-0.0110892	0.0493967	0.365503	-0.00055616	2.5631	0.15683	0.80457	0.20222	0.694176
Phe-Phe	NA		NAA	2.38243e+07	2.97009e+07	1.61992e+07	1.41642e+07	1.34322e+07	1.6077e+07	1.87804e+07	1.60303e+07	2.01406e+07	-0.0108706	-0.0526454	0.358299	-0.000450683	3.0969	0.11913	0.92398	0.16073	0.793903
3-Methoxytyramine	C05587	ko00350 Tyrosine metabolism; ko00965 Betalain biosynthesis; ko01100 Metabolic pathways	NAA	1.13621e+07	1.33001e+07	8.91359e+06	2.14412e+08	2.57348e+08	2.44528e+08	1.11709e+07	1.51655e+08	1.25822e+07	0.0108316	0.0564465	0.357013	0.000534168	11.013	0.0098127	2.0082	0.019789	1.70358
1-[(1-benzylpiperidin-4-yl)amino]-3-[(4-fluorophenyl)thio]propan-2-ol	NA		NAA	1.45475e+07	1.12397e+07	1.10954e+07	1.27974e+06	1.07508e+06	1.67608e+06	5.53473e+06	5.4285e+06	8.13628e+06	-0.01081	-0.0663202	0.356302	-0.000500736	84.988	3.9637e-05	4.4019	0.00044418	3.35244
5-Methyl-dl-tryptophan	NA		NAA	1.61485e+07	1.15996e+07	1.52143e+06	4.02191e+06	2.19727e+06	4.23267e+06	4.48387e+06	4.23528e+06	4.2544e+06	-0.0107937	-0.0310456	0.355764	-0.000426254	0.73037	0.52012	0.2839	0.5705	0.243744
geranyl pp	NA		NAA	3.2705e+06	2.2545e+06	2.89288e+06	6.28819e+06	3.1752e+06	5.15524e+06	3.75845e+06	2.38067e+06	3.42191e+06	0.0107541	0.046773	0.354459	0.000422959	1.9256	0.22593	0.64603	0.27563	0.559674
D-Carnitine	C15025		NAA	6.8562e+08	6.25162e+08	3.68413e+08	1033614246	1290452418	1334263055	8.73338e+08	4.76593e+08	7.8542e+08	0.0107416	0.0417906	0.354047	0.00051339	2.8363	0.13581	0.86707	0.17829	0.748873
WNK	NA		NAA	2.05463e+06	3.44218e+07	1.63264e+06	4.40448e+06	1.33311e+07	1.67366e+06	1.35868e+06	1.86072e+06	8.45121e+06	-0.0106629	-0.00771712	0.351453	-0.000365611	0.12015	0.88887	0.051162	0.89879	0.0463418
Gentisic acid	C00628	ko00350 Tyrosine metabolism; ko00362 Benzoate degradation; ko00626 Naphthalene degradation; ko01100 Metabolic pathways; ko01120 Microbial metabolism in diverse environments	NAA	2.31918e+06	1.62205e+06	136802839	1.08638e+07	4.24066e+06	3.79547e+06	3.27206e+06	2.56769e+08	8.34525e+06	0.0105624	-0.0145138	0.34814	0.000430091	0.40008	0.68691	0.1631	0.72212	0.141391
(+/-)11(12)-EET	NA		NAA	111465406	4.58573e+07	8.545e+07	8.0005e+07	7.63198e+07	9.36182e+07	1.76859e+08	1.44544e+08	1.64205e+08	-0.0103633	-0.0346688	0.341578	-0.000414693	0.98713	0.42597	0.37062	0.47784	0.320717
2-ethyl-2-(3-methoxyphenyl)cyclohexanone oxime	NA		NAA	7.11356e+06	7.13694e+06	4.91963e+06	6.85988e+06	6.22286e+06	6.98285e+06	4.8675e+06	5.83723e+06	6.37325e+06	-0.0102428	-0.00821843	0.337605	-0.000362063	0.11053	0.89714	0.04714	0.90463	0.043529
tetranor-12(R)-HETE	NA		NAA	6.56056e+06	1.23436e+07	1.05503e+07	3.21839e+08	7.94882e+07	5.50988e+07	1.54721e+07	2.2742e+07	1.66979e+07	0.0102279	0.0604075	0.337115	0.0004801	13.646	0.0058538	2.2326	0.013106	1.88253
Methyl cinnamate	C06358		NAA	6.67137e+07	6.07688e+07	7.22196e+07	1.27954e+08	1.07472e+08	8.27041e+07	1.51045e+08	5.24134e+07	6.14068e+07	0.0102064	0.0242418	0.336407	0.000428944	0.55752	0.59968	0.22208	0.64345	0.191485
1-(4-butylphenyl)-3-(dimethylamino)propan-1-one hydrochloride	NA		NAA	8.76858e+06	1.10125e+07	1.07105e+07	7.32495e+06	8.31161e+06	8.67946e+06	6.51761e+06	1.00991e+07	1.03862e+07	-0.00986666	-0.0487507	0.325209	-0.000395792	2.0461	0.21013	0.67751	0.25993	0.585144
S-Adenosyl-L-methionine	C00019	ko00270 Cysteine and methionine metabolism; ko00330 Arginine and proline metabolism; ko00999 Biosynthesis of various plant secondary metabolites; ko01100 Metabolic pathways; ko01110 Biosynthesis of secondary metabolites; ko01230 Biosynthesis of amino acids; ko01240 Biosynthesis of cofactors	Vitamins and Cofactors	1.00465e+07	1.77778e+07	1.93298e+06	3.75409e+06	4.33776e+06	3.5824e+06	7.45067e+06	6.37494e+06	6.56094e+06	-0.001783	-0.0420656	0.0587682	-1.97886e-06	0.89953	0.45533	0.34167	0.50816	0.294
3-(propan-2-yl)-octahydropyrrolo[1,2-a]pyrazine-1,4-dione	NA		NAA	1.97995e+07	1.98266e+07	9.11246e+07	3.66438e+07	2.33754e+07	3.33686e+07	1.84065e+07	2.65182e+08	2.27898e+07	0.00958196	-0.0142094	0.315825	0.00041037	0.32142	0.73688	0.1326	0.76576	0.115907
19(R)-Hydroxy-prostaglandin E2	NA		NAA	4.29027e+07	4.52935e+07	5.91397e+07	1.02322e+08	1.05709e+08	2.55021e+08	5.51527e+07	8.02513e+07	4.97822e+07	0.00955722	0.0597562	0.315009	0.000416539	9.2788	0.014585	1.8361	0.027497	1.56071
5,8-dihydroxy-10-methyl-5,8,9,10-tetrahydro-2H-oxecin-2-one	NA		NAA	2.31467e+07	2.36603e+08	9.48393e+07	9.42807e+07	5.40181e+07	100167885	1.13441e+08	8.7966e+07	1.30303e+08	0.00953256	-0.0190162	0.314197	0.000416691	0.28746	0.75995	0.11921	0.78449	0.105413
D-Glucuronic acid	C16245		NAA	1.58881e+06	1.61857e+07	1.70409e+06	1.39947e+06	1.43866e+06	1.48223e+06	2.48024e+06	2.33231e+06	2.33621e+06	-0.00940145	-0.043238	0.309875	-0.000360484	1.1354	0.38178	0.41819	0.43592	0.360593
3,4-dimethyl-N-[4-(4-methylpiperazino)benzyl]benzamide	NA		NAA	2.35337e+06	231047	1.88704e+06	3.69383e+06	508707	375210	2.33432e+06	2.3367e+06	597370	0.00938385	-0.00747323	0.309295	0.000358594	0.27566	0.76819	0.11453	0.79074	0.101966
FMH	NA		NAA	477001	358121	1.36966e+06	434281	589125	402132	339313	5.8828e+06	415396	0.00932626	-0.0241635	0.307397	0.000426687	0.58468	0.58615	0.23199	0.63209	0.199221
2-deoxyglucose-6-phosphate	NA		NAA	2.39627e+06	840206	1.67198e+06	1.76854e+06	2.03078e+06	1.47929e+06	1.24106e+06	1.13222e+06	1.37046e+06	-0.00929098	0.0190844	0.306234	-0.000413572	0.30561	0.7475	0.12639	0.77436	0.111057
15-Deoxy-Δ12,14-prostaglandin A1	NA		NAA	1.11655e+08	8.15551e+07	2.16709e+08	1.01846e+08	1.63748e+08	3.20958e+08	5.0137e+07	2.64827e+08	5.94031e+07	-0.00911343	0.0238698	0.300382	-0.000399045	0.5311	0.61324	0.21237	0.65545	0.18346
Oleoyl ethylamide	NA		NAA	1077642141	3187963979	4510980750	5.22379e+08	1254597169	1100243539	4579559362	4505206864	2165546286	0.00910604	-0.056931	0.300138	0.000380287	5.4387	0.04493	1.3475	0.070171	1.15384
Indole-3-acrylic acid	NA		NAA	1076267670	1204221173	8.63232e+08	7.54462e+08	6.96374e+08	9.8305e+08	8.73341e+08	1081800222	8.17203e+08	-0.00895429	-0.0575484	0.295137	-0.000363407	4.1624	0.073483	1.1338	0.10557	0.976459
Mannitol	C00392	ko00051 Fructose and mannose metabolism; ko01100 Metabolic pathways	Carbohydrates	537721	588695	669284	803806	750886	741563	706527	517861	473257	-0.00343107	0.0312331	0.113089	-0.000156616	0.84257	0.47588	0.3225	0.52772	0.277596
Sedanolide	NA		NAA	9.62282e+07	8.64546e+07	1.10286e+08	1.04249e+08	9.56251e+07	9.93391e+07	8.42439e+07	1.30275e+08	6.40574e+07	-0.00889435	-0.013418	0.293161	-0.000359607	0.1977	0.82575	0.083151	0.84006	0.0756897
(3S,9aS)-3-benzyl-octahydro-1H-pyrido[1,2-a]pyrazin-1-one	NA		NAA	3.59548e+06	2.64151e+06	4.11404e+06	4.70386e+06	5.42648e+06	3.31605e+08	7.10915e+06	5.28067e+06	5.34549e+06	0.00888111	0.0385966	0.292724	0.000343509	1.1959	0.3655	0.43711	0.42166	0.375038
5-heptyl-4-hydroxy-6H-pyrido[3,2,1-jk]carbazol-6-one	NA		NAA	1.34588e+06	1.14754e+07	9.60894e+06	889852	1.74803e+06	1.37192e+06	3.73331e+06	4.60533e+06	2.0478e+06	-0.00885147	-0.0519028	0.291748	-0.000392051	3.0202	0.12375	0.90745	0.16627	0.779186
DL-Tryptophan	NA		NAA	1069024757	1193930698	8.57657e+08	7.51335e+08	6.95072e+08	9.75582e+08	8.70299e+08	1074993804	814279744	-0.00875681	-0.0576738	0.288627	-0.000354331	4.1643	0.073424	1.1342	0.10557	0.976459
2-oxopiperidine-3-carbohydrazide	NA		NAA	4.10468e+06	2.71361e+06	5.23214e+07	5.9583e+06	3.42331e+06	3.96906e+06	3.66718e+06	9.77853e+07	7.15917e+06	0.00872369	-0.0252859	0.287536	0.000351034	0.74823	0.51273	0.29011	0.56411	0.248636
3-benzyl-1-methyl-2-oxo-1,2-dihydroquinolin-4-yl benzoate	NA		NAA	8.08414e+06	5.56839e+06	6.93866e+06	1.45168e+07	1.53757e+06	9.03561e+06	9.95068e+06	6.93639e+06	7.62859e+06	0.00869381	-0.0125848	0.286551	0.000290817	0.36468	0.70882	0.14946	0.74014	0.130686
L-Homocitrulline	C02427		NAA	2.47445e+07	2.45329e+07	1.41213e+07	3.26748e+07	3.20351e+07	3.78312e+07	1.97092e+07	1.10489e+07	2.1413e+07	-0.0086398	0.0394983	0.284771	-0.000344888	2.0045	0.21542	0.66671	0.26579	0.575461
2-Aminobenzenesulfonamide	NA		NAA	2.55784e+07	5.79538e+07	3.12277e+07	1.29967e+08	1.54141e+08	1.45116e+08	2.63366e+07	2.86261e+07	2.25387e+07	-0.00848069	0.0607254	0.279527	-0.000322419	21.604	0.0018128	2.7417	0.0053987	2.26771
N'-[4-(tert-butyl)phenyl]-N-cyclohexyl-N-methylurea	NA		NAA	3.10806e+06	1.71597e+06	2.07521e+06	9.59607e+06	2.36655e+06	3.78584e+06	2.70912e+06	2.30058e+06	2.82988e+06	0.00844196	0.0437935	0.27825	0.000347693	1.5062	0.29508	0.53006	0.35017	0.455721
1,3-dipyridin-3-ylpropane-1,3-dione	NA		NAA	1.82349e+07	1.93174e+07	1.9674e+07	1.10039e+07	7.30842e+06	1.19466e+07	2.75253e+07	1.87578e+07	2.07072e+07	0.00833664	-0.062621	0.274779	0.000317498	17.663	0.0030605	2.5142	0.0079398	2.10019
Lactitol	NA		NAA	8.18163e+07	5.67165e+07	3.50996e+07	2.90676e+06	3.52263e+06	4.04181e+06	5.11395e+07	3.31498e+07	1.36876e+07	-0.00823444	-0.0661631	0.27141	-0.000376342	30.455	0.00072109	3.142	0.0027994	2.55294
17beta-Trenbolone	NA		NAA	3.14794e+07	2.29459e+07	2.5925e+07	2.52177e+07	3.11503e+07	9.41004e+07	2.20936e+07	2.06283e+07	2.0824e+07	-0.00813048	0.0398617	0.267984	-0.000382579	1.5102	0.29429	0.53122	0.34961	0.456416
Cystamine	NA		NAA	3.47514e+06	2.21183e+06	5.05079e+06	3.62895e+06	5.35537e+06	3.99296e+06	3.0311e+06	2.14127e+06	3.44524e+06	-0.00810239	0.0252421	0.267058	-0.000384561	0.50136	0.629	0.20135	0.67032	0.173718
(±)5(6)-DiHET	NA		NAA	2.31079e+06	1.63719e+06	2.80053e+06	2.73692e+06	4.9769e+06	3.5361e+06	2.44751e+06	1.66026e+06	884748	-0.00809565	0.0596453	0.266835	-0.000310442	13	0.006592	2.181	0.014274	1.84545
Hydroxyprogesterone caproate	C08148		NAA	1.7906e+07	1.66319e+07	1.83003e+07	3.57911e+07	3.24012e+07	3.523e+08	9.7598e+06	1.13322e+07	1.11117e+07	-0.00807021	0.0552095	0.265997	-0.000373064	4.8333	0.056174	1.2505	0.083991	1.07577
Corey Lactone Diol	NA		NAA	7.91372e+07	4.0538e+07	5.76926e+07	1.63308e+08	1.14393e+08	1.5453e+08	4.82169e+07	8.47962e+07	7.16684e+07	0.00801634	0.063655	0.264221	0.000372862	12.625	0.007078	2.1501	0.015115	1.82059
Tomatidine	C10826		NAA	6.79519e+07	1056464529	7.85667e+07	2454801476	5.81189e+08	8.48196e+08	1.27614e+08	3.23637e+08	7.93452e+08	0.00800805	0.0330543	0.263948	0.000414614	1.6665	0.26569	0.57562	0.31947	0.49557
Phenylpyruvic acid	C00166	ko00360 Phenylalanine metabolism; ko00400 Phenylalanine, tyrosine and tryptophan biosynthesis; ko00470 D-Amino acid metabolism; ko00960 Tropane, piperidine and pyridine alkaloid biosynthesis; ko01100 Metabolic pathways; ko01110 Biosynthesis of secondary metabolites; ko01230 Biosynthesis of amino acids	NAA	1.44295e+07	2.11885e+07	1.69756e+07	2.8842e+07	1.94111e+07	4.25846e+07	2.07262e+07	1.71869e+07	1.87034e+07	0.00799655	0.0424364	0.263569	0.000332918	2.0457	0.21019	0.67739	0.25993	0.585144
Prostaglandin H2	C00427	ko00590 Arachidonic acid metabolism; ko01100 Metabolic pathways	Lipids	1.78858e+07	8.00274e+06	5.93112e+07	1.57565e+07	1.76978e+07	35403948	7.4015e+06	2.25772e+07	7.09723e+06	-0.0170784	0.0205793	0.56291	-0.000806541	0.84156	0.47626	0.32216	0.52772	0.277596
gamma-Glutamyltyrosine	NA		NAA	5.93445e+07	5.10693e+07	7.50336e+07	1.00498e+08	2.4496e+07	4.73585e+07	5.78236e+07	3.73183e+07	5.19638e+07	-0.00790592	-0.0123895	0.260582	-0.000433663	0.44303	0.66152	0.17946	0.69813	0.156064
Hexadecanamide	NA		NAA	1182707614	5841569508	7109073197	1.389e+08	7.4156e+08	1001253655	11687418409	6838247118	3096359449	0.00787667	-0.0593622	0.259618	0.000319692	6.986	0.027114	1.5668	0.046561	1.33198
3-Nitrotyrosine	NA		NAA	7.59028e+06	6.05048e+06	5.29618e+06	2.44381e+06	3.16573e+06	4.11114e+06	6.65301e+06	4.00696e+06	4.6793e+06	-0.00785987	-0.0561693	0.259064	-0.000366865	5.7538	0.040251	1.3952	0.064437	1.19086
Pyridoxamine	C00534	ko00750 Vitamin B6 metabolism; ko01100 Metabolic pathways; ko01120 Microbial metabolism in diverse environments	Vitamins and Cofactors	6.16566e+06	4.70175e+06	5.11883e+07	11999840	9.9047e+06	8.95635e+06	1.03322e+07	7.76418e+07	1.25245e+07	0.0150633	-0.0178505	0.496493	0.000625826	0.7443	0.51434	0.28875	0.56531	0.247713
Oleoyl ethanolamide	NA		NAA	2.13867e+07	8.05208e+07	9.82417e+07	1.13205e+07	2.09281e+07	1.96016e+07	8.9059e+07	9.85765e+07	4.83948e+07	0.00758842	-0.0597939	0.250117	0.000314821	6.7975	0.028709	1.542	0.048784	1.31172
2-(2-acetyl-3,5-dihydroxyphenyl)acetic acid	NA		NAA	2.21269e+07	1.15581e+07	6.34266e+07	3.51694e+07	2.67848e+07	2.70339e+07	1.48324e+07	1.07719e+08	1.88438e+07	0.00754879	-3.17667e-05	0.248811	0.000315931	0.091978	0.91339	0.039344	0.91761	0.0373419
2-(2-amino-3-methylbutanamido)-3-phenylpropanoic acid	NA		NAA	5.30017e+07	8.20195e+07	5.34187e+07	3.09185e+07	2.40299e+07	3.31049e+07	4.2259e+07	6.07028e+07	5.0131e+07	-0.00752462	-0.0668477	0.248014	-0.000322317	15.063	0.0045813	2.339	0.010873	1.96365
4-[3-(benzylamino)butyl]-2-methoxyphenol	NA		NAA	1.84663e+07	2.20613e+07	1.97899e+07	2.2019e+07	1.77958e+07	2.21361e+07	2.48006e+07	1.25186e+07	3.43824e+07	0.00744913	-0.0141223	0.245526	0.000300475	0.19779	0.82569	0.083183	0.84006	0.0756897
Pipecolic acid	C00408	ko00310 Lysine degradation; ko00960 Tropane, piperidine and pyridine alkaloid biosynthesis; ko01100 Metabolic pathways	NAA	4.11258e+08	2.79354e+08	3.46683e+08	3.10186e+08	3.2349e+08	3.52147e+08	3.69842e+08	3.31012e+08	3.50927e+08	0.00740355	-0.0351105	0.244024	0.000302239	1.2548	0.35053	0.45527	0.40621	0.391249
Glycocholic acid	C01921	ko00120 Primary bile acid biosynthesis; ko01100 Metabolic pathways	Steroids	5.89287e+06	5.11471e+06	5.12718e+08	5.7255e+07	3.44585e+07	2.85907e+07	2.1905e+07	1687915958	6.77001e+07	0.018349	-0.0067416	0.604791	0.000775894	0.67444	0.54424	0.26421	0.59456	0.225804
1-benzyl-3-butyl-4-hydroxy-6-phenylpyridin-2(1H)-one	NA		NAA	414423	287760	351138	287952	442974	334187	407789	250385	550745	0.0073324	-0.0174723	0.241678	0.000322994	0.26703	0.77429	0.1111	0.79627	0.0989396
5-[(10Z)-14-(3,5-dihydroxyphenyl)tetradec-10-en-1-yl]benzene-1,3-diol	NA		NAA	1.17673e+07	9.67822e+06	1.0658e+08	1.85892e+07	1.56125e+07	2.1061e+07	1.43392e+07	1.14195e+08	1.55363e+07	0.00713538	-0.0149338	0.235185	0.00026931	0.30487	0.748	0.1261	0.77436	0.111057
3-Hydroxypicolinic acid	C18620		NAA	4.72914e+07	1.33032e+08	3.39649e+07	3.51929e+07	3.64187e+07	3.59658e+07	5.28196e+07	3.6788e+07	6.05544e+07	-0.00711271	-0.0431598	0.234437	-0.000263736	1.0998	0.39181	0.40692	0.44457	0.35206
3,8,9-trihydroxy-10-propyl-3,4,5,8,9,10-hexahydro-2H-oxecin-2-one	NA		NAA	2.76836e+07	4.70968e+07	2.89874e+07	1.28769e+08	6.75253e+07	7.17872e+07	3.071e+07	2.78995e+07	2.36695e+07	-0.00706275	0.0580844	0.232791	-0.000271546	9.8043	0.012862	1.8907	0.024833	1.60497
2-Hydroxycinnamic acid	NA		NAA	1199133948	1526136072	1096317736	7.74301e+08	7.03818e+08	9.94853e+08	9.88325e+08	1390691065	9.85183e+08	-0.00703964	-0.0649184	0.232029	-0.000290446	9.2196	0.014798	1.8298	0.027733	1.557
2-[(2-chlorobenzyl)sulfanyl]-4,6-dimethylnicotinonitrile	NA		NAA	1.11478e+08	7.23513e+07	7.56575e+07	8.31374e+07	1.25384e+08	1.29249e+08	4.20735e+07	130893753	7.7776e+07	-0.00701497	0.018334	0.231216	-0.00022302	0.41837	0.67594	0.17009	0.71265	0.147124
2-Hydroxyvaleric acid	NA		NAA	6.83968e+06	5.76736e+06	1.82802e+07	2.54777e+08	2.55892e+08	3.23559e+08	4.34472e+06	2.49218e+08	6.02095e+06	0.00695431	0.0549528	0.229217	0.0003418	5.7382	0.040467	1.3929	0.064688	1.18918
2-[1-(benzylamino)ethyl]phenol	NA		NAA	1.28271e+07	2.65792e+07	3.54731e+07	2.25074e+07	2.19541e+07	3.33735e+07	9.97609e+06	2.59746e+07	2.76693e+07	-0.00693426	0.00401736	0.228556	-0.000298751	0.10546	0.90154	0.045015	0.90776	0.042029
N-Acetyl-DL-tryptophan	NA		NAA	2.86351e+06	2.90935e+06	3.63156e+06	2.38991e+06	4.37522e+06	3.54886e+06	3.65813e+06	3.47209e+06	2.82271e+06	0.00687295	-0.0159868	0.226535	0.000324991	0.17148	0.84641	0.072419	0.85666	0.0671915
4-oxo-4-(5,6,7,8-tetrahydronaphthalen-1-ylamino)but-2-enoic acid	NA		NAA	1.46106e+06	257432	1.84995e+06	773693	347080	256379	1.18675e+06	222999	732021	-0.0068704	-0.0197227	0.226451	-0.000386333	0.73516	0.51813	0.28556	0.5689	0.244964
4-[1-(dimethylamino)ethylidene]-2-phenyl-1,3-oxazol-5(4H)-one	NA		NAA	7.1827e+06	4.93648e+06	6.4999e+06	2.31117e+07	2.7569e+07	2.27454e+07	8.57663e+06	5.69659e+06	8.77808e+06	0.00667964	0.0643116	0.220163	0.000313122	19.149	0.0024848	2.6047	0.0068727	2.16287
1,3-Dimethyluric acid	NA		NAA	134924	345029	1.50862e+07	877504	472171	608313	272111	1.58822e+07	656125	0.00648986	-0.0121535	0.213908	0.00025236	0.1952	0.82769	0.082132	0.84006	0.0756897
Mevalonic acid	C00418	ko00900 Terpenoid backbone biosynthesis; ko01100 Metabolic pathways; ko01110 Biosynthesis of secondary metabolites	NAA	3.27689e+07	1.12041e+07	1.45617e+07	1.38913e+07	1.85912e+07	1.54362e+07	2.02497e+07	1.86329e+07	1.83248e+07	0.00646932	-0.0255113	0.213231	0.000295043	0.60572	0.57596	0.23961	0.62295	0.205547
Desthiobiotin	C01909	ko00780 Biotin metabolism; ko01100 Metabolic pathways; ko01240 Biosynthesis of cofactors	NAA	1.43492e+07	9.65724e+06	4.07071e+07	1.25444e+07	8.04294e+06	9.35492e+06	9.73643e+06	1.51717e+08	8.60647e+06	0.0063218	-0.0303866	0.208369	0.000271397	0.87604	0.46366	0.3338	0.51657	0.286871
PharmaGSID_47333	NA		NAA	2.61993e+07	2.06101e+07	1.86163e+07	4.45842e+07	3.63577e+07	4.23755e+07	2.51055e+07	2.18529e+07	2.27823e+07	0.00622856	0.0594558	0.205296	0.00030504	9.6204	0.013432	1.8719	0.025842	1.58767
8-(1,2-dihydroxy-3-methylbut-3-en-1-yl)-7-methoxy-2H-chromen-2-one	NA		NAA	1.01724e+06	731269	826449	863196	1.0161e+06	1.00284e+06	717510	833368	839379	-0.00622291	0.00708316	0.205109	-0.000218147	0.11199	0.89588	0.04775	0.9042	0.0437355
Monensin	C06693		Antibiotics	5.44433e+06	1.1904e+08	2.8105e+06	6.28138e+06	3.4263e+06	6.93238e+06	8.28597e+06	944358	5.76025e+06	-0.0174916	-0.0147101	0.576531	-0.000740158	0.58617	0.58543	0.23253	0.63205	0.199249
Octhilinone	C18752		NAA	2.03676e+06	2.05716e+06	1.5107e+06	1.19162e+06	1.25162e+06	1.80941e+06	1.68928e+06	1.29212e+06	1.98355e+06	-0.00604344	-0.04311	0.199194	-0.0002689	1.595	0.2783	0.55549	0.33243	0.4783
5-Methylcytidine	NA		NAA	3.72184e+06	3.9234e+06	5.09598e+06	2.62245e+06	3.4164e+06	3.2853e+06	3.35565e+06	5.04294e+06	3.20996e+06	-0.00597353	-0.0580287	0.19689	-0.000253776	4.9231	0.054285	1.2653	0.081842	1.08702
Oleanolic acid	C17148		NAA	3.36549e+07	5.01726e+07	7.34396e+07	3.80329e+06	3.06695e+07	6.36684e+06	1.10867e+08	3.22775e+07	1.00342e+07	-0.00594319	-0.0496771	0.19589	-0.000264131	2.6701	0.14811	0.82942	0.19234	0.71593
Taurocholic acid	C05122	ko00120 Primary bile acid biosynthesis; ko00430 Taurine and hypotaurine metabolism; ko01100 Metabolic pathways	Steroids	1.15971e+06	898124	1.4845e+07	2.82675e+06	2.83098e+06	2.06494e+06	1.38794e+06	4.45884e+07	3.675e+06	0.014674	-0.013472	0.48366	0.000631318	0.55641	0.60024	0.22168	0.64345	0.191485
4-(3-methoxy-5,6-dihydrobenzo[c]acridin-7-yl)morpholine	NA		NAA	7.56377e+06	7.35575e+06	3.2808e+07	3.78772e+06	4.0961e+06	4.4723e+06	3.45197e+06	4.54835e+07	4.24731e+06	-0.00592997	-0.0383589	0.195454	-0.000270753	1.4664	0.30303	0.51851	0.35843	0.445596
Nonanoic acid	C01601		NAA	570187	585137	719314	2.47344e+06	1.90078e+06	2.54009e+06	1.22752e+06	311240	1.04798e+06	0.00578816	0.0557148	0.19078	0.000235373	4.645	0.060427	1.2188	0.089124	1.05001
7-Ketolithocholic acid	NA		NAA	1.5503e+07	1.57902e+07	1.97205e+08	4.02817e+07	1.5557e+07	1.51833e+07	1.5612e+07	2.78664e+08	2.45149e+07	0.00573029	-0.0217223	0.188872	0.000222014	0.48184	0.63964	0.19406	0.67899	0.168137
beta-Estradiol 17-Acetate	NA		NAA	1.84602e+06	1.56701e+06	7.81688e+06	1.10048e+07	2.13823e+07	7.31872e+07	2.25272e+06	1.14522e+07	2.3573e+06	0.00571532	0.0569966	0.188379	0.000245806	5.3147	0.04697	1.3282	0.072938	1.13705
6,8-dihydroxy-3-(10-hydroxyundecyl)-3,4-dihydro-1H-2-benzopyran-1-one	NA		NAA	3.40165e+06	4.05965e+06	2.0905e+06	1.50227e+07	8.8856e+07	3.42776e+07	5.22442e+06	4.2742e+06	4.5711e+06	0.00568931	0.0573376	0.187522	0.000310101	11.656	0.0085768	2.0667	0.017789	1.74985
Urocanic acid	C00785	ko00340 Histidine metabolism; ko01100 Metabolic pathways	NAA	5.87178e+07	3.56464e+07	7.84441e+07	7.95135e+07	3.57763e+07	9.93257e+07	3.76527e+07	8.85614e+07	3.02967e+07	-0.00557114	0.0227392	0.183627	-0.000308121	0.2309	0.80056	0.096606	0.81787	0.0873157
7-(2-hydroxypropan-2-yl)-1,4a-dimethyl-decahydronaphthalen-1-ol	NA		NAA	1.38371e+07	1.12595e+08	1.23879e+08	5.1873e+06	1.49315e+07	1.47949e+07	1.09197e+08	7.71132e+07	5.58374e+07	0.00555271	-0.0584501	0.183019	0.000221188	5.4767	0.044328	1.3533	0.06933	1.15908
Oleamide	C19670		NAA	7448370146	57330086779	62180028403	9.03102e+08	4355477680	8148905067	49984159243	55331426141	28264030733	0.00536847	-0.0600725	0.176947	0.000212316	6.7021	0.029565	1.5292	0.049999	1.30104
4-Pregnen-17alpha,20alpha-Diol-3-One	NA		NAA	916478	586179	2.82138e+06	2.58947e+06	3.29206e+06	2.70573e+06	515209	2.67906e+06	551246	-0.00535897	0.0458174	0.176634	-0.000226634	2.0744	0.20664	0.68479	0.25729	0.589577
Cyclohexaneacetic acid	NA		NAA	232328	216768	847627	1.06645e+06	1.49493e+06	1.79265e+06	241963	535921	544577	0.00518233	0.0578864	0.170811	0.000221504	5.7105	0.040855	1.3888	0.065087	1.18651
(2E,4E)-N-(2-methylpropyl)dodeca-2,4-dienamide	NA		NAA	1.09065e+08	1.32669e+08	2.40982e+08	9.43426e+07	8.12634e+07	1.15744e+08	8.48933e+07	1.98041e+08	1.35365e+08	-0.00503824	-0.0480544	0.166062	-0.000254508	2.9796	0.12628	0.89867	0.16842	0.773606
4-phenanthro[9,10-e][1,2,4]triazin-3-ylmorpholine	NA		NAA	1.52251e+07	8.25215e+06	9.98098e+06	9.17793e+06	7.30842e+06	1.46653e+07	1.12985e+07	8.10986e+06	1.47641e+07	0.00491653	-0.0189292	0.162051	0.000156065	0.40421	0.68441	0.16468	0.72089	0.142131
1-O-(3,4,5-Trimethoxybenzoyl)-beta-L-galactopyranose	NA		NAA	822543	391439	3.43107e+06	365426	602543	499831	576124	1.64622e+06	1.66799e+06	0.00481905	-0.0388526	0.158837	0.000162888	1.7935	0.24514	0.61059	0.29673	0.527639
13,14-dihydro Prostaglandin E1	NA		NAA	6.46674e+06	6.97274e+06	3.99909e+07	7.03933e+06	7.07864e+06	8.55907e+06	2.72169e+06	8.03714e+07	3.42293e+06	-0.00477014	-0.0145725	0.157226	-0.000209283	0.18598	0.8349	0.078366	0.84579	0.0727375
19-Nortestosterone	NA		NAA	851083	1.0403e+06	607131	1.48574e+06	2.38259e+06	1.82085e+07	987211	950648	1.07658e+06	0.00472566	0.0494453	0.15576	0.000208857	3.2455	0.11083	0.95534	0.1504	0.822752
(2E)-3-(3,4-dimethoxyphenyl)prop-2-enoic acid	NA		NAA	8.22434e+07	9.82795e+07	6.18096e+07	1.26527e+08	4.83531e+07	1.02305e+08	7.98652e+07	7.21593e+07	9.55898e+07	0.00466862	-0.0063767	0.153879	0.000188973	0.056404	0.94565	0.02427	0.94827	0.023068
6-anilino-1,3-dimethyl-1,2,3,4-tetrahydropyrimidine-2,4-dione	NA		NAA	3.25629e+07	4.64162e+07	3.13063e+07	1.36839e+08	8.96552e+07	1.29871e+08	3.37352e+07	2.87668e+07	30191604	-0.00462147	0.0647682	0.152325	-0.000175576	27.263	0.00097418	3.0114	0.0034719	2.45943
13,14-dihydro-15-keto-tetranor Prostaglandin E2	NA		NAA	4.0038e+06	1.80759e+06	1.31499e+06	1.20087e+07	1.4888e+07	1.68247e+07	1.78832e+06	9.89327e+06	1.26259e+06	0.00451845	0.0554321	0.14893	0.000258987	6.578	0.030728	1.5125	0.051782	1.28582
Nor-9-carboxy-δ9-THC	NA		NAA	3.00146e+07	2.9107e+07	2.65236e+07	8.11198e+07	7.62715e+07	1.01633e+08	5.797e+07	2.62966e+06	5.55961e+07	-0.00448871	0.0373319	0.14795	-0.000222984	1.1385	0.38091	0.41918	0.43561	0.360902
Riboflavin	C00255	ko00740 Riboflavin metabolism; ko01100 Metabolic pathways; ko01110 Biosynthesis of secondary metabolites; ko01240 Biosynthesis of cofactors	Vitamins and Cofactors	2.61604e+07	1.72923e+07	1.34671e+07	3.51743e+07	1.47982e+07	2.36963e+07	2.37636e+07	2.14766e+07	2.29243e+07	0.0168424	0.00412783	0.555132	0.000735085	0.5173	0.62049	0.20727	0.6619	0.179208
Senecionine	C06176	ko00960 Tropane, piperidine and pyridine alkaloid biosynthesis; ko01110 Biosynthesis of secondary metabolites	NAA	3.03984e+06	6.35252e+07	5.97877e+07	773843	3.62613e+06	4.732e+06	2.91257e+07	5.87316e+07	1.81135e+07	0.00444423	-0.0572039	0.146483	0.000182324	4.4778	0.064573	1.1899	0.094724	1.02354
Xanthine	C00385	ko00230 Purine metabolism; ko00232 Caffeine metabolism; ko01100 Metabolic pathways; ko01110 Biosynthesis of secondary metabolites; ko01120 Microbial metabolism in diverse environments; ko01232 Nucleotide metabolism	NAA	4.05709e+07	5.23135e+07	1.92993e+08	1.10042e+08	3.3609e+07	5.36526e+07	2.04206e+07	3.00282e+08	3.36166e+07	-0.00432186	-0.00837817	0.14245	-0.000200578	0.10088	0.90554	0.043092	0.91057	0.0406867
Cannabidiolic acid	C10784	ko00999 Biosynthesis of various plant secondary metabolites; ko01100 Metabolic pathways; ko01110 Biosynthesis of secondary metabolites	NAA	2.21057e+06	1.83435e+07	1.91928e+07	1.00229e+06	1.89456e+06	1.94159e+06	7.72198e+06	9.88782e+06	4.04814e+06	-0.00427829	-0.0576014	0.141014	-0.000204718	4.8523	0.055766	1.2536	0.083842	1.07654
N-Tetradecanamide	NA		NAA	6.18274e+07	2.93235e+08	2.87865e+08	2.86679e+07	6.26915e+07	5.05789e+07	2.52811e+08	2.82411e+08	1.22071e+08	0.00424085	-0.060124	0.13978	0.000176771	5.8968	0.038341	1.4163	0.062297	1.20553
Propionyl-L-carnitine	NA		NAA	2.03681e+07	1.5479e+07	1.64349e+07	2.78214e+07	3.52952e+07	2.23489e+07	1.3251e+07	3.41534e+07	1.43985e+07	0.00416312	0.0310765	0.137218	0.000285775	1.2511	0.35145	0.45414	0.40684	0.390576
WKK	NA		NAA	7.4705e+06	4.48937e+06	1.2561e+07	2.61977e+07	2.10573e+07	3.38397e+08	9.28667e+06	7.63125e+06	9.83912e+06	0.00411585	0.0575149	0.13566	0.000138293	4.2209	0.071711	1.1444	0.10366	0.984389
N6-Acetyl-L-lysine	C02727	ko00310 Lysine degradation; ko01100 Metabolic pathways	NAA	253847623	1.8078e+08	1.64445e+08	1.51902e+08	1.94547e+08	1.61078e+08	2.07907e+08	1.35016e+08	2.07411e+08	-0.00400459	-0.0301794	0.131993	-0.000158354	0.57539	0.59073	0.22861	0.63577	0.1967
pentane-1,2,3,4,5-pentol	NA		NAA	2.05963e+06	1.60523e+06	2.11004e+06	242442587	2.56225e+06	2.59181e+06	1.38014e+06	1.13036e+06	1.47912e+06	-0.00383704	0.0443688	0.12647	-0.000173727	1.6231	0.27326	0.56342	0.32713	0.48528
di{4-[(2-hydroxyethyl)(methyl)amino]phenyl}methanone	NA		NAA	1.94263e+06	2.22518e+06	3.14187e+06	1.13196e+06	1.0575e+06	1.45885e+06	1.54371e+06	6.37636e+06	1.73837e+06	0.00379335	-0.0551126	0.12503	0.000167213	4.4127	0.066287	1.1786	0.096717	1.0145
4-[2-(trifluoromethyl)phenyl]-5-undecyl-4H-1,2,4-triazole-3-thiol	NA		NAA	668572	2.61773e+06	4.09651e+06	433069	734928	486330	2.39699e+06	2.06725e+06	726439	-0.00375499	-0.0530059	0.123766	-0.000186823	3.4873	0.098894	1.0048	0.13653	0.864772
α-D-Mannose 1-phosphate	C00636	ko00051 Fructose and mannose metabolism; ko00520 Amino sugar and nucleotide sugar metabolism; ko00541 O-Antigen nucleotide sugar biosynthesis; ko01059 Biosynthesis of enediyne antibiotics; ko01100 Metabolic pathways; ko01110 Biosynthesis of secondary metabolites; ko01240 Biosynthesis of cofactors; ko01250 Biosynthesis of nucleotide sugars	NAA	5.2633e+06	1.26185e+07	3.25772e+06	3.1939e+06	3.28332e+06	3.35599e+06	5.66043e+06	5.32283e+06	5.33172e+06	-0.00366003	-0.0532848	0.120636	-0.000107	2.1451	0.19824	0.70281	0.24883	0.604097
Royal jelly acid	NA		NAA	2.2979e+07	1.6798e+07	2.72909e+07	3.75548e+07	3.40756e+07	3.57597e+07	1.73101e+07	3.7003e+07	1.77502e+07	0.00360402	0.0513144	0.11879	0.000190533	3.3856	0.10369	0.98426	0.14213	0.847314
Creatine phosphate	C02305	ko00330 Arginine and proline metabolism; ko01100 Metabolic pathways	NAA	361619	487813	319214	229498	655514	272789	440727	359758	457976	0.0035822	-0.0306539	0.11807	0.000231624	0.37142	0.70457	0.15208	0.73925	0.131209
Phenylglyoxylic acid	C02137	ko00360 Phenylalanine metabolism; ko00627 Aminobenzoate degradation; ko01100 Metabolic pathways; ko01120 Microbial metabolism in diverse environments	NAA	6.17149e+06	1.52316e+06	1.64075e+06	3.91339e+06	3.46267e+06	9.07349e+06	3.00927e+06	2.7857e+06	2.20409e+06	0.0034682	0.040052	0.114313	0.000145704	1.1412	0.38017	0.42002	0.43545	0.361062
Deoxycholic acid	C04483		Steroids	5.64389e+07	5.35356e+07	1646004556	7.03181e+07	5.80415e+07	4.66778e+07	2.88376e+07	1422219398	6.02332e+07	-0.00201092	-0.0234246	0.0662805	-0.000113561	0.48481	0.63801	0.19517	0.67792	0.168822
RKK	NA		NAA	2.39251e+07	9.48369e+08	1.17263e+07	2.32532e+08	2.24025e+08	1.54449e+08	4.1747e+07	9.14898e+07	2.14566e+08	0.00338507	0.0109774	0.111573	0.000246179	0.36603	0.70796	0.14999	0.73995	0.130798
3-amino-4-(propylamino)cyclobut-3-ene-1,2-dione	NA		NAA	5.1195e+07	3.77702e+07	218856709	6.00558e+07	7.25937e+07	5.21618e+07	3.43925e+07	3.37384e+08	4.86522e+07	0.00338119	-0.0160911	0.111445	0.000144404	0.21646	0.81139	0.09077	0.82815	0.081891
2-(2-oxo-2-{[2-(2-oxo-1-imidazolidinyl)ethyl]amino}ethoxy)acetic acid	NA		NAA	1.39103e+08	7.80147e+07	9.57737e+07	7.20372e+07	3.6978e+08	1.04488e+08	1.51491e+08	8.9326e+07	1.03412e+08	0.0033327	0.00617755	0.109847	0.000199661	0.10504	0.90191	0.044837	0.90776	0.042029
13,14-dihydro-15-keto Prostaglandin A2	NA		NAA	1.65844e+07	4.69475e+06	4.20023e+07	1.15147e+07	1.04664e+07	1.60176e+07	7.36856e+06	2.97417e+07	8.6e+06	-0.00328564	-0.00391256	0.108296	-0.000204589	0.11471	0.89353	0.048891	0.90266	0.0444758
4-Oxoproline	C01877		NAA	2.65857e+08	3.21563e+08	5.44836e+08	413038479	2.33049e+08	3.39852e+08	3.48848e+08	5.77585e+08	1.67582e+08	-0.00327076	-0.0157251	0.107805	-0.000186547	0.25939	0.77975	0.10804	0.80037	0.0967092
Theobromine	C07480	ko00232 Caffeine metabolism; ko01100 Metabolic pathways; ko01110 Biosynthesis of secondary metabolites; ko01120 Microbial metabolism in diverse environments	NAA	8.05765e+06	4.37236e+06	1.12728e+07	3.07243e+07	1.09337e+07	7.64377e+06	4.98934e+06	1.01017e+07	5.48708e+06	-0.00326778	0.0428258	0.107707	-0.000142348	1.3566	0.32654	0.48606	0.3829	0.416915
Betulin	C08618		NAA	2.33635e+06	1.96582e+06	4.53994e+07	3.14286e+06	3.06914e+06	3.32982e+06	1.55872e+06	1.07081e+08	2.17946e+06	0.00322061	-0.0178541	0.106152	0.000124085	0.27736	0.767	0.1152	0.79026	0.10223
2-(Formylamino)Benzoic Acid	NA		NAA	6.37561e+06	1.24987e+07	5.79383e+07	8.42289e+06	6.5095e+06	8.08745e+06	4.04805e+06	8.66018e+07	7.06626e+06	-0.00311058	-0.0272915	0.102526	-0.000144041	0.56357	0.59663	0.22429	0.64085	0.193244
1-(6-methyl-3-pyridyl)ethan-1-one O1-ethyloxime hydrochloride	NA		NAA	5.40402e+06	4.99475e+06	4.53504e+07	3.02513e+06	2.44047e+06	3.26989e+06	2.63912e+06	5.4125e+07	3.97553e+06	-0.00305845	-0.0371153	0.100808	-0.000160176	1.3933	0.31841	0.49701	0.37499	0.42598
Prostaglandin H1	NA		NAA	1.23886e+07	1.66091e+07	1.63809e+07	1.86994e+08	2.7317e+08	3.40268e+08	1.54803e+07	3.0346e+07	1.4566e+07	0.00304015	0.0674595	0.100204	0.000167183	93.362	3.0175e-05	4.5204	0.0003814	3.41862
Ethylmalonic acid	NA		NAA	4.76246e+06	8.62472e+06	5.37698e+06	1.6972e+07	6.7721e+06	7.93421e+06	4.4797e+06	7.5862e+06	5.32359e+06	-0.00301949	0.0342482	0.0995236	-7.84863e-05	1.2787	0.3447	0.46256	0.40031	0.397604
Chenodeoxycholic acid-3-beta-D-glucuronide	NA		NAA	1.16164e+06	1.53112e+06	924993	2.74969e+06	3.40443e+06	3.44336e+06	1.25157e+06	1.36151e+06	770281	-0.00295624	0.0583745	0.0974389	-6.95696e-05	12.169	0.0077351	2.1115	0.016326	1.78712
1-[3-nitro-4-(2-pyridylthio)phenyl]ethan-1-one	NA		NAA	1.71244e+06	1.844e+06	5.69687e+06	1.0017e+06	654095	3.61849e+06	939779	8.99181e+06	1.16731e+06	-0.00292875	-0.0265756	0.0965325	-0.000168573	0.65923	0.55105	0.25881	0.59899	0.22258
3-Methylindole	C08313	ko00380 Tryptophan metabolism	NAA	1.45126e+07	1.64375e+07	1.23096e+07	1.03747e+07	1.12031e+07	1.38914e+07	1.33496e+07	1.64288e+07	1.37247e+07	0.00278456	-0.059742	0.0917801	0.000161558	4.0705	0.076386	1.117	0.10882	0.963291
Erythronolactone	NA		NAA	1.7379e+07	1.48662e+07	2.97318e+07	1.62092e+07	2.59173e+07	1.78564e+07	1.07335e+07	7.88239e+07	1.1485e+07	0.00275072	-0.0126686	0.0906648	0.000165439	0.086194	0.91853	0.036907	0.92192	0.0353068
10-Undecenoic acid	NA		NAA	4.21374e+06	3.99392e+06	7.34518e+06	1.6613e+07	5.98466e+06	8.26581e+06	2.80963e+06	1.32737e+07	2.44025e+06	-0.00266563	0.0375341	0.0878602	-0.00010373	1.0732	0.39952	0.39846	0.4505	0.346305
L-Leucyl-L-Alanine	NA		NAA	2.05992e+07	2.70608e+07	1.5478e+07	1.24732e+07	9.07391e+06	1.54822e+07	1.6776e+07	1.7941e+07	2.23949e+07	-0.00254811	-0.0591492	0.0839868	-0.000109385	5.2217	0.048582	1.3135	0.074918	1.12541
Cholic acid	C00695	ko00120 Primary bile acid biosynthesis; ko01100 Metabolic pathways	Steroids	8.16061e+06	7.66728e+06	1252158538	9.25311e+07	5.60087e+07	5.88085e+07	3.32613e+07	2189884258	9.96846e+07	0.0162763	-0.00380143	0.536472	0.000675917	0.47128	0.6455	0.1901	0.68388	0.16502
5-Methoxyindole-3-Carbaldehyde	NA		NAA	5.48351e+06	3.90778e+06	2.03024e+07	4.47805e+06	3.65814e+06	4.06374e+06	6.35989e+06	7.0953e+06	6.02171e+06	-0.0024859	-0.0377581	0.0819362	-0.000196556	2.0247	0.21283	0.67197	0.26289	0.580226
N-Acetyl-DL-glutamic acid	NA		NAA	5.72836e+06	1.02791e+07	9.2349e+06	7.95966e+06	7.64049e+06	1.28644e+07	6.76306e+06	9.73744e+06	8.21041e+06	0.00246508	-0.00386747	0.0812499	0.000116105	0.012504	0.9876	0.0054189	0.9876	0.00541892
ethyl 3-[(4-chlorophenethyl)amino]-2-cyanoacrylate	NA		NAA	4.29892e+06	2.71208e+06	1.2366e+08	875279	635183	790628	7.59845e+06	5.6945e+06	9.80422e+06	-0.00241521	-0.049691	0.0796062	-0.000186729	4.8412	0.056003	1.2518	0.083966	1.0759
P-Coumaroyl Agmatine	NA		NAA	4.70728e+06	3.69737e+06	4.34071e+06	5.17405e+06	6.03742e+06	7.62393e+06	3.64653e+06	5.10964e+06	4.03827e+06	0.00240926	0.0517492	0.0794099	0.000146348	4.3834	0.067081	1.1734	0.097613	1.01049
Guanosine-3',5'-cyclic monophosphate	NA		NAA	2.4991e+06	3.80927e+06	5.2172e+06	2.51017e+06	2.5997e+06	2.31382e+06	1.9537e+06	1.03423e+07	2.8564e+06	0.00240116	-0.0410982	0.0791432	0.000137131	1.2266	0.35761	0.44659	0.41309	0.383955
Homoarginine	C01924		NAA	1.98398e+06	1.49182e+06	1.14971e+06	1.00332e+07	6.8779e+06	5.18638e+06	1.44608e+06	1.18041e+06	1.50267e+06	-0.00237896	0.0649555	0.0784114	-6.4935e-05	22.744	0.0015825	2.8007	0.0049238	2.3077
Dimetghyl 4-Hydroxyisophthalate	NA		NAA	7.65544e+06	8.14841e+06	1.81431e+07	1.56769e+07	2.2451e+07	2.44924e+07	6.60439e+06	2.94031e+07	4.51187e+06	-0.00226369	0.0356384	0.0746121	-7.53043e-05	1.1181	0.38662	0.41272	0.43975	0.356794
Leu-Pro	NA		NAA	3.84183e+07	3.93221e+07	2.51555e+07	2.69871e+07	2.29531e+07	3.03625e+07	3.53955e+07	3.09175e+07	3.50485e+07	0.00217816	-0.0512282	0.0717928	0.000113758	2.4906	0.16312	0.78749	0.2086	0.680686
Fenpropimorph	C18787		NAA	1514126760	11275071159	13926023449	209634149	1047930830	1794027598	9928094346	5121276321	5781648915	0.00208431	-0.057598	0.0686995	5.96638e-05	5.1092	0.050632	1.2956	0.077408	1.11121
Diosgenin	C08898		Steroids	9.01433e+06	1.14924e+08	3.28139e+06	6.15709e+06	4.27052e+06	1.685e+07	1.00854e+07	3.51179e+06	6.51509e+06	-0.0152419	-0.0174548	0.50238	-0.000633371	0.45471	0.65483	0.18387	0.69174	0.160057
2,2-Dimethylsuccinic acid	NA		NAA	1.82667e+07	9.72361e+06	1.56368e+07	1.94819e+07	1.44153e+07	1.47429e+07	1.071e+07	2.92069e+07	7.54306e+06	-0.00190263	0.0069224	0.0627113	-5.69175e-05	0.01949	0.98076	0.0084373	0.98203	0.00787524
2-Hydroxy-2-methyl-3-buten-1-yl beta-D-glucopyranoside	NA		NAA	142197	567561	210985	1.0193e+06	473939	222239	272418	314750	251701	0.00188673	0.0201552	0.0621873	0.000153347	0.53945	0.60891	0.21545	0.65146	0.186112
Cystine	C01420		Peptides	796828	599160	456391	328162	9.62807e+06	373037	2.74301e+06	850777	913591	0.0115675	-0.00404695	0.38127	0.00057471	0.29838	0.75242	0.12354	0.77819	0.108914
4-Pyridoxic acid	C00847	ko00750 Vitamin B6 metabolism; ko01100 Metabolic pathways; ko01120 Microbial metabolism in diverse environments	NAA	6.27698e+06	1.229e+07	5.67059e+07	8.49227e+06	7.0685e+06	9.27718e+06	4.51926e+06	8.62747e+07	7.48488e+06	-0.00178011	-0.0261234	0.0586732	-8.72477e-05	0.49822	0.6307	0.20018	0.67147	0.172973
N1-(2-cyanoethyl)-3-amino-4-chlorobenzene-1-sulfonamide	NA		NAA	1.02821e+06	623918	2.04747e+07	2.85008e+06	3.01043e+06	3.06125e+06	2.24975e+06	1.95354e+06	2.52805e+06	0.00158626	0.0129989	0.0522838	-2.09023e-05	0.019107	0.98113	0.0082734	0.98203	0.00787524
Trehalose	C01083	ko00500 Starch and sucrose metabolism; ko01100 Metabolic pathways; ko01110 Biosynthesis of secondary metabolites	Carbohydrates	5.94255e+06	3.82269e+06	4.60293e+06	5.64586e+06	6.99901e+06	5.10103e+06	5.51172e+06	4.75462e+06	3.88714e+06	0.00125878	0.017295	0.0414898	9.63225e-05	0.24482	0.7903	0.10221	0.8089	0.0921052
Leucylproline	NA		NAA	1.99636e+08	2.26232e+08	1.411e+08	1.75594e+08	1.28738e+08	1.35583e+08	1.72245e+08	1.75084e+08	1.8846e+08	-0.00135706	-0.0516503	0.0447291	-1.85314e-05	2.2917	0.18221	0.73943	0.23057	0.637197
N1-[2-(2-pyridyl)ethyl]-2-aminobenzamide	NA		NAA	1.60767e+06	1.51194e+06	1.9302e+06	5.98403e+06	5.65603e+06	1.00946e+07	1.66433e+06	1.74349e+06	1.71403e+06	0.00129139	0.0690291	0.0425648	6.4398e-05	59.762	0.00010921	3.9617	0.00079844	3.09776
Chenodeoxycholic Acid	C02528	ko00120 Primary bile acid biosynthesis; ko01100 Metabolic pathways	Steroids	3.85894e+06	3.46824e+06	2.46089e+08	9.38174e+06	6.16436e+06	4.91005e+06	2.3021e+06	2.91229e+08	5.62517e+06	0.00139534	-0.0160597	0.0459909	3.63331e-05	0.23339	0.79871	0.097611	0.81674	0.0879162
15(R)-Prostaglandin D2	NA		NAA	7.61058e+06	7.51913e+06	5.99209e+06	1.29442e+07	1.22632e+07	1.32162e+07	6.69473e+06	8.38467e+06	6.2098e+06	0.00106924	0.0595898	0.0352424	0.00011787	15.47	0.0042853	2.368	0.010374	1.98405
9-Aminoacridine	NA		NAA	6.1095e+08	9.51244e+08	1115532845	1.95652e+08	1.30391e+08	6.08056e+08	4.24153e+08	1786378313	617391020	-0.00105621	-0.0556198	0.0348132	-7.76037e-05	5.2213	0.04859	1.3135	0.074918	1.12541
Tyr-Tyr	NA		NAA	8.61942e+06	4.90902e+06	6.47347e+06	4.24581e+06	3.52035e+06	4.16476e+06	7.38347e+06	5.3246e+06	6.32271e+06	0.00103572	-0.0563277	0.0341376	1.93373e-07	7.4658	0.023553	1.628	0.041427	1.38272
p-Mentha-1,3,8-triene	NA		NAA	1.59666e+07	4.67228e+07	6.44821e+07	8.6495e+06	1.64144e+07	1.39593e+07	3.49372e+07	5.03201e+07	2.69692e+07	0.00101309	-0.059159	0.0333917	3.1404e-05	5.4124	0.045353	1.3434	0.07073	1.1504
Thr-Leu	NA		NAA	1.82312e+06	1.46364e+06	6.96117e+06	1.77717e+06	1.676e+06	1.63463e+06	1.13599e+06	1.7226e+07	987355	0.00101291	-0.0215336	0.0333859	4.2975e-05	0.34543	0.72112	0.14199	0.75226	0.123632
Ginsenoside Rb1	C20713		NAA	1.4697e+06	1.0887e+06	6.59939e+07	3.01037e+06	1.43506e+06	1.3328e+06	843088	5.18568e+07	2.17575e+06	0.000765716	-0.0196161	0.0252383	-1.22416e-06	0.36778	0.70686	0.15067	0.73995	0.130798
Caffeine	C07481	ko00232 Caffeine metabolism; ko01100 Metabolic pathways; ko01110 Biosynthesis of secondary metabolites; ko01120 Microbial metabolism in diverse environments	NAA	1.65298e+07	7.68297e+07	1.36909e+08	2.25481e+07	2.07476e+07	4.66905e+07	2.02211e+07	2.4291e+08	2.86646e+07	-0.000684774	-0.0312441	0.0225704	-3.42033e-05	0.63353	0.56283	0.24962	0.60997	0.214692
Acetylcarnitine	NA		NAA	4.23318e+06	1.99341e+06	1.05686e+07	4.47592e+06	2.60323e+06	4.11266e+06	2.80939e+06	1.06704e+07	2.55478e+06	0.000664167	-0.0127517	0.0218912	-2.87082e-05	0.25022	0.78637	0.10437	0.80564	0.093859
Proline	C16435		NAA	7.80609e+08	7.9781e+08	4.96625e+08	2.98867e+08	3.66855e+08	3.30901e+08	7.18103e+08	5.92846e+08	7.10706e+08	0.000625905	-0.0650004	0.0206301	4.41541e-05	9.3655	0.01428	1.8453	0.027137	1.56644
2-Methoxybenzaldehyde	NA		NAA	6.31424e+06	6.40403e+06	5.14386e+06	3.79766e+06	5.5233e+06	3.40778e+06	3.74619e+06	3.40038e+06	1.65062e+07	0.000583902	-0.032031	0.0192456	5.14258e-05	0.58596	0.58553	0.23245	0.63205	0.199249
1-Palmitoylglycerol	NA		NAA	2.32307e+08	6.98325e+07	8.13257e+07	1.8798e+08	366098847	1.95568e+08	1.46416e+08	5.51382e+07	1.65384e+08	0.000537555	0.0362468	0.017718	4.74655e-05	1.0973	0.39253	0.40613	0.44492	0.351718
2'-O-Methyladenosine	NA		NAA	1.79959e+07	2.0773e+07	1.77114e+07	5.27131e+07	3.237e+07	6.03579e+07	2.41454e+07	1.19276e+07	2.12771e+07	0.000506715	0.0581408	0.0167015	1.10211e-05	5.9288	0.03793	1.421	0.062	1.20761
5-Methyl-2'-deoxycytidine	C03592		NAA	3.44566e+06	1.75769e+06	1.72559e+06	1.21553e+06	1.59385e+06	1.75376e+06	2.2889e+06	1.45598e+06	2.73514e+06	-0.000403025	-0.0409448	0.0132839	-2.74486e-05	1.5438	0.28781	0.54089	0.34341	0.464187
Angiotensin IV	C15849		Hormones and transmitters	835149	640564	768595	730787	986785	884314	716619	607208	724817	-0.00618632	0.0124304	0.203903	-0.000250578	0.19541	0.82753	0.082216	0.84006	0.0756897
D-Threose	C06463		Carbohydrates	2.04369e+07	4.92953e+06	5.8926e+06	6.51977e+06	7.14614e+06	8.34774e+06	1.23352e+07	5.81444e+06	7.0487e+06	-0.000377961	-0.0135339	0.0124577	-3.75759e-05	0.18882	0.83267	0.079527	0.84432	0.0734929
N1-(2-cyanoethyl)-N1-cyclohexyl-4-bromobenzene-1-sulfonamide	NA		NAA	5.87294e+07	6.75364e+06	5.04233e+06	1.04995e+07	5.25482e+07	2.57457e+07	1.1585e+07	1.34578e+07	1.34241e+07	-0.000358677	0.0197194	0.0118221	4.66339e-05	0.33105	0.7305	0.13638	0.75986	0.119266
3-amino-1H-pyrazolo[4,3-c]pyridine-4,6-diol	NA		NAA	1.99752e+06	1.22086e+06	9.35183e+06	1.92385e+06	1.96626e+06	2.15406e+06	1.42971e+06	8.81335e+06	1.43737e+06	-0.000358404	-0.0168456	0.0118131	-5.21673e-05	0.28799	0.75958	0.11943	0.78449	0.105413
Dextromethorphan hydrobromide	NA		NAA	1.8929e+07	1.39741e+07	1.77583e+07	1.60337e+07	1.19337e+07	1.79781e+07	1.14944e+07	2.90762e+07	1.27083e+07	-0.000344287	-0.0312764	0.0113478	-4.30003e-06	0.78279	0.4988	0.30207	0.55045	0.259282
2-Hydroxycaproic acid	NA		NAA	2.39934e+07	2.0788e+07	8.73432e+07	6.61242e+07	8.69005e+07	8.37331e+07	1.12221e+07	1.69138e+08	2.14439e+07	-0.000307249	0.0297304	0.010127	9.8612e-06	0.65678	0.55216	0.25794	0.5996	0.222138
3-amino-2-phenyl-2H-pyrazolo[4,3-c]pyridine-4,6-diol	NA		NAA	2.58181e+07	1.12977e+07	287329	1.5396e+07	4.94241e+06	1.21923e+07	2.14581e+06	8.02003e+06	6.28898e+06	-0.000192532	0.0123217	0.00634593	7.39859e-05	0.19549	0.82747	0.082248	0.84006	0.0756897
D-(+)-Maltose	NA		NAA	2509620337	1161640004	2191646220	2962759467	2197600222	2671999016	7.52198e+08	3094121626	2599024332	8.25892e-05	0.0214207	0.00272217	2.88563e-05	0.25954	0.77964	0.10811	0.80037	0.0967092
5-methoxy-N-(2-morpholinoethyl)-1H-indole-2-carboxamide	NA		NAA	1.94291e+07	2.11813e+07	1.14892e+07	2.29046e+08	1.00507e+08	5.60841e+07	1.71854e+07	1.49582e+07	1.95991e+07	-3.18633e-05	0.0611163	0.00105022	4.57189e-05	12.202	0.007685	2.1144	0.016252	1.78909

## Sheet: Supplementary Table 8-2
The relative abundance of compounds with biological functions
compounds	CC1a	CC1b	CC1c	CC2a	CC2b	CC2c	CC3a	CC3b	CC3c
Antibiotics	5.91295e+07	1.78582e+08	4.85283e+07	1.43654e+08	1.93719e+08	1.73277e+08	2.41724e+07	1.09464e+07	1.57248e+07
Carbohydrates	3.20074e+10	2.64437e+10	3.89843e+10	4.26652e+09	5.1064e+09	5.07575e+09	5.63186e+08	1.10163e+09	5.57889e+08
Hormones and transmitters	1.78458e+08	1.68207e+08	1.70996e+08	5.45974e+08	2.96418e+08	3.25616e+08	2.4102e+08	2.22307e+08	1.68487e+08
Lipids	5.07975e+09	3.73215e+09	3.29961e+09	5.76151e+09	4.1805e+09	6.14182e+09	6.36057e+09	2.68723e+09	4.58395e+09
Nucleic acids	9.56052e+09	1.02805e+10	6.85162e+09	5.44242e+09	4.34812e+09	3.52e+09	2.96811e+09	2.89748e+09	3.38939e+09
Organic acids	3.27678e+07	5.04702e+07	4.05125e+07	2.81535e+07	2.6754e+07	5.94154e+07	1.51799e+07	2.94089e+07	1.29483e+07
Peptides	3.80107e+09	4.59249e+09	4.05517e+09	2.44246e+09	2.41821e+09	2.35456e+09	2.80725e+09	4.19042e+09	2.50616e+09
Steroids	2.34034e+08	2.55699e+08	3.85563e+09	8.75664e+08	6.8805e+08	5.61027e+08	3.85077e+08	5.94503e+09	6.02657e+08
Vitamins and Cofactors	9.17754e+08	1.33368e+09	1.04637e+09	6.64296e+08	7.24152e+08	5.67091e+08	5.2941e+08	8.38071e+08	5.52925e+08
