# Supplementary material for: Integrated metagenomics and metabolomics analysis reveals changes in the microbiome and metabolites in the rhizosphere soil of Fritillaria unibracteata
Source: Front Plant Sci. 2023 Aug 4;14:1223720. doi: 10.3389/fpls.2023.1223720 (PMC10436506; doi:10.3389/fpls.2023.1223720)
Supplement: Supplementary Figure 1 — Cluster heat map of the distribution of content between different groups for the top 30 bacterial genera in terms of relative content. [file DataSheet_1.zip › Supplementary Table 9.XLSX]

## Sheet: Supplementary Table 9
The 20 compounds with the highest relative content
compound	Class	CC1	CC2	CC3	percentage
Sucrose	Carbohydrates	0.599802	0.245432	0.0426111	0.295948
Palmitic Acid	Lipids	0.0374747	0.239383	0.305924	0.19426
Adenosine	Nucleic acids	0.0844509	0.0956267	0.118876	0.0996514
L-Phenylalanine	Peptides	0.0396111	0.0787244	0.142063	0.0867995
Prostaglandin J2	Lipids	0.0285295	0.0241616	0.0100584	0.0209165
L-Glutamic acid	Peptides	0.0244011	0.017163	0.0053307	0.0156316
L-Pyroglutamic acid	Peptides	0.0103986	0.0219134	0.0396571	0.0239897
Guanine	Nucleic acids	0.0172271	0.0267362	0.0131048	0.0190227
Adenine	Nucleic acids	0.0144273	0.0187834	0.0210744	0.018095
2-Deoxyadenosine	Nucleic acids	0.0128006	0.0283111	0.00870821	0.0166066
Cholic acid	Steroids	0.0072596	0.00361125	0.0442085	0.0183598
Uridine	Nucleic acids	0.0102534	0.021219	0.0155432	0.0156719
Deoxycholic acid	Steroids	0.0101447	0.00306652	0.0287636	0.0139916
Uracil	Nucleic acids	0.0108993	0.0165227	0.0186437	0.0153552
Glycocholic acid	Steroids	0.00300296	0.00209243	0.0337397	0.012945
Nicotinamide	Vitamins and Cofactors	0.0062086	0.0122049	0.0145514	0.0109883
Nicotinic Acid	Vitamins and Cofactors	0.00807063	0.0111181	0.00917122	0.00945332
Pantothenic acid	Vitamins and Cofactors	0.00547462	0.00724652	0.0122895	0.00833688
Guanosine	Nucleic acids	0.00598713	0.00698975	0.00924383	0.0074069
Tetrahydrocortisone	Carbohydrates	0.0012413	0.0107317	0.0044747	0.00548256
OTHER	OTHER	0.0623352	0.108962	0.101963	0.0910867
